# Supplementary material for: Increased prevalence of hepatitis C virus subtype 6a in China: a comparison between 2004–2007 and 2008–2011
Source: Arch Virol. 2014 Aug 2;159(12):3231–7. doi: 10.1007/s00705-014-2185-1 (PMC4221604; doi:10.1007/s00705-014-2185-1)
Supplement: Supplementary file 1 — Supplementary material 1 (FAS 240 kb) [file 705_2014_2185_MOESM1_ESM.fas]

>n-gz865E.s
CATGGGGTACATTCCGCTCGTCGGCGCCCCCCTAGGGGGCGCCGCCAGGGCCCTGGCACA
TGGTGTCCGGGTTCTGGAGGACAGCGTGAACTATGCAACAGGGAATTTGCCTGGTTGCTC
CTTTTCTATCTTCCTCTTGGCTCTGCTATCCTGCTTGACCATCCCAGCTTCCGCTTATGA
AGTGCGCAACGCATCYGGGATATACCATGTCACGAACGACTGCTCCAACTCAAGYATTGT
GTATGAGGCAGCGGACGTGATCATGCAYAGCCCCGGGTGCGTGCCCTGCGTTCGGGAGAA
CAAC---TCTTCCCGTTGCTGGGTAGCGCTTACYCCCACGCTCGCGGCCAGGAACTCYAG
CGTCCCCACCAAGACAATACGACGTCACGTCGACTTGCTTGTTGGGRCGGCTGCTYTCTG
CTCCGCTATGTACGTGGGGGAYCTYTGCGGATCTGTTTTCCTCGTCTCTCAACTGTTCAC
TTTCTCGCCTCGCCRGCACGAGACAGTGCAGGACTGCAATTGCTCACTCTACCCCGGTCA
TGTATCAGGTCACCGCATGGCTTGGGATATGATG
>GZ03E.seq 
CATGGGGTACATCCCCGTCGTGGGCGCGCCTCTGGGCGGCGTCGCGGCTGCGCTCGCACA
TGGTGTGAGGGCAGTCGAGGACGGGATCAATTACGCAACAGGGAATCTTCCCGGTTGCTC
TTTCTCTATCTTCCTTTTGGCACTACTCTCGTGCCTCACGACGCCAGCTTCGGCTCTCAC
CTACGGCAACACCAGTGGGCTATACCATCTCACAAATGATTGCTCCAACTCCAGCATTGT
GCTGGAGGCTGATGCTATGATCTTGCATCTGCCTGGATGCCTGCCCTGCGTGAGAGTCGG
CAAT---CGGTCCACCTGCTGGCATGCTTTGACCCCCACCCTAGCCATACCAAATGCTTC
CACGCCCGCAACTGGTTTCCGCAGGCATGTGGATCTTCTTGCGGGCGCCGCRGTGGTCTG
CTCATCTCTGTACATCGGGGATCTGTGCGGCTCCCTCTTTCTGGCGGGACAACTATTCAC
CTTCCAGCCCCGCCGTCATTGGACCGTGCAAGACTGCAACTGCTCCATCTATACAGGCCA
CGTCACCGGCCACAGGATGGCTTGGGATATGATG
>GZ04E.seq 
CATGGGGTACATTCCCGTCGTGGGCGCGCCTTTGGGCGGCGTCGCGGCTGCGCTCGCACA
TGGTGTGAGGGCAATCGAGGACGGGATCAATTACGCAACAGGAAATCTCCCCGGTTGCTC
TTTCTCTATCTTCATTYTGGCACTACTCTCGTGCCTCACGACGCCAGCTTCGGCTCTTAC
CTACGGCAACACCAGTGGGCTATACCATCTCACAAATGACTGCCCCAACTCCAGCATCGT
GCTGGAGGCTGACGCTATGATCTTGCATTTGCCTGGATGTTTGCCCTGTGTGAGGGTCGR
TAAT---CGGTCCACCTGCTGGCATGCTTTGACCCCCACCCTAGCCATACCAAATGCTTC
CACGCCCGCAACGGGGTTCCGCAGGCATGTGGATCTTCTTGCGGGCGCCGCAGTGGTCTG
TTCATCTCTGTACATCGGGGATCTCTGCGGCTCTCTCTTTTTGGCGGGACAACTATTCAC
CTTCCAGCCTCGCCGTCATTGGACTGTGCAAGACTGCAACTGCTCCATCTATACAGGCCA
CGTCACCGGCCACAGGATGGCTTGGGATATGATG
>GZ06E.seq 
CATGGGGTACATTCCCGTCGTGGGCGCGCCTTTGGGCGGCGTCGCGGCTGCGCTCGCACA
TGGTGTGAGGGCAATCGAGGACGGGATCAATTACGCAACAGGAAATCTTCCCGGTTGCTC
TTTCTCTATCTTCCTTTTGGCACTACTCTCGTGCCTCACGACGCCAGCTTCGGCCCTTAC
CTACGGCAACACTAGTGGGCTATACCATCTCACAAATGACTGCCCCAACTCCAGCATCGT
GCTGGAGGCTGATGCTATGATCTTGCATTTGCCTGGATGCTTGCCCTGTGTGAGGGTCGG
TAAT---CGGTCCACCTGCTGGCATGCTTTGACCCCCACCCTAGCCGTACCAAATGCTTC
CACGCCCGCAACGGGGTTCCGCAGGCATGTGGATCTTCTTGCGGGCGCCGCAGTGGTCTG
CTCATCTCTGTACATCGGGGATCTATGCGGCTCTCTCTTTTTGGCGGGACAACTATTCAC
CTTCCAGCCTCGCCGTCATTGGACTGTGCAAGACTGCAACTGCTCCATCTATACAGGCCA
CGTCACCGGCCACAGGATGGCTTGGGATATGATG
>GZ07E.seq 
CATGGGGTACATCCCGCTCGTCGGCGCTCCTGTAGGAGGCGTCGCAAGAGCCCTTGCGCA
TGGCGTGAGGGCCCTTGAAGACGGGRTAAATTTCGCAACAGGGAACCTGCCCGGTTGCTC
CTTTTCTATCTTCCTTCTTGCTCTGTTCTCTTGCTTAATTCATCCAGCAGCTAGTTTAGA
ATGGCGGAATACGTCTGGCCTCTATGTCCTTACCAACGACTGTTCCAATAGCAGTATTGT
GTATGAGGCCGATGACGTTATTCTGCACACACCCGGCTGTATACCTTGTGTCCAGGACGG
GAAT---AYGTCTGCATGCTGGGTCCCAGTGACACCTACAGTGGCAGTCAGGTACRTCGG
AGCAACCACCGCTTCGATACGCAGTCATGTGGACCTATTAGTGGGTGCGGCCACGATGTG
TTCTGCGCTCTACGTGGGTGATATGTGTGGGGCCGTCTTCCTTGTGGGACAAGCCTTCAC
GTTTAGACCCCGCCGCCATCAAACGGTCCAGACCTGTAACTGCTCGCTGTACCCAGGCCA
CCTTTCAGGACATCGAATGGCTTGGGATATGATG
>GZ08E.seq 
CATGGGGTACATTCCGCTCGTCGGCGCCCCCCTAGGGGGCGCTGCCAGGGCCCTGGCACA
TGGTGTCCGGGTTCTGGAGGACGGCGTGAAYTAYGCAACAGGGAATTTGCCCGGTTGCTC
TTTCTCTATCTTCCTCTTGGCTCTGCTGTCCTGTTTGACCATCCCAGCTTCCGCTTACGA
AGTGCGCAACACGTCCGGGGTGTACCATGTCACGAACGACTGCTCCAACTCAAGCATTGT
GTATGARGCAGCGGACATGATCATGCATACCCCCGGGTGCGTACCCTGCGTTCGGGAGAA
CAAC---GCCTCCCGTTGCTGGGTAGCGCTCACACCCACGCTYGCGGCCAGGAATGGCAG
CGTCCCCACTACGACAATACGGCGCCACGTCGACTTGCTCGTTGGGGCGGCTGCTTTCTG
CTCCGCTATGTACGTGGGGGATCTCTGCGGATCTGTCTTTCTCGTCTCCCAGCTGTTCAC
TTTCTCGCCTCGTCGGCATGAGACAGTTCAGGACTGCAACTGCTCAATCTATCCCGGCCA
CGTATCAGGTCACCGCATGGCCTGGGATATGATG
>GZ10E.seq 
CATGGGGTACATTCCCGTCGTGGGCGCGCCTTTGGGCGGCGTCGCGGCTGCGCTCGCACA
TGGTGTGAGGGCAATCGAGGACGGGATCAATTATGCAACAGGAAATCTTCCCGGTTGCTC
TTTCTCTATCTTTCTTTTGGCACTGCTCTCGTGCCTCACGACGCCAGCTTCGGCTCTCAC
CTACGGCAACACCAGTGGGCTATACCATCTCACAAACGATTGCCCCAACTCCAGCATCGT
GCTGGAGGCCGATGCTATGATCTTGCATTTGCCTGGATGCTTGCCTTGTGTGAGGGTCGG
TAAT---CGGTCCACCTGCTGGCACGCTTTGACCCCCACCCTAGCCGTACCAAATGCTTC
CACGCCTGCAACGGGGTTCCGCAGGCATGTGGATCTTCTTGCGGGCGCTGCAGTGGTCTG
CTCATCTCTGTACATCGGGGATCTGTGCGGCTCTCTCTTTTTGGCGGGACAACTATTCAC
CTTCCAGCCCCGCCGTCATTGGACTGTGCAAGACTGCAACTGCTCCATCTATACAGGCCA
CGTCACCGGCCACAGGATGGCTTGGGATATGATG
>GZ14E.seq 
CATGGGGTACATTCCGCTTGTCGGCGCCCCCCTAGGGGGCGCTGCCAGGGCCCTGGCACA
TGGTGTCCGGGTTCTGGAGGACGGCGTGAACTACGCAACAGGGAACTTGCCCGGTTGCTC
TTTCTCTATTTTCCTCTTGGCTCTGCTGTCCTGTTTGACCATTCCAGCTTCCGCTTACGA
AGTGCGCAACGCGTCCGGGGCGTACCATGTCACGAACGACTGCTCCAACTCAAGCATTGT
GTATGAGGCAGCGGACATGATCATGCATACCCCCGGGTGCGTACCCTGCGTTCGGGAGAA
CAAC---GCCTCCCGTTGCTGGGTAGCGCTCACACCCACGCTCGCGGCCAGGAATAGCAG
CGTCCCCACTACGACAATACGGCGCCACGTCGACCTGCTCGTTGGGRCGGCTGCTTTCTG
CTCCGCTATGTACGTGGGGGATCTTTGCGGATCTGTCTTCCTTATTTCCCAGCTGTTCAC
TTTCTCGCCTCGTCGGCATGAGACAGTTCAGGACTGCAACTGCTCAATCTATCCCGGCCA
CGTAACAGGTCACCGCATGGCCTGGGATATGATG
>GZ15E.seq 
CATGGGGTACATTCCGCTCGTCGGCGCCCCCCTAGGGGGCGTTGCCAGGGCCCTGGCACA
TGGTGTCCGGGTTCTGGAGGACGGCGTGAATTACGCAACAGGGAATYTGCCCGGTTGCTC
TTTCTCTATYTTCCTCTTGGCCCTGCTATCCTGTTTGACCATCCCAGCATCCGCTTACGA
AGTGCACAACGCGTCCGGGRTATACCATGTCACGAACGACTGCTCCAACTCAAGYATTGT
GTATGAGGCAGCGGACATGATCATGCATACCCCCGGGTGCGTACCCTGCGTTCGGGAGAA
CAAC---GCCTCCCGTTGCTGGGTAGCGCTCACACCCACGCTCGCGGCCAGGAATGGCAG
CGTCCCCACTACGACAATACGGCGCCACGTCGACTTGCTCGTTGGGGCGGCTGCTTTCTG
CTCCGCCATGTACGTGGGGGAYCTCTGCGGATCTGTCTTCCTCGTCTCTCAGCTGTTCAC
TTTCTCGCCTCGTAGGCATGAGACAGTTCAGGACTGCAACTGCTCAATCTATCCCGGCCA
CGTATCAGGTCACCGTATGGCCTGGGATATGATG
>GZ16E.seq 
CATGGGGTACATTCCGCTCGTCGGCGCCCCCCTAGGGGGCGTTGCCAGGGCCCTGGCACA
TGGTGTCCGGGTTCTGGAGGACGGCGTGAACTACGCAACAGGGAATTTGCCCGGTTGCTC
TTTCTCTATTTTCYTCTTGGCTCTGCTGTCCTGTTTRACCATCCCAGCTTCCGCTTACGA
AGTGCGCAACACGTCCGGGGTATACCATGTCACGAACGACTGCTCCAACTCAAGCATTGT
GTWTGAGGCAGCGGACATGATCATGCATACCCCCGGGTGCGTACCCTGCGTTCGGGAGAA
CAAC---GCCTCCCGTTGTTGGGTAGCGCTCACACCCACGCTYGCGGCCAGGAATGGCAG
CGTCCCCACTACGACAATACGGCGCCACGTCGACTTGCTCGTTGGGGCGGCTGCCTTCTG
CTCCGCTATGTACGTGGGGGATCTTTGCGGATCTGTCTTCCTCGTCTCCCAGCTGTTCAC
TTTCTCGCCTCGTCGGCATGAGACAGTTCAGGACTGCAACTGCTCAATCTATCCTGGCCA
CGTATCAGGTCACCGCATGGCCTGGGATATGATG
>GZ27E.seq 
CATGGGGTACATTCCGCTCGTCGGCGCCCCCCTAGGGGGCGCTGCCAGGGCCCTGGCACA
TGGTGTCCGGGTTCTGGAGGACGGCGTGAACTATGCAACAGGGAATTTGCCCGGTTGCTC
TTTTTCTATCTTCCTCTTGGCTCTGCTGTCCTGCTTGACCATCCCAGCTTCCGCTTATGA
AGTGCGYAACGCATCCGGGATATACCATGTCACGAACGACTGCTCCAACTCAAGCATTGT
GTATGAGGCAGCGGACATGATCATGCATACCCCCGGGTGCGTGCCCTGCGTTCGGGAGAA
CAAC---TCTTCCCGTTGCTGGGTAGCGCTCACTCCCACGCTCGCGGCCAGGAACTCCAG
CGTCCCCACCAAGACAATACGACGYCACGTCGATTTGCTTGTCGGGGCGGCTGCTTTCTG
CTCCGCTATGTACGTGGGGGATCTCTGCGGATCTGTTTTCCTCGTCTCTCAACTGTTCRC
TTTCTCGCCTCGCCGGCACGAGACAGTACAGGACTGCAATTGCTCAATCTATCCCGGTCA
TGTATCAGGTCACCGCATGGCTTGGGATATGATG
>GZ29E.seq 
CATGGGGTACATTCCGCTCATCGGCGCCCCTGTAGGGGGCGTCGCAAGAGCCCTAGCTCA
TGGCGTTAGGGCTCTTGAGGACGGAGTGAACTATGCAACAGGGAATCTTCCTGGTTGCTC
CTTCTCTATCTTTCTCCTCGCTCTCTTCTCCTGCTTGACTTGCCCCGCGTCTGGTTTAGA
GCACAGGAACGCGTCTGGCCTATACATACTTACCAACGACTGCTCCAACGGGAGCATTGT
GTATGAGGCCGACGAGGTGATCTTGCACCTACCCGGATGTGTGCCCTGCACTATGACCGG
CAAC---CAAACATCGTGCTGGACACCAGTGTCACCAACAGTGGCCGTCAGGTATCCCGG
TGCGACCACCGTATCGATCCGCAGTCATGTGGATATGCTGGTGGGCGCAGCCACGTTGTG
CTCAGCACTATACGTCGGGGACCTCTGCGGGGCCGTGTTTCTTGTGGGACAAGCATTCAC
CTTCAGGCCCCGCCGACACATGACTGTACAGACGTGCAACTGCTCAATTTACCCAGGCCA
CATTTCAGGACATCGTATGGCGTGGGATATGATG
>GZ32E.seq 
CATGGGGTACATTCCCGTCGTGGGCGCGCCTTTGGGCGGCGTCGCGGCTGCGCTYGCACA
TGGTGTGAGGGCAATCGAGGACGGGATYAATTACGCAACAGGRAAYCTTCCCGGTTGCTC
TTTCTCTATCTTCCTTTTGGCACTACTCTCGTGCCTCACGACGCCAGCTTCGGCTCTYAC
CTACGGYAACWCCAGTGGGCTATACCATCTCACAAATGATTGYCCCAACTCYAGCATCGT
GCTGGAGGCYGATRCYATGATYTTGCATTTGCCTGGATGCTTGCCYTGTGTGAGGGTCGA
YAAT---CGKTCCACCTGCTGGCATGCTKTGWCCCCCACCCTAGCCRTACCRAAYGCTTC
CACGCCCGCAACGGGRTTCCGCAGGCAYGTGGAYCTTCTTGCGGGCGCCGCAGTGGTYTG
CTCRTCYCTGTAYATCGGGGATCTGTGCGGCTCTCTCTTTYTGGCGGGACAACTATTCAC
CTTTCAGCCCCGCCGTCATTGGACTGTGCAAGACTGCAACTGCTCCATCTACACAGGCCA
CGTCACCGGCCAYAGGATGGCTTGGGATATGATG
>GZ37E.seq 
CATGGGGTACATTCCGCTCGTCGGCGCCCCCCTAGGGGGCGCTGCCAGGGCCCTGGCACA
TGGTGTCCGGGTTCTGGAGGACGGCGTGAACTATGCAACAGGGAATTTGCCCGGTTGCTC
TTTTTCTATCTTCCTCTTGGCTCTGCTATCCTGTTTGACCATCCCAGCTTCCGCTTACGA
AGTGCGCAACACGTCCGGGGCGTACCATGTCACGAACGACTGCTCCAACTCAAGCATTGT
GTATGAGGCAGCGGACATGATCATGCACACCCCCGGGTGCGTACCCTGCGTTCGGGAGAA
CAAC---GTCTCCCGTTGCTGGGTAGCGCTCACACCCACGCTCGCGGCCAGGARTGCCGG
CGTCCCCACTACGACAATACGGCGTCACGTCGACTTGCTCGTTGGGGCGGCTGCTTTCTG
CTCCGCTATGTACGTGGGGGACCTCTGCGGATCTGTCTTTCTTGTCTCCCAGCTGTTCAC
TTTCTCGCCTCGTCTGCATGAGACAGTTCAGGACTGCAACTGCTCAATCTATCCCGGCCA
CGTATCAGGTCACCGCATGGCCTGGGATATGATG
>GZ42E.seq 
CATGGGGTACATTCCCGTCGTGGGCGCGCCTTTGGGCGGYGTCGCGGCTGCGCTCGCACA
TGGTGTGAGGGCAATCGAGGACGGGATCAATTACGCAACAGGRAATCTTCCCGGTTGCTC
TTTCTCTATCTTCCTCTTGGCACTACTCTCGTGCCTCACGACGCCAGCTTCGGCTCTTAC
CTACGGCAACACCAGTGGGCTATACCATCTCACAAATGATTGCCCCAACTCCAGCATYGT
GCTGGAGGCTGATGCTATGATCTTGCATTTGCCTGGATGCTTGCCCTGTGTGAGGGTCGG
TAAT---CGGTCCACCTGCTGGCATGCTTTGACCCCCACCCTAGCCATACCAAATGCTTC
CACGCCCGCAACGGGATTCCGCAGGCATGTGGATCTTCTTGCGGGCGCCGCAGTGGTCTG
CTCATCTCTGTACATCGGGGATCTGTGCGGCTCTCTCTTTTTGGCGGGACAACTATTCAC
CTTTCATCCCCGCCGTCATTGGACTGTGCAAGACTGCAACTGCTCCATCTATACGGGCCA
CGTCACCGGCCACAGGATGGCTTGGGATATGATG
>GZ45E.seq 
CATGGGGTACATTCCGCTCGTCGGCGCCCCCCTAGGGGGCGCTGCCAGGGCCCTGGCACA
TGGTGTCCGGGTTCTGGAGGACGGCGTGAACTACGCAACAGGGAATTTGCCCGGTTGCTC
TTTCTCTATCTTCCTCTTGGCTTTGCTGTCCTGTTTGACCATCCCAGCTTCCGCTTACGA
AGTGCGCAACGCGTCCGGGATATACCATGTCACGAACGACTGCTCCAACTCAAGCATTGT
GTATGAGGTAGCGGACATGATCATGCATATCCCCGGGTGCGTACCCTGCGTTCGGGAGAA
CAAC---GCCTCCCGTTGCTGGGTGGCGCTCACACCCACGCTCGCGGCCAGGAATGGCAG
CGTCCCCACTACGACAATACGGCGCCACGTCGACTTGCTCGTTGGGGCTGCTGCTTTTTG
CTCCGCTATGTACGTGGGGGATCTTTGCGGATCTGTCTTCCTCGTCTCCCAGCTGTTCAC
CTTCTCGCCTCGTCGGCATGAGACGGTTCAGGACTGCAACTGCTCAATCTATCCCGGCCA
CGTATCAGGTCATCGCATGGCCTGGGATATGATG
>GZ50E.seq 
CATGGGGTACATTCCGCTCGTCGGCGCCCCCCTAGGGGGCGCTGCCAGGGCCCTGGCACA
TGGTGTCCGGGTTCTGGAGGACGGCGTGAACTACGCAACAGGGAATTTGCCCGGTTGCTC
TTTCTCTATCTTCCTCTTGGCTTTGCTGTCCTGTTTGACCATCCCAGCTTCCGCTTACGA
AGTGCGCAACGCGTCCGGGATATACCATGTCACGAACGACTGCTCCAACTCAAGCATTGT
GTATGAGGCAGCGGACATGATCATGCATACCCCCGGGTGCGTGCCCTGCGTTCGGGAGAA
CAAC---GCCTCCCGTTGTTGGGTAGCGCTCACACCCACGCTCGCGGCCAGGAACAGCAG
CATCCCCACTACGACAATACGGCGYCACGTCGACTTGCTCGTTGGGGCGGCTGCTTTCTG
CTCCGCTATGTACGTGGGGGATCTCTGCGGATCTGTCTTCCTCGTTTCTCAGCTGTTCAC
CTTCTCGCCTCGTCGGCATGAGACAGTTCAGGACTGCAACTGCTCAATCTATCCCGGCCA
CGTATCAGGTCACCGCATGGCCTGGGATATGATG
>GZ52E.seq 
CATGGGGTACATTCCCGTCGTGGGCGCGCCTTTGGGCGGCGTCGCGGCTGCGCTCGCACA
TGGTGTGAGGGCACTCGAGGACGGGATCAATTATGCAACAGGAAATCTTCCCGGTTGCTC
TTTCTCTATCTTCCTTTTGGCACTACTCTCGTGCCTTACGACGCCAGCTTCGGCTCTTAC
CTACGGCAACACCAGTGGTCTATACCATCTCACAAATGATTGCCCCAACTCCAGCATCGT
GCTGGAGGCTGATGCTATGATTTTGCATTTGCCTGGATGTTTGCCCTGTGTAAAGGTCGT
TAAT---AAGTCCACCTGCTGGCACGCTTTGACCCCCACCCTAGCCGTACCAAATGCTTC
CACGCCCGCAACGGGGTTCCGCAGGCATGTGGATCTACTCGCGGGCGCCGCAGTGGTCTG
CTCATCTCTGTACATCGGGGATCTGTGCGGCTCTCTCTTTTTGGCGGGACAACTATTCAC
CTTCCAGCCCCGCCGTCATTGGACTGTGCAAGAATGCAACTGCTCCATCTATACAGGCCA
CGTCACCGGCCACAGGATGGCTTGGGATATGATG
>GZ56E.seq 
CATGGGGTACATTCCGCTCGTCGGCGCCCCCCTRGGGGGCGCTGCCAGGGCCCTGGCACA
TGGTGTCCGGGTTCTGGAGGACGGCGTGAACTATGCAACAGGGAATTTGCCCGGTTGCTC
TTTCTCTATCTTCCTCTTGGCCYTGCTGTCCTGTTTGACCATCCCAGCTTCCGCTTACGA
AGTGCGCAACAYGTCCGGGGYATACCATGTCACGAACGACTGCTCCAACTCAAGCATTGT
GTATGAGGCAGCGGACATGATCATGCATATCCCCGGGTGTGTACCCTGCGTTCGGGAGAA
CAAY---GCCTCCCGTTGCTGGGTAGCGCTCACMCCCACGCTCGCGGCCAGGAATAGCAG
CGTCCCCACTACGACAATACGGCGCCACGTCGACTTGCTCGTTGGGGCGGCTGCTTTCTG
CTCCGCTATGTACGTGGGGGATCTCTGCGGATCTGTCTTCCTCGTCTCCCAGCTGTTCAC
CTTCTCGCCTCGTCGGCATGAGACAGTTCAGGACTGCAACTGCTCAATCTATCCCGGCCA
CGTGTCAGGTCACCGCATGGCCTGGGATATGATG
>GZ58E.seq 
CATGGGGTACATYCCGCTCGTCGGCGCCCCCCTAGGGGGCGCTGCCAGGGCCCTGGCACA
TGGTGTCCGGGTTCTGGAAGACGGCGTGAACTACGCAACAGGGAATYTGCCCGGTTGCTC
TTTCTCTATCTTCCTCTTGGCTYTGCTGTCCTGTTTGACCATYCCAGCTTCCGCTTACGA
AGTGCGCAACRCGTCCGGGGTGTACCATGTCACGAACGACTGCTCCAACTCAAGCATTGT
GTATGAGGCAGCGGACATGATCATGCATACCCCCGGGTGYGTACCCTGCGTTCGGGAGAA
CAAC---RYCTCCCGTTGYTGGGTGGCGCTCACACCCACGCTCGCGGCCAGGAATGGCAG
CGTCCCCACYACGACAATACGGCGCCACGTCGACTTGCTCGTTGGGGCGGCTGCTTTTTG
CTCCGCTATGTACGTGGGGGATCTCTGCGGATCTGTCTTCCTCGTCTCCCAGCTGTTCAC
TTTCTCGCCTCGTCGGCATGTGACAGTTCAGGACTGCAACTGCTCAATCTATCCCGGCCA
CGTATCAGGTCACCGCATGGCCTGGGATATGATG
>GZ60E.seq 
CATGGGGTACATTCCGCTCGTCGGCGCCCCCCTGGGGGGCGTTGCCAGAGCCCTGGCACA
TGGTGTCCGGGTTCTGGAGGACGGCGTGAATTATGCAACAGGGAATTTACCCGGTTGCTC
TTTCTCTATCTTCCTCTTGGCCTTGCTGTCCTGCTTGACTACTCCAGTTTCCGCTTATGA
RGTGCGCAACGTATCCGGGGTATATCATGTCACTAACGACTGCTCCAATTCGAGCATCGT
GTATGAGACAACAGACATGATCATGCATACCCCTGGGTGCGTGCCCTGCGTGCGGGAGAA
TAAC---TCCTCCCGTTGTTGGGTAGCGCTCACTCCCACGCTCGCGGCCAGGAATTTCAA
CGTCCCTACCGAGGCAATACGACGCCATGTCGACTTGCTCGTTGGGGCGGCTGTTTTCTG
CTCCGCTATGTACGTGGGGGATCTCTGCGGATCTGTTTTTCTCATTTCCCAGCTGTTCAC
CTTCTCGCCCCGCCGACACGAGACGGTGCAGGACTGCAACTGCTCACTCTATCCCGGCCA
TGTATCAGGTCACCGTATGGCTTGGGATATGATG
>GZ63E.seq 
CATGGGGTACATTCCCGTCGTGGGCGCGCCTTTGGGCGGCGTTGCGGCTGCGCTCGCACA
TGGTGTGAGGGCAATCGAAGACGGGATTAATTATGCAACAGGGAATCTTCCTGGTTGCTC
TTTCTCTATCTTCCTTTTGGCACTACTCTCGTGCCTCACAACGCCGGCTTCGGCTCTTAC
CTACGGCAACTCCAGTGGGCTATACCATCTCACAAACGATTGCCCYAACTCCAGCATCGT
GCTGGAGGCGGACGCTATGATCCTGCATTTGCCTGGATGCTTGCCTTGTGTGAGGGTCGG
TAAT---CTGTCTACCTGTTGGCGTGCTGTGTCCCCCACCCTAGCCATACCAAATGCTTC
CACGCCCGCAACGGGATTCCGCAGGCATGTGGATCTCCTTGCGGGCGCTGCAGTGGTTTG
CTCATCCCTGTACATTGGGGATCTGTGCGGCTCCCTTTTCCTGGCGGGACAACTATTCAC
CTTTCAGCCCCGCCGTCATTGGACCGTGCAAGACTGCAACTGCTCCATCTATACAGGCCA
CGTTACCGGCCACAGGATGGCTTGGGATATGATG
>GZ65E.seq 
CATGGGGTACATTCCCGTCGTGGGCGCGCCTTTGGGCGGCGTCGCGGCTGCGCTCGCACA
TGGTGTGAGGGCAATCGAAGACGGGATCAATTATGCAACAGGGAATCTTCCCGGTTGCTC
TTTCTCTATCTTCCTTTTGGCACTACTCTCGTGCCTCACCACGCCAGCTTCGGCTCTTAC
CTACGGCAACACCAGCGGGCTATATCATCTTACAAATGAYTGCCCCAACTCCAGCATCGT
GCTGGAGGCTGATGCTATGATCTTGCATTTGCCCGGGTGCTTGCCTTGTGTGAGGGTCGG
TAAT---CGGTCCACCTGCTGGCATGCTTTAACCCCCACCCTAGCCGTACCAAATGCTWC
CACGCCCGCAACGGGGTTCCGCAGGCATGTGGATCTTCTTGCGGGCGCCGCAGTGGTCTG
CTCATCTCTGTACATCGGGGATCTGTGCGGCTCTCTCTTTTTGGCGGGACAACTATTCAC
CTTCCAGCCCCGCCGTCATTGGACTGTGCAAGACTGCAACTGCTCCATCTATACAGGCCA
CGTCACCGGCCACAGGATGGCTTGGGATATGATG
>GZ67E.seq 
CATGGGGTACATCCCCGTCGTGGGCGCGCCTCTGGGCGGCGTCGCGGCTGCGCTTGCACA
TGGTGTGAGGGCAATCGAGGACGGGATTAATTACGCAACAGGGAACCTTCCCGGTTGCTC
TTTCTCTATCTTCCTTTTGGCACTACTCTCGTGCCTCACAACGCCAGCTTCAGCTCTCAC
CTACGGCAACTCCAGTGGGCTATACCATCTCACGAATGACTGCCCCAACTCCAGCATCGT
GCTGGAGGCGGATGCTATGATTTTGCATTTGCCTGGATGCTTGCCTTGTGTGAAGGTCGG
TAAT---CTTTCCACCTGCTGGCATGCTGTGTCCCCCACCCTAGCCATACCGAATGCTTC
CACGCCCGCAACGGGATTCCGCAGGCATGTGGACCTTCTTGCGGGCGCCGCAGTGGTTTG
CTCATCCCTGTACATCGGGGACTTGTGCGGCTCTCTCTTTCTGGCGGGACAACTATTCAC
CTTTCAGCCCCGCCGGCATTGGACCGTGCAAGAGTGCAACTGCTCCATCTATACAGGCCA
CGTCACCGGCCATAGGATGGCTTGGGATATGATG
>GZ68E.seq 
CATGGGGTACATTCCCGTCGTGGGCGCGCCTTTGGGCGGCCTCGCGGCTGCGCTCGCACA
TGGTGTGAGGGCAATCGAGGACGGGGTCAATTATGCAACAGGAAATCTTCCCGGTTGCTC
TTTCTCTATCTTCCTCTTGGCACTACTCTCGTGCCTCACGACGCCAGCTTCGGCTCTYAC
CTACGGCAACACCAGTGGGCTATACCATCTCACAAATGATTGCCCCAACTCCAGCATCGT
GCTGGAGGCTGATGCYATGATCTTGCATTTGCCTGGATGCTTGCCCTGTGTGATGGTCGR
TAAT---AAGTCCACCTGCTGGCATTCTGTGACCCCCACCCTAGCCGTACCAAACGCTTC
CACGCCCGCAACGGGGTTCCGCAGGCATGTGGACCTCCTTGCGGGCGCCGCAGTGGTTTG
CTCATCTCTGTACATCGGGGATCTGTGCGGCTCTCTCTTTTTGGCGGGACAACTATTCAC
CTTCCAGCCCCGTCGTCATTGGACTGTGCAGAACTGCAACTGCTCCATCTATACGGGCCA
CGTCACCGGCCACAGGATGGCTTGGGATATGATG
>GZ69E.seq 
CATGGGGTACATCCCCGTCGTGGGCGCGCCTTTGGGCGGCGTCGCGGCTGCGCTCGCACA
TGGTGTGAGGGCAATCGAGGACGGGATCAATTACGCAACAGGRAATCTTCCCGGTTGCTC
TTTCTCTATCTTCCTCTTGGCACTACTCTCGTGCCTCACAACGCCAGCTTCGGCTCTTAC
CTACGGCAACTCCAGTGGGCTATACCATCTCACAAATGATTGCCCCAACTCCAGCATCGT
GCTGGAGGCGGATGCCATGATCTTGCATTTGCCYGGATGYTTGCCTTGTGTGAGGGTCGA
TAAT---CGGTCCACCTGCTGGCATGCTGTGTCCCCCACCCTRGCCATACCAAATGCTTC
CRCGCCCGCAACGGGATTCCGTAGGCACGTGGATCTYCTTGCGGGCGCCGCAGTGGTTTG
TTCRTCTCTGTACATCGGGGATTTGTGCGGCTCTCTCTTCCTGGCGGGACAACTATTCAC
CTTCCAGCCCCGCCGTCATTGGACTGTSCAAGACTGCAACTGCTCCATTTATACAGGCCA
CGTCACTGGCCACAGGATGGCTTGGGATATGATG
>GZ73E.seq 
CATGGGGTACATTCCGCTCGTCGGCGCCCCCCTAGGGGGCGCAGCCAGGGCCCTGGCACA
TGGTGTCCGGGTTCTGGAGGACGGCGTGAACTATGCAACAGGGAATTTGCCCGGTTGCTC
TTTCTCTATCTTCCTCTTGGCTCTGYTGTCCTGCTTGACCATCCCGGCTTCCGCTTACGA
AGTGCGCAACGCGTCCGGGGTATACCATGTCACGAACGACTGCTCCAACACAAGYATTGT
GTATGAGGCAGCGGACATGATCATGCATACCCCTGGGTGCGTRCCCTGCGTTCGGGAGAA
CAAC---GCCTCCCGTTGCTGGGTAGCGCTCACACCCACGCTCGCGGCCAGGAATAGYAG
CGTCCCCACTACGACAATACGGCGCCACGTCGACTTGCTCGTTGGGGCGGCTGCWTTCTG
CTCCGCTATGTACGTGGGGGATCTCTGCGGATCYGTCTTCCTCGTCTCCCAGCTGTTCAC
CTTCTCGCCTCGTCGGCATGAGACAGTTCAGGACTGCAACTGCTCAATCTATCCCGGCCA
CGTATCAGGTCACCGCATGGCYTGGGATATGATG
>GZ75E.seq 
CATGGGGTACATTCCCGTCGTGGGCGCGCCTTTGGGCGGCGTCGCGGCTGCGCTCGCACA
TGGTGTGAGGGCAATCGAGGACGGGATCAATTACGCAACAGGAAATCTTCCCGGTTGCTC
TTTCTCTATCTTCCTTTTGGCACTACTCTCGTGCCTCACGACGCCAGCTTCGGCTCTTAC
YTACGGCAACACCAGYGGGCTATACCATCTCACAAATGATTGCCCCAACTCCAGCATTGT
GCTGGAGGCTGATGCTATGATCTTGCATTTGCCTGGATGCTTGCCCTGTGTGAGGGTCGA
YAAT---CAGTCCACCTGCTGGCATGCTTTGACCCCCACYCTAGCCGTACCAAATGCTTC
CACGCCCGCAACGGGGTTCCGCAGGCATGTGGATCTTCTTGCGGGCGCCGCAGTGGTCTG
CTCATCTCTGTACATCGGGGATCTGTGCGGCTCTCTCTTTTTGGCGGGACAACTATTTAC
YTTCCAGCCCCGCCGTCATTGGACTGTGCARGACTGCAACTGCTCCATCTATACAGGCCA
CGTCACCGGCCACAGGATGGCTTGGGATATGATG
>GZ85E.seq 
CATGGGGTACATTCCCGTAGTGGGCGCGCCTTTGGGCGGCRTCGCGGCTGCGCTCGCACA
TGGTGTGAGGGCARTAGAGGACGGGATTAATTATGCAACAGGGAATCTTCCCGGTTGCTC
TTTCTCTATCTTCCTTTTGGCACTACTCTCGTGCCTCACAACRCCAGCTTCGGCTCTTAC
CTACGGTAACTCCAGTGGGCTATACCATCTYACAAATGATTGCCCTAACTCCAGCATYGT
GCTGGAGGCGGATGCTATGATCTTGCATTTGCCTGGATGCTTGCCTTGTGTGAGGGTCGG
TAAT---CGGTCCACCTGTTGGCATGCTGTGTCCCCCACCCTAGCCRTACCAAMTGCTTC
CACGCCCGCAACAGGATTCCGCAGACATGTGGATCTTCTTGCGGGCGCCGCAGTGGTTTG
CTCATCCCTGTACATCGGGGATTTGTGCGGCTCTCTCTTTCTGGCGGGACAGCTATTCAC
CTTTCAGCCCCGCCGTCATTGGACCGTGCAAGACTGCAACTGCTCCATCTATACAGGCCA
CGTCACCGGCCACAGAATGGCATGGGATATGATG
>GZ86E.seq 
CATGGGGTACATCCCGGTCGTCGGCGCTCCAGTAGGAGGCGTCGCAAGAGCCTTTGCGCA
TGGCGTGAGGGCCCTTGAAGACGGGATAAATTTCGCAACAGGGAACCTGCCCGGTTGCTC
CTTTTCTATCTTCCTTCTCGCTCTGTTCTCTTGCTTAATCCATCCAGCAGCTAGTTTAGA
GTGGCGGAATGCGTCTGGCCTCTATGTCCTCACCAACGACTGTGCTAATAGCAGTATTGT
GTATGAGGCCGATGACGTTATTCTGCACACACCCGGCTGTATACCTTGTGTTCAGGACGG
CAAT---ACGTCTRCGTGCTGGACCTCAGTGACACCTACAGTGGCAGTCAGGTATRTCGG
AGCAACCACCGCTTCGATACGCAGTCATGTGGACCTATTAGTGGGTGCGGCCACGATGTG
CTCTGCGCTCTACGTGGGTGATATGTGTGGGGCCGTCTTCCTCGTGGGACAAGCCTTCAC
GTTTAGACCCCGCCGCCATCAAACGGTCCAGACCTGTAACTGCTCGCTGTACCCAGGCCA
CCTCTCAGGACATCGAATGGCTTGGGATATGATG
>GZ87E.seq 
CATGGGGTACATTCCCGTCGTGGGCGCGCCGTTGGGCGGCGTCGCGGCTGCGCTCGCACA
TGGTGTGAGGGCAATCGAGGATGGGATTAATTATGCAACAGGAAATCTTCCCGGTTGCTC
TTTCTCTATCTTTCTCTTGGCACTACTCTCGTGCCTCACAACGCCAGCTTCGGCTCTCAC
TTACGGCAACTCCAGTGGGCTATACCATCTCACAAATGATTGCCCAAACTCCAGCATCGT
GCTGGAGGCGGAAACTATGATCTTGCATCTGCCTGGATGCTTGCCTTGTGTGAAGRHSGR
TAAT---AAGTCCACCTGCTGGCATCCTGTGTCCCCCACTCTAGCCACACCAAMTGCTTC
CACGCCCGCAACGGGATTCCGCAGGCATGTGGATCTTCTTGCGGGCGCCGCAGTGGTTTG
CTCATCCCTGTACATCGGGGATCTGTGCGGCTCTCTCTTTTTGGCAGGACAACTATTCAC
CTTCCAGCCCCGCCGTCATTGGACTGTACAAGAATGCAACTGCTCCATCTATACAGGCCA
TGTCACCGGCCACAGGATGGCTTGGGATATGATG
>GZ88E.seq 
CATGGGGTACATCCCCGTCGTGGGCGCGCCTTTGGGCGGCGTCGCGGCTGCGCTTGCACA
TGGTGTGAGGGCAATCGAGGACGGGATTAATTACGCAACAGGGAAYCTTCCCGGTTGCTC
TTTCTCTATCTTCCTTTTGGCACTACTCTCGTGCCTCACAACGCCAGCTTCGGCTCTTAC
CTACGGTAACTCCAGTGGGCTATACCATCTCACAAATGATTGCTCCAACTCCAGCATCGT
GCTGGAGGCGGATGCTATGATTTTGCATTTGCCYGGATGYTTGCCTTGTGTGAGGGTCGG
CAAT---CGTTCCACCTGTTGGCATGCTGTGTCCCCCACCCTAGCCATACCRAATGCTTC
CACGCCCGCAACGGGATTCCGCAGGCATGTGGACCTTCTTGCGGGCGCCGCAGTGGTTTG
CTCATCCCTGTACATCGGGGATTTGTGCGGCTCTCTCTTTTTGGCGGGACAACTATTCAC
CTTCCAGCCCCGCCGTCATTGGACTGTGCAAGACTGCAACTGCTCCATCTATACGGGCCA
CGTCACCGGCCATAGGATGGCCTGGGATATGATG
>GZ89E.seq 
CATGGGGTACATTCCGCTCGTCGGCGCCCCCCTAGGGGGCGCTGCCAGGGCCCTGGCACA
TGGTGTCCGGGTTCTGGAGGACGGCGTGAACTATGCAACAGGGAATTTGCCCGGTTGCTC
YTTTTCTATCTTCCTCTTGGCTCTGCTATCCTGCTTGACCATCCCAGCTTCCGCTTAYGA
AGTGCGCAACGTATCTGGGGTATACCATGTCACGAACGACTGCTCCAACTCAAGCATTGT
GTATGAGGCAGCGGACATGATCATGCATAGCCCCGGGTGCGTGCCCTGCGTTCGGGAGAA
CAAC---TCTTCCCGTTGCTGGGTAGCGCTCACTCCCACGCTCGCGGCCAGGAACTCTAG
CGTCCCCACCAAGACAATACGACGTCACGTCGACTTGCTTGTTGGGRCGGCTGCTTTCTG
CTCCGCTATGTACGTGGGGGATCTCTGCGGATCTGTTTTCCTCGTCTCYCAACTGTTCAC
TTTCTCGCCTCGCCGGCACGAGACAGTGCAGGACTGCAACTGCTCACTCTATCCCGGTCA
TGTATCAGGTCACCGCATGGCTTGGGATATGATG
>GZ90E.seq 
CATGGGGTACATTCCCGTCGTGGGCGCGCCTTTGGGCGGCGTCGCGGCTGCRCTTGCACA
TGGTGTGAGAGCAATCGAGGACGGGATCAATTATGCAACAGGGAATCTTCCCGGTTGCTC
TTTCTCTATCTTCCTTTTGGCACTACTTTCGTGCCTCACAACACCAGCTTCGGCCCTTAC
CTACGGTAACTCCAGTGGGCTATACCATCTCACAAACGATTGCCCTAACTCCAGCRTCGT
GCTGGAGGCGGATGCTATGATCTTGCATTTGCCTGGATGTGTGCCTTGYGTGAGGGTCGG
TAAT---CAGTCCACCTGTTGGCATTCTGTGTCCCCCACCCTAGCCGTACCAAATGCTTC
CACGCCCGCGACGGGATTTCGCAGGCATGTGGACCTTCTTGCGGGCGCCGCAGTGGTTTG
CTCATCCCTGTATATCGGGGATTTGTGCGGCTCTCTCTTTTTGGCGGGACAACTATTCAC
CTTCCAGCCCCGCCGTCATTGGACTGTGCAAGATTGCAACTGCTCCATTTATGCAGGCCA
CGTCACTGGCCACAGGATGGCTTGGGATATGATG
>GZ91E.seq 
CATGGGGTACATTCCGCTCGTCGGCGCCCCCCTAGGGGGCGCTGCCAGGGCCCTGGCACA
TGGTGTCCGGGTTCTGGAGGACGGCGTGAACTACGCAACAGGGAATTTACCCGGTTGCTC
TTTCTCTATCTTCCTCTTGGCYCTGCTGTCYTGTTTGACCATCCCAGCTTCCGCTTACGA
AGTGCGCAACGCGTCCGGGGTATACCATGTCACGAACGACTGCTCCAACTCAAGCATCGT
GTATGAGGCAGCGGACATGATCATGCATACCCCCGGGTGCGTACCCTGCGTTCGGGAGAA
CAAT---GCCCCCCGTTGCTGGGTAGCGCTCACACCCACGCTCGCGGCCAGGAATAACAG
CGTCCCCACTACGACAATACGGCGCCACGTCGACTTGCTCGTTGGGGCGGCTGCTTTCTG
CTCCGCTATGTACGTGGGGGATCTCTGCGGATCTGTCTTCCTCGTCTCCCAGCTGTTCAC
TTTCTCGCCTCGTCGGCATGAGACAGTTCAGAACTGTAACTGCTCAATCTATCCCGGCCA
CGTATCAGGTCACCGCATGGCCTGGGATATGATG
>GZ94E.seq 
CATGGGGTACATTCCCGTCGTGGGCGCGCCTTTGGGCGGCGTCGCGGCTGCGCTTGCGCA
TGGTGTGAGGGCAATCGAGGACGGGATTAATTACGCAACAGGGAACCTTCCCGGTTGCTC
TTTCTCTATCTTCCTTTTGGCACTACTCTCGTGCCTCACAACGCCAGCTTCGGCTCTCAC
CTACGGCAACTCCAGCGGGCTATACCATCTCACAAATGATTGCCCCAACTCCAGCATTGT
GCTRGAGGCGGATGCTATGATCTTGCATTTGCCTGGATGTTTGCCTTGTGTGAGGGTCGA
TAAT---CGTTCCACCTGTTGGCATGCTGTGTCCCCCACCTTAGCCATACCGAATGCTTC
CACGCCCGCAACGGGATTCCGCAGGCAYGTGGACCTTCTTGCGGGCGCCGCAGTGGTTTG
CTCATCCCTGTACATCGGGGATTTGTGCGGCTCTCTCTTTCTGGCGGGACAACTATTCAC
CTTTCAGCCCCGCCGGCACTGGACTGTGCAAGACTGCAATTGCTCCATCTATACAGGCCA
CGTCACCGGCCATAGGATGGCTTGGGATATGATG
>GZ98E.seq 
CATGGGGTACATTCCCGTCGTGGGCGCGCCTTTGGGCGGCGTCGCGGCTGCGCTCGCACA
TGGTGTGAGGGCAATCGAGGACGGGATCAACTACGCAACAGGAAATCTTCCCGGTTGCTC
TTTCTCTATCTTCATTTTGGCACTACTCTCGTGCCTCACGACGCCAGCTTCGGCTCTTAC
CTACGGCAACGRCAGTGGGCWATACTATCTCACAAATGATTGCCCCAACTCCAGCATCGT
GCTGGAGGCTGAKGCTATGATTTTGCATTTGCCCGGATGCRTGCCCTGTGTGAGGGTCGG
CAAT---GATTCCACCTGCTGGCATGCTTTGACCCCCACCCTAGCCATACCAAATGCTTC
TACGCCCGCRACGGGGTTCCGCAGGCATGTGGATCTTCTTGCGGGCGCCGCAGTGGTCTG
YTCATCTCTGTACATCGGGGATCTGTGCGGCTCTCTCTTTTTGGCGGGACAACTATTCAC
CTTCCAGCCCCGCCGTCATATGACTGTGCAAAACTGYARCTGCTCCATCTATACAGGCCA
CGTCACCGGCCACAGGATGGCTTGGGATATGATG
>GZ100E.seq
CATGGGGTACATTCCGCTCGTCGGCGCCCCCCTAGGGGGCGTTGCCAGGGCCCTGGCACA
TGGTGTCCGGGTTCTGGAGGACGGCGTGAACTATGCAACAGGGAAYTTGCCCGGTTGCTC
TTTCTCTATCTTCCTCTTGGCTCTGCTATCCTGTTTGACCRTCCCAGCTTCCGCTTATGA
AGTGCGCAACGTGTCTGGGGTATACCATGTCACGAACGACTGCTCCAACTCAAGCATTGT
GTATGAGGCAGHGGACATGATCATGCATACCCCCGGGTGCGTGCCCTGCGTTCGGGAGGG
TAAC---CTTTCCCGTTGCTGGGTAGCGCTCACTCCCACGCTCGCGGCCAGGAACGCTAG
CGTCCCCACCAAGGCAATACGACGTCACGTCGACTTGCTTGTTGGGGCGGCTGCTTTCTG
CTCCGCTATGTACGTGGGGGATCTCTGCGGATCTGTTCTCCTCGTTTCTCAACTGTTCAC
CTTCTCGCCTCGCCGGCATGAGACAGTGCAGGACTGCAATTGCTCACTCTATCCCGGCCA
TGTATCAGGTCACCGCATGGCTTGGGATATGATG
>GZ102E.seq
CATGGGGTACATTCCCGTCGTGGGCGCGCCCTTGGGCGGCGTCGCGGCTGCGCTCGCACA
TGGTGTGAGGGCAATCGAGGACGGGATYAATTATGCAACAGGGAATCTTCCCGGTTGCTC
TTTCTCTATCTTTCTTTTGGCACTACTTTCGTGCCTCACGACGCCAGCTTCAGCTCTTAC
CTATGGCAACACCAGTGGGCTATACCATCTCACGAATGATTGCCCCAACTCCAGCATTGT
GCTGGAGGCTGATGCYATGATCTTGCATTTGCCYGGATGCTTRCCCTGTGTGAGAGTCGA
TAAT---CGGTCCACCTGCTGGCATGCTTTGACCCCCACYCTAGCCATACCAAATGCTTC
CACGCCCGCAACGGGGTTCCGCAGGCATGTGGATCTTCTTGCGGGCGCCGCAGTGGTCTG
CTCATCACTGTATATCGGGGATCTGTGCGGCTCTCTCTTTTTGGCGGGACAACTATTCAC
CTTCCAGCCCCGYCGTCACTGGACTGTGCAAGACTGCAACTGCTCCATCTACACAGGCCA
CGTCACCGGCCACAGGATGGCTTGGGATATGATG
>GZ103E.seq
CATGGGGTACATCCCCGTCGTAGGCGCCCCGCTTGGTGGCGTCGCCAGAGCTCTCGCGCA
TGGCGTGAGAGTCCTGGAGGACGGGGTTAATTATGCAACAGGGAATCTACCTGGTTGCTC
CTTTTCTATCTTCTTGCTGGCCCTACTGTCCTGCATCACTACTCCGGTCTCTGCTGTCCA
AGTGAAGAACACCAGTGACGGCTATATGGTGACCAAYGACTGTTCCAATGACAGCATCAC
CTGGCAGCTACAGGCCGCGGTCCTCCAYGTTCCCGGATGCGTCCCGTGCGAGAGAGTGGG
AAAT---ACATCCCGGTGCTGGATACCGGTCTCRCCGAACGTGGCCGTGCAGCRGCCCGG
CGCCCTCACGCAGGGCTTGCGGACGCACATCGACATGGTTGTGATGTCCGCTACACTCTG
CTCCGCCCTCTACGTGGGGGACCTYTGCGGCGGGGTGATGCTCGCAGCTCAAATGTTCGT
TATCTCGCCGCAGCACCATTGGTTCGTGCAAGAATGCAACTGCTCCATCTACCCTGGTGC
CATCACTGGACATCGTATGGCATGGGATATGATG
>GZ104E.seq
CATGGGGTACATCCCGCTCGTCGGCGCTCCCGTAGGAGGCGTCGCAAGAGCCCTCGCGCA
TGGCGTGAGAGCCCTTGAAGACGGGATAAATTTCGCAACAGGGAATCTGCCCGGTTGCTC
CTTTTCTATCTTCCTTCTTGCTCTGTTCTCTTGCTTAATTCATCCAGCAGCTAGTTTAGA
GTGGCGGAATGTGTCTGGCCTCTACGTCCTTACCAACGACTGTTCCAATAGCAGTATTGT
GTATGAGGCCGATGACGTTATTCTGCACACACCCGGCTGTATACCCTGTGTTCAGGACGG
CAAT---ACATCTGCKTGCTGGACCCCAGTGACACCTACAGTGGCGGTCAGGTACGTCGG
AGCAACCACCGCTTCGATACGCAGTCATGTGGACCTATTAGTGGGTGCGGCCACGATGTG
TTCTGCGCTCTACGTGGGTGATATGTGTGGGGCCGTCTTCCTCGTGGGACAGGCCTTCAC
GTTTAGACCCCGCCGCCATCAAACGGTCCAGACCTGTAACTGCTCGCTGTACCCAGGCCA
CCTTTCAGGACATCGAATGGCTTGGGATATGATG
>GZ106E.seq
CATGGGGTACATTCCGCTCGTCGGCGCCCCCCTAGGGGGCGCTGCCAGGGCCCTGGCACA
TGGTGTCCGGGTTCTGGAGGACGGCGTGAATTATGCAACAGGGAATTTACCCGGTTGCTC
TTTCTCTATCTTCCTCTTAGCTCTGCTATCCTGTTTGACCATCCCAGCTTCCGCTTATGA
AGTGCGCAACGCGTCTGGGGTATACCATGTCACGAACGACTGCTCCAACTCAAGCATTGT
GTATGAGGCAGCGGACATGATYATGCACACCCCCGGGTGCGTGCCCTGCGTTCGGGAGAA
TAAC---TCTTCCCGTTGCTGGGTAGCGCTCACTCCCACGCTCGCGGCCAGGAACGCTAG
CGTCCCCACCAAGACAATACGACGTCACGTCGACTTGCTTGTTGGGGCGGCTGCTCTCTG
CTCCGCTATGTATGTGGGGGATCTCTGCGGATCTGTTTTCCTCGTTTCTCAACTGTTCAC
CTTCTCGCCTCGCCGGCATGAGACAGTGCAGGACTGCAATTGCTCAATCTATCCCGGCCA
TGTATCAGGTCACCGCATGGCTTGGGATATGATG
>GZ115E.seq
CATGGGGTACATTCCCGTCGTGGGCGCGCCTTTGGGCGGCGTCGCGGCTGCGCTCGCACA
TGGTGTGAGGGCAATCGAGGACGGGATCAATTAYGCAACAGGAAATCTTCCCGGTTGCTC
TTTCTCTATCTTCCTTTTGGCACTRCTCTCGTGCCTCACRACGCCAGCTTCGGCYCTTAC
CTACGGCAACACCARTGGGCTATAYCATMTCACAAATGATTGCCCCAACTCCAGCATYGT
GCTGGAGGCTGATGCTATGATCTTGCATTTGCCTGGRTGYTTGCCCTGTGTGAAGGTCGG
TRAT---SWGYCCACCTGCTGGCATGCWTTGACCCCCACCCTAGCCRTACCRAATGCTTC
CACGCCCGCAACGGGGTTCCGCAGGCATGTGGATCTYCTTGCGGGCGCYGCRGTGGTCTG
CTCATCTCTGTACATCGGGGATYTGTGCGGCTCTCTCTTTTTGGCGGGACAACTATTCAC
CTTCCAGCCTCGCCGTCATTTGACYGTGCAAGAATGCAACTGCTCCATCTATACAGGCCA
CGTCACCGGCCACAGGATGGCTTGGGATATGATG
>GZ129E.seq
CATGGGGTACATTCCCGTCGTGGGCGCGCCTTTGGGCGGCGTCGCGGCTGCGCTCGCACA
TGGTGTGAGGGCAATCGAGGACGGGATYAATTACGCAACAGGGAATCTCCCCGGTTGCTC
TTTCTCTATCTTCCTTTTGGCACTACTCTCGTGCCTTACGACGCCAGCTTCGGCTCTTAC
CTACGGCAACACCAGTGGGCTATACCATCTYACAAATGATTGCCCCAACTCCAGCATCGT
GCTGGAGGCTGATGCTATGATCTTGCACTTGCCTGGATGTTTGCCCTGTGTGAGGGTCGG
TAAT---CRGTCCACCTGCTGGCATGCTTTGACCCCYACCCTAGCCATACCAAATTCTAC
CACGCCCGCAACGGGGTTCCGCAGGCATGTGGATCTTCTTGCGGGCGCCGCAGTGGTCTG
CTCATCTCTGTACATCGGGGATCTGTGCGGTTCTCTCTTTTTGGCGGGACAACTATTCAC
CTTCCAGCCCCGCCGTCATTGGACTGTGCAAGACTGCAACTGTTCCATCTATACAGGCCA
CGTCACCGGCCACAGGATGGCTTGGGATATGATG
>GZ131E.seq
CATGGGGTACRTTCCGCTYGTCGGCGCCCCCCTAGGGGGCGTTGCCAGAGCCCTGGCACA
TGGTGTCCGGGYTGTGGAAGACGGCGTGAACTATGCAACAGGGAATTTACCCGGTTGCTC
TTTCTCTATCTTCCTCTTGGCTCTGCTGTCCTGCTTGACCATCCCAGCTTCCGCTTACGA
AGTGCGTAACGTGTCCGGGATATACCATGTCACGAACGACTGCTCCAACTCAAGCATCGT
GTATGAGACAACGGACATGATTATGCATGCCCCTGGGTGCGTGCCCTGCGTTCGGGAGAA
CAAC---TCCTCCCGTTGCTGGGTAGCGCTCACTCCCACGCTCGCGGCTAGGAACGCCAG
CGTCCCCACTACGACAATACGACGCCATGTCGATTTGCTCGTTGGGGCGGCTGCCTTCTG
CTCCGCTATGTACGTGGGGGATCTTTGCGGATCTGTTTTCCTCGTCTCCCAGCTGTTCAC
CTTCTCGCCTCGCCGGCACGAGACAGTACAGGACTGCAAYTGCTCAATCTATCCCGGCCA
CGTATCAGGCCATCGCATGGCCTGGGATATGATG
>GZ135E.seq
CATGGGGTACATTCCGCTCGTCGGCGCCCCCTTAGGGGGCGCTGCCAGGGCCCTGGCACA
TGGTGTCCGGGTTCTGGAGGACGGCGTGAACTACGCGACAGGGAATTTGCCCGGTTGCTC
TTTCTCTATCTTCCTTTTGACTCTGCTGTCCTGTTTGACCATCCCAGCTTCCGCTCACGA
AGTGCGCAACGCGTCCGGGGTATACCATGTCACGAACGACTGCTCCAACTCAAGCATTGT
GTATGAGGCAGCGGACATGATTATGCATRCCCCCGGGTGCGTACCCTGCGTTCGGGAGAA
TAAC---GCCTCCCGTTGCTGGGTAGCGCTCACACCCACGCTCGCGGCCAGGAATGGCAG
CGTCCCCACCACGACAATACGGCGCCACGTCGACTTGCTCGTTGGGACGGCTGCTTTCTG
CTCCGCTATGTACGTGGGGGATCTTTGCGGATCTATCTTCCTTGTCTCCCAGCTGTTCAC
TTTCTCACCTCGCCGGCATGAGACAGTTCAGGACTGCAACTGCTCAATCTATCCTGGCCA
CGTAACAGGGCACCGTATGGCCTGGGATATGATG
>GZ140E.seq
CATGGGGTACATTCCGCTCGTCGGCGCCCCCTTAGGGGGCGCYGCCAGGGCCCTGGCACA
TGGTGTCCGGGTTCTGGAGGACGGCGTGAAYTATGCAACAGGGAATTTGCCCGGTTGCTC
YTTTTCTATCTTCCTCTTGGCTCTGCTATCCTGCTTGACCATYCCAGCTTCCGCTTATGA
GGTGCGCAACGTGTCTGGGGTATATCATGTCACGAACGACTGCTCCAACTCAAGCATTGT
GTATGAGGCAGCGGACRTGATCATGCAYACCCCCGGGTGCGTGCCCTGCGTTCGGGAGAA
CAAC---TCTTCCCGGTGCTGGGTAGCGCTCACTCCCACGCTCGCGGCCAGGAACGCTAG
CGTCCCCACCAAGACACTACGACGTCACGTCGACTTGCTTGTYGGGGCGGCTGCTTTCTG
CTCCGCTATGTACGTGGGGGATCTCTGCGGATCTGTCTTCCTCGTCTCTCAACTGTTCAC
TTTCTCGCCTCGCCRGCACGAGACAGTGCAGGACTGCAATTGCTCAATCTATCCCGGCCA
CGTAYCAGGTCACCGCATGGCTTGGGATATGATG
>GZ145E.seq
CATGGGGTACATTCCGCTCGTCGGCGCCCCCCTAGGGGGCGCTGCCAGGGCCCTGGCACA
TGGTGTCCGGGTTCTGGAGGACGGCGTGAACTACGCAACAGGGAATTTGCCCGGTTGCTC
TTTCTCTATCTTCCTCTTGGCTCTGCTGTCCTGYTTGACYRTCCCAGCTTCYGCTTACGA
AGTGCGCAACACGTCCGGGGTRTACCATGTCACGAACGACTGCTCCAACTCAAGCATTGT
GTATGAGGCAGCGGACATGATCATGCATACCCCYGGGTGYGTACCCTGCGTTCGGGAGAA
YAAC---GCCTCCCGTTGCTGGGTAGCGCTCACACCCACGCTYGCGGCCAGGAATGGCAG
CGTCCCYACYACGACAATACGGCGCCACGTCGACTTGCTCGTTGGGGCGGCTGCTTTCTG
CTCCGCTATGTACGTGGGGGAYCTCTGCGGATCTGTYTTCCTCGTCTCCCAGCTGTTCAC
TTTCTCGCCTCGTCGGCATGAGACAGTTCAGGACTGCAACTGCTCACTCTATCCCGGCCA
CGTATCAGGTCACCGCATGGCCTGGGATATGATG
>GZ146E.seq
CATGGGGTACATCCCCGTCGTGGGCGCGCCTTTGGGCGGCGTCGCGGCTGCGCTCGCACA
TGGTGTGAGGGCAATCGAAGACGGGATCAACTATGCAACAGGAAATCTTCCCGGTTGCTC
TTTCTCTATCTTCCTYTTGGCACTACTCTCGTGCCTCACAACGCCAGCTTCGGCTCTTAC
CTACGGCAACTCCAGTGGGCTATACCATCTCACAAATGATTGCCCCAACTCCAGCATCGT
GCTGGAGGCGGATGCCATGATYTTGCATTTGCCTGGATGCTTGCCTTGTGTGAAGGTCGG
TAAT---AAGTCCACCTGCTGGCATGCTGTGTCCCCCACCCTAGCCATACCAAATGCTTC
CACGCCCGCAACGGGATTCCGGAGGCACGTGGATCTTCTTGCGGGCGCCGCAGTGGTTTG
TTCATCTCTGTACATCGGGGATTTGTGCGGTTCTCTCTTCCTGGCGGGACAACTATTCAC
CTTCCAGCCCCGCCGTCATTGGACTGTGCAAGAATGCAACTGCTCCATCTATACGGGCCA
CGTCACTGGTCACAGGATGGCTTGGGATATGATG
>GZ148E.seq
CATGGGGTACATCCCGCTCGTCGGCGCTCCTGTAGGAGGCGTCGCAAGAGCCCTCGCGCA
TGGCGTGAGGGCCCTTGAAGACGGGATAAATTTTGCAACAGGGAACTTGCCCGGTTGCTC
CTTTTCTATCTTCCTTCTTGCTCTGTTMTCTTGCTTAATTCATCCAGCAGCCAGCCTAGA
GTGGCGGAACACGTCTGGCCTCTACATCCTTACCAACGACTGCTCCAATAGCAGTATTGT
GTATGAGGCCGATGACGTCATTCTGCACACACCCGGCTGTGTACCTTGTGTTCGGGACGG
CAAC---ACATCCACGTGCTGGACCCCAGTGACACCTACAGTGGCAGTTAAGTACGTCGG
AGCAACCACCGCTTCGATACGCAGTCATGTGGACCTGTTAGTGGGCGCGGCCACGATGTG
CTCYGCGCTCTATGTGGGYGACATGTGTGGGGCCGTCTTCCTAGTAGGACAAGCCTTCAC
GCTTAGACCTCGTCGCCATCAAACGGTCCAGACCTGTAACTGCTCGCTGTACCCAGGCCA
TCTTTCAGGACATCGAATGGCATGGGATATGATG
>GZ149E.seq
CATGGGGTACATCCCCGTCGTGGGCGCGCCTTTGGGCGGCGTCGCKGCTGCGCTYGCACA
TGGTGTGAGGGCAATMGAGGACGGGATYAATTAYGCAACAGGRAAYCTYCCCGGTTGCTC
TTTCTCTATCTTCCTTTTGGCACTACTCTCGTGCCTCACAACGCCAGCTTCGGCTCTTAC
CTACGGYAACTCCAGTGGGCTATACCATCTCACAAATGATTGCCCYAACTCCAGCATCGT
GCTGGAGGCRGATGCCATGATYTTGCATTTGCCTGGATGCTTGCCTTGTGTGAGRGTCGA
TAAT---CAGTCCACCTGYTGGCATSCTGTGTCCCCCACCCTWGCCATACCRAATGCTTC
YACGCCCGCAACGGGATTCCGYAGGCAYGTGGAYCTTCTTGCGGGCGCCGCAGTGGTKTG
YTCATCYCTGTAYATCGGGGATTTGTGCGGYTCTCTCTTYCTGGCGGGACAACTATTCAC
CTTCCAGCCCCGCCGTCATTGGACTGTGCAAGACTGCAACTGCTCCATTTATACAGGCCA
CGTCACTGGCCACAGGATGGCTTGGGATATGATG
>GZ152E.seq
CATGGGGTACATTCCGCTCGTCGGCGCTCCCTTAGGGGGCGTTGCCAGGGCCCTGGCACA
TGGTGTCCGGGTTGTGGAGGACGGCGTGAACTATGCAACAGGGAAYTTGCCCGGTTGCTC
CTTTTCTATCTTCCTCTTGGCCCTGCTGTCCTGYTTGACCATCCCAGYTTCCGCYTATGA
AGTGCGCAACATATCCGGGGTGTACCATGTCACGAACGACTGCTCCAACTCAAGTATTGT
GTATGAGGCAGAGGACKTGATCATGCATACCCCTGGGTGTGTGCCCTGCGTTCGGGAGGA
CAAC---ACCTCCCGTTGTTGGGTAGCGCTCACCCCCACGCTTGCGGCCAGGARYCACAG
CGTCCCCACCACGACAATACGACGCCACGTCGACTTGCTGGTTGGGGCGGCTGCCTTCTG
CTCCGCTATGTACGTGGGGGATCTCTGYGGATCTGTTTTCCTTGTCTCCCAGCTGTTCAC
CTTCTCGCCTCGCCGGTATGAGACAGTACAGGACTGCAATTGCTCAATCTACCCCGGCCA
CGTATCAGGTCACCGCATGGCTTGGGATATGATG
>GZ153E.seq
CATGGGGTACATTCCGCTCGTCGGCGCCCCCTTAGGGGGCGCTGCCAGGGCCCTGGCACA
TGGTGTCCGGGTTCTGGAGGACGGCGTGAACTATGCAACAGGGAATTTGCCYGGTTGCTC
TTTTTCTATCTTCCTCTTGGCTCTGCTATCCTGCTTGACCATCCCAGCTTCCGCTTATGA
AGTGCGCAACGTGTCYGGGGTATACCATGTCACGAACGACTGCTCCAACTCAAGCATTGT
GTATGAGGCAGCGGACATGATCATGCAYACCCCCGGGTGCGTGCCCTGCGTTCGGGAGAA
CAAC---TCTTCCCGGTGCTGGGTAGCGCTCACTCCCACGCTCGCGGCCAGGAACGCTAG
CGTCCCCACCAAGACACTWCGACGTCACGTCGACTTGCTTGTTGGGGCGGCTGCTTTCTG
CTCCGCTATGTACGTGGGGGATCTTTGCGGATCTGTTTTCCTCGTCTCYCAACTGTTYAC
TTTCTCGCCTCGCCGGCACGAGACAGTGCAGGACTGCAATTGCTCACTCTATCCCGGCCA
TGTATCAGGTCACCGCATGGCTTGGGATATGATG
>GZ161E.seq
CATGGGGTACATCCCGCTCGTCGGCGCTCCCGTAGGAGGCGTCGCAAGAGCCCTTGCGCA
TGGCGTGAGGGCCCTTGAAGACGGGATAAATTTYGCAACAGGGAACCTGCCCGGTTGCTC
CTTTTCTATCTTCCTTCTCGCTCTGTTCTCTTGCTTAATTCATCCAGCAGCTAGTTTAGA
GTGGCGGAATACGTCTGGCCTCTATGTCCTTACCAACGACTGTTCCAATAGCAGTATYGT
GTATGAGGCCGATGACGTTATTCTGCACACACCCGGCTGTATACCTTGTGTTCAGAAYGG
CAAT---ACGTCTGCGTGCTGGAACCCAGTGACACCCACRGTGGCAGTCAGGTATATCGG
AGCAACCACCGCTTCGATACGCAGTCATGTGGACCTATTAGTGGGTGCGGCCACGATGTG
TTCYGCGCTCTAYGTGGGTGATATGTGTGGGGCTGTCTTTCTCGTGGGACAAGCCTTCAC
GTTTAGACCCCGCCGCCATCAAACGGTCCAGACCTGTAACTGCTCGCTGTACCCAGGCCA
CCTTTCAGGACATCGAATGGCTTGGGATATGATG
>GZ164E.seq
CATGGGGTACATTCCGCTCGTCGGCGCCCCCCTAGGGGGCGCTGCCAGAGCCCTGGCACA
TGGTGTCCGGGTCCTGGAGGACGGCGTGAACTACGCAACAGGGAAYTTGCCCGGTTGCTC
TTTTTCTATCTTCCTCTTGGCTTTGCTGTCCTGTTTGACCATCCCAGCTTCCGCTTACGA
GGTGCGCAACGCGTCCGGGGTATACCATGTCACGAACGACTGCTCCAACTCAAGTATTGT
GTATGAGGCAGCGGACATGATCATGCACACCCCCGGGTGCGTACCCTGCGTTCGGGAGAA
CAAC---GCCTCCCGTTGCTGGGTAGCGCTCACACCCACGCTCGCGGCCAGGAATGGCAG
CGTCCCCACCACGACAATACGGCGCCACGTCGACTTGCTCGTTGGGGCGGCTGCTTTCTG
CTCCGCTATGTACGTGGGGGACCTCTGCGGATCTGTCTTCCTTGTCTCCCAGCTGTTCAC
TTTCTCGCCTCGTCGGCATGAAACAGTTCAGGACTGCAACTGCTCAATCTATCCCGGCCA
CGTATCAGGTCACCGCATGGCCTGGGATATGATG
>GZ170E.seq
CATGGGGTACATACCGCTCGTCGGCGCCCCCCTCGGAGGCGCTGCCAGGGCCCTGGCGCA
TGGCGTCCGGGTTCTGGAAGACGGCGTGAACTATGCAACAGGGAATCTTCCTGGTTGCTC
TTTCTCTATCTTCCTCCTAGCCCTRCTTTCCTGCCTGACTGTGCCCGCTTCAGCCTACCA
AGTGCGCAACTCCACGGGGCTTTATCATGTCACCAACGACTGCCCTAACTCGAGCATTGT
GTACGAGGCAGCTGACGCCATCCTGCACACTCCGGGGTGCGTCCCTTGCGTTCGCGAGGG
TAAC---ACCTCGAGGTGTTGGGTGGCGATGACCCCCACGGTGGCCACCAGGGATGGCAA
ACTCCCCACAACGCAGCTTCGACGTCACATCGATCTGCTTGTCGGGAGCGCCACCCTCTG
CTCGGCYCTCTATGTGGGGGACTTGTGCGGGTCCGTCTTTCTTGTCGGTCAGCTGTTCAC
CTTCTCTCCCAGGCGCCACTGGACGACGCAGGACTGCAATTGTTCTATGTATCCCGGCCA
TATAACGGGTCATCGCATGGCATGGGATATGATG
>GZ172E.seq
CATGGGGTACATTCCGCTCGTCGGCGCCCCCCTAGGGGGCGCTGCCAGGGCCCTRGCACA
YGGTGTCCGGGTYCTGGAGGACGGCGTGAACTACGCAACAGGGAAYTTGCCCGGTTGCTC
TTTCTCTATCTTCCTCTTGGCTYTGCTGTCCTGTTTGACCATYCCAGCTTCCGCTTACGA
AGTGCGCAACRCGTCCGGGGTATACCATGTCACGAACGACTGCTCCAACTCAAGCATTGT
GTATGAGGCRGCGGACRTGATYATGCATACCCCCGGGTGCGTACCCTGCGTTCGGGAGAA
CAAC---GCCTCCCGTTGCTGGGTAGCGCTCACACCCACGCTCGCGGCCAGGAATARCAG
CGTCCCCACTACGACAATACGGCGCCAYGTCGACTTGCTCGTTGGGGCGGCTGCTTTCTG
YTCCGCTATGTACGTGGGGGATCTCTGCGGATCTGTCTTCCTCGTCTCCCAGYTGTTCAC
TTTCTCGCCTCGTCGGCATGAGACAGTTCAGGACTGCAACTGCTCACTCTATCCCGGCCA
CGTATCAGGTCACCGCATGGCCTGGGATATGATG
>GZ173E.seq
CATGGGGTACATCCCCGTCGTGGGCGCGCCTTTGGGCGGCGTCGCGGCTGCGCTCGCACA
TGGTGTGAGGGCAATCGAGGACGGGATCAATTATGCAACAGGGAATCTTCCCGGTTGCTC
TTTCTCTATCTTCCTTTTGGCACTACTCTCGTGCCTCACAACGCCAGCTTCGGCTCTTAC
CTACGGCAACTCCAGTGGGCTATACCATCTCACAAATGATTGCCCCAACTCCAGCATCGT
GCTGGAGGCGGATGCCATGATCTTGCATTTGCCTGGATGCTTGCCTTGTGTGAGGGTCGG
TAAT---CAGTCCACCTGCTGGCACGCTGTGTCCCCCACCCTAGCCATACCAAATGCCTC
CACGCCCGCAACGGGATTCCGTAGGCACGTGGATCTTCTTGCGGGCGCCGCAGTGGTTTG
TTCATCTCTGTACATCGGGGATTTGTGCGGCTCTCTCTTCTTGGCGGGACAACTATTCAC
CTTCCAGCCCCGCCGTCATTGGACAGTGCAAGACTGCAACTGCTCCATTTATACAGGCCA
CGTCACTGGCCATAGGATGGCTTGGGATATGATG
>GZ175E.seq
CATGGGGTACATTCCCGTCGTGGGCGCGCCTTTGGGCGGCGTCGCGGCTGCRCTCGCACA
TGGTGTGAGGGCAATCGAGGACGGGATCAATTAYGCAACAGGGAATCTTCCCGGTTGCTC
TTTCTCTATCTTCCTTTTGGCACTACTCTCGTGCCTCACGACGCCAGYTTCGGCTCTTAC
CTACGGCAACACCAGTGGGCTATACCATCTCACAAATGATTGCCCCAACTCCAGTATYGT
GCTGGAGGCTGATGCTATGATYTTGCATTTGCCTGGATGCTTGCCCTGTGTGAAGGYCGA
TAAT---CGGTCCACCTGCTGGCATGCTTTGACCCCCACCCTAGCCATACCAAATGCTTC
CACGCCCGCAACRGGGTTCCGCAGGCATGTGGATCTTCTTGCGGGCGCCGCAGTGGTCTG
CTCATCTCTGTACATCGGGGATCTGTGCGGCTCTCTYTTCTTGGCGGGACAACTATTCAC
CTTTCAGCCCCGCCGTCATTGGACCGTGCAAGAGTGCAACTGTTCCATYTATACAGGCCA
CGTCACCGGCCACAGGATGGCTTGGGATATGATG
>GZ176E.seq
CATGGGGTACATTCCGCTCGTCGGCGCCCCCCTAGGGGGCGCTGCCAGGGCCYTGGCACA
TGGTGTCCGGGTTCTGGAGGACGGCGTGAACTACGCAACAGGGAATTTGCCCGGTTGCTC
TTTCTCTATCTTCCTCTTGGCTCTGCTGTCCTGTYTGACCATCCCAGCTTCCGCTTACGA
AGTGCGCAACGCGTCCGGGGTRTACCATGTCACGAACGACTGCTCCAACTCAAGCATYGT
GTATGAGGCAGCGGACATGATCATGCATACCCCYGGGTGCGTRCCCTGCGTTCGGGAGAA
YAAY---GCCTCCCGTTGCTGGGTAGCGCTCACACCCACGCTCGCGGCCAGGAAYGGCAG
CGTCCCCACTACGACAATACGGCGYCAYGTCGACTTGCTCGTTGGGGCGGCTGCTTTCTG
CTCCGCTATGTACGTGGGRGATCTCTGCGGATCTGTCTTCCTYGTCTCCCAGCTGTTCAC
TTTCTCGCCTCGTCGGCATGAGACAGTTCAGGACTGCAACTGCTCACTCTATCCCGGCCA
CGTATCAGGTCACCGCATGGCCTGGGATATGATG
>GZ178E.seq
ACTGGGGTACATTCCGCTCGTCGGCGCCCCCCTAGGGGGCGTTGCCAGAGCCCTGGCACA
YGGTGTYCGGGTTCTGGAGGACGGCGTGAACTATGCAACAGGGAATTTACCCGGTTGCTC
TTTCTCTATCTTCCTCTTGGCTTTGCTGTCCTGYTTGACTACTCCAGTTTCCGCTTATGA
AGTGCGCAACGYGTCCGGGKTATAYCATGTCACTAACGACTGCTCCAATTCGAGCATCGT
GTATGAGACAACAGACATGATCATGCATACCCCTGGGTGCGTSCCCTGCGTCCGGGAGAA
TAAC---TCCTCCCGTTGTTGGGTAGCGCTCACTCCCACGSTCGCGGCCAGGAATCTCAG
CGTCCCTACCGAGGCAATACGACGGCATGTCGACTTGCTCGTTGGGGCGGCTGTTTTCTG
CTCCGCTATGTACGTGGGGGATCTCTGCGGATCTGTTTTCCTCRTTTCCCARCTGTTCAC
CTTCTCGCCCCGCCGACACGAGACGGTACAGGACTGCAAYTGCTCAATCTATCCCGGCCA
YGTATCAGGTCACCGTATGGCTTGGGATATGATG
>GZ179E.seq
CATGGGGTACATTCCGCTCGTCGGCGCCCCCCTAGGGGGCGCTGCCAGGGCCCTGGCACA
YGGTGTCCGGGTTCTGGAGGACGGCGTGAACTATGCAACAGGGAATTTGCCCGGTTGCTC
TTTCTCTATCTTCCTCTTGGCTCTGCTATCCTGTTTGACCATCCCAGCTTCCGCTTATGA
AGTGCGCAACGTATCTGGGGTATACCATGTCACGAACGACTGCTCCAACTCAAGCATTGT
GTATGAGGCAGCGGACATGATCATGCACACCCCCGGGTGCGTGCCCTGCGTTCGGGAGRA
YAAC---TCTTCCMGTTGCTGGGTAGCGCTCACTCCCACGCTCGCGGCCAGGAACGCTAG
CGTCCCCACCAAGACAATACGACGGCACGTCGACTTGCTTGTTGGGGCGGCTGCTTTCTG
CTCCGCTATGTACGTGGGGGATCTTTGCGGATCTGTTTTCCTCGTYTCTCARCTGTTCAC
CTTCTCACCTCGCCGGCATGAGACAGTGCAGGACTGCAATTGCTCACTCTATCCCGGCCA
TGTATCRGGTCACCGCATGGCTTGGGATATGATG
>GZ182E.seq
CATGGGGTACATCCCYGTCGTGGGCGCGCCTTTGGGCGGCGTCGCGGCTGCGCTTGCACA
TGGTGTGAGGGCAGTCGAGGACGGGATTAATTACGCAACAGGGAACCTTCCCGGTTGCTC
TTTYTCTATCTTTCTTTTGGCACTACTCTCGTGCCTCACAACGCCAGCTTCRGCTCTCAC
CTACGGCAACTCCAGTGGGCTATACCATCTCACAAATGATTGCCCCAACTCCAGCATCGT
GCTGGAGGCGGATACTATGATCTTGCATTTGCCYGGATGTTTGCCCTGTGTGARGGTCGA
AAAT---MGCTCCACCTGTTGGCATGCTGTGTCCCCCACCCTAGCCACACCGGATGCTTC
YACGCCCGCAACGGGATTCCGCAGGCATGTGGACCTTCTTGCGGGCGCYGCTGTGGTTTG
CTCATCCCTGTACATCGGGGACTTGTGCGGCTCTCTCTTTCTGGCGGGACAACTATTCAC
CTTTCAGCCCCGCCGGCATTGGACTGTGCAAGAATGCAACTGCTCCATCTATACAGGCCA
CGTCACCGGCCATAGGATGGCTTGGGATATGATG
>GZ183E.seq
CATGGGGTACATTCCGCTCGTCGGCGCCCCCTTAGGGGGCGCTGCCAGGGCCCTGGCACA
TGGTGTCCGGGTTCTGGAGGACGGCGTGAACTATGCAACAGGGAATCTGCCCGGTTGCTC
CTTTTCTATCTTCCTCTTGGCTCTGCTATCCTGCTTGACCATCCCAGCTTCCGCTTATGA
AGTGCGCAACGTGTCTGGGGTRTACCATGTCACGAACGACTGCTCCAACTCAAGCATTGT
GTATGAGGCAGCGGACGTGATCATGCACACCCCCGGGTGCGTGCCCTGCGTTCGGGAGAA
CAAC---TCTTCCCGGTGCTGGGTAGCGCTCACTCCCACGCTCGCGGCCAGGAACGCTAG
CGTCCCCACCAAGACATTACGACGTCACGTCGACTTGCTTGTTGGGACGGCTGCTTTCTG
CTCCGCCATGTACGTGGGGGATCTCTGCGGATCTGTTTTCCTCGTCTCTCAACTGTTTAC
TTTCTCGCCTCGYCRGCACGAGACAGTGCAGGACTGCAACTGCTCAATCTACCCCGGCCA
TGTATCAGGTCACCGCATGGCTTGGGATATGATG
>GZ186E.seq
CATGGGGTACATTCCCGTCGTGGGCGCGCCTTTGGGCGGCGTCGCGGCTGCGCTCGCACA
TGGTGTGAGAGCAATCGAGGACGGGATCAAYTACGCAACAGGGAATCTTCCCGGTTGCTC
TTTCTCTATCTTCCTTTTGGCACTRCTCTCGTGCCTCACGACGCCAGCTTCGGCTCTTAC
CTACGGCAACACCAGTGGGCTATACCATCTCACAAATGATTGCCCCAACTCCAGCATCGT
GCTGGAGGCTGATGCTATGATCTTGCATTTGCCYGGATGCTTGCCMTGTGTGAGGGTCGG
TAAT---CAGTCCACCTGCTGGCATGCTTTGWCCCCTACCCTAGCCATACCAAATGCTTC
CACGCCCGCAACGGGGTTCCGCAGGCATGTGGATCTTCTTGCGGGCGCCGCAGTGGTCTG
CTCATCTCTGTACATCGGGGATCTGTGCGGCTCTCTCTTTTTGGCGGGACAACTATTCAC
CTTCCAGCCCCGCCGTCATTGGACTGTGCAAGACTGCAACTGCTCCATCTATACAGGCCA
CGTCACYGGCCACAGGATGGCTTGGGATATGATG
>GZ188E.seq
CATGGGGTACATTCCCGTCGTGGGCGCGCCTTTGGGCGGCGTCGCGGCTGCGCTCGCACA
TGGTGTGAGGGCAATCGAGGACGGGATCAATTACGCAACAGGAAATCTTCCCGGTTGCTC
TTTCTCTATCTTCCTTTTGGCACTACTCTCGTGCCTTACGACGCCAGCTTCGGCTCTTAC
TTACGGCAACACCAGCGGGCTATATCATCTCACAAATGACTGCCCCAACTCCAGCATCGT
CCTGGAGGCTGATGCTATGATCTTGCATTTGCCTGGATGCTTGCCCTGTGTGAGGGTCGG
TAAT---CGGTCCACCTGCTGGCATGCTTTGACCCCCACCCTAGCCATACCAAATGCTTC
CACGCCCGCAACGGGGTTCCGCAGGCACGTGGATCTTCTTGCGGGCGCCGCAGTGGTCTG
CTCATCTCTATACATCGGGGATCTGTGCGGCTCCCTCTTTTTGGCGGGACAACTATTCAC
CTTCCAGCCCCGTCGTCATTGGACTGTGCAAGACTGCAACTGTTCCATCTATACAGGCCA
CGTCACCGGCCATAGGATGGCTTGGGATATGATG
>GZ192E.seq
CATGGGGTACATTCCCGTCGTGGGCGCGCCTTTGGGCGGCGTCGCGGCTGCGCTCGCACA
TGGTGTGAGGGCAATCGAGGACGGGATCAATTAYGCAACAGGAAATCTTCCCGGTTGCTC
TTTCTCTATCTTCCTTTTGGCACTACTCTCGTGCCTCACGACGCCAGCTTCGGCTCTTAC
CTACGGCAACACCAGTGGGCTATACCATCTCACAAATGATTGCCCCAACTCCAGCATCGT
GCTGGAGGCTGATRCTATGATCTTGCATTTGCCWGGATGYTTGCCCTGTGTGAGGGTCGR
TAAT---YRGTCCACCTGCTGGCATGCTKTGACCCCCACCCTAGCCRTACCAAATGCTTC
CACGCCCGCAACGGGGTTCCGCAGGCATGTGGACCTTCTTGCGGGCGCCGCAGTGGTCTG
CTCATCTCTGTACATCGGGGATCTGTGYGGCTCTCTCTTYTTGGCGGGACAACTATTCAC
CTTCCAGCCCCGCCGTCAYTGGACTGTRCAAGACTGCAACTGCTCCATCTACACAGGCCA
CGTCACCGGCCACAGGATGGCTTGGGATATGATG
>GZ193E.seq
CATGGGGTACATCCCGCTCGTCGGCGCTCCCGTAGGAGGCGTCGCAAGAGCCCTTGCGCA
TGGCGTGAGGGCCCTTGAAGACGGGATAAATTTCGCAACAGGGAATCTGCCCGGTTGCTC
CTTTTCTATCTTCCTTCTTGCTCTGTTCTCTTGCTTAATTCATCCAGCAGCTAGTTTAGA
GTGGCGGAATACGTCTGGCCTCTATGTCCTTACCAACGACTGTTCCAACAGCAGTATTGT
GTATGAGGCCGATGACGTTATTCTGCACACACCCGGCTGTGTACCTTGTGTTCAGGACGG
GAAT---ACGTCTGCGTGCTGGACCCCTGTGACACCTACAGTGGCAGTCAAGTACGTCGG
AGCAACCACCGCTTCGATACGCAGTCATGTGGACCTATTAGTGGGTGCGGCCACGATGTG
TTCTGCGCTCTACGTGGGCGATATGTGTGGGGCCGTCTTCCTCGTGGGACAAGCCTTCAC
GTTTAGACCCCGCCGCCATCAAACGGTCCAGACCTGTAACTGCTCGCTGTACCCGGGCCA
CCTTTCAGGACATCGAATGGCTTGGGATATGATG
>GZ195E.seq
CATGGGGTACATTCCGCTCGTCGGCGCTCCCCTAGGGGGCGCTGCCAGGGCCCTGGCACA
TGGTGTCCGGGTTCTGGAGGACGGCGTGAACTATGCAACAGGGAATTTGCCCGGTTGCTC
TTTTTCTATCTTCCTCTTGGCTCTGCTATCCTGCTTGACCATCCCAGCTTCCGCTTATGA
AGTGCGCAACGTATCTGGGGTATACCATGTCACGAACGACTGCTCCAACTCAAGCATTGT
GTATGAGGCAGCGGACATGATTATGCATACCCCCGGGTGCGTGCCCTGCGTTCGGGAGRR
CAAC---TCTTCCCGTTGCTGGGTAGCGCTCACTCCCACGCTCGCGGCCAGGAACTCTAG
CGTCCCCACCAAGACAATACGACGTCACGTCGACTTGCTTGTTGGGGCGGCTGTTTTCTG
CTCCGCTATGTACGTGGGGGATCTCTGCGGATCTGTTTTCCTTGTCTCTCARCTGTTCAC
TTTCTCGCCTCGCCGGCACRWGACAGTGCAGGACTGCAATTGCTCAATTTATCCCGGTCA
TGTATCAGGTCACCGCATGGCTTGGGATATGATG
>GZ196E.seq
CATGGGGTACATTCCGCTCGTCGGCGCCCCCCTAGGGGGCGCTGCCAGGGCCCTGGCACA
TGGTGTCCGGGTTCTGGAGGACGGCGTGAACTACGCAACAGGGAATTTRCCCGGTTGCTC
TTTCTCTATYTTCCTCTTGGCTCTGCTGTCCTGTTTGACCATCCCAGCWTCCGCTTATGA
AGTGCGCAACACGTCCGGGGTATACCATGTCACGAACGACTGCTCCAACTCAAGCATTGT
GTATGAGGCAGCGGACATGATCATGCATATCCCCGGGTGCGTACCCTGCGTYCGGGAGAA
CAAT---GCCTCCCGTTGCTGGGTRGCGCTCACACCCACGCTCGCGGCCAGGAATGGCAG
CGTCCCCACTACGACAATACGGCGYCACGTCGACTTGCTCGTTGGGGCGGCTGCTTTCTG
CTCCGCTATGTATGTGGGGGATCTCTGCGGATCTGTCTTCCTCRTCTCCCAGCTGTTCAC
YTTCTCGCCTCGTCGGCATGAGACAGTYCAGGACTGCAACTGCTCAATCTATCCCGGCCA
CGTATCAGGTCACCGCATGGCCTGGGATATGATG
>GZ197E.seq
CATGGGGTACATTCCGCTCGTCGGCGCTCCCCTAGGGGGCGCTGCCAGGGCCCTGGCACA
TGGTGTCCGGGTTCTGGAGGACGGCGTGAACTACGCAACAGGGAATTTGCCCGGTTGCTC
TTTCTCTATYTTCCTCTTGGCTCTGCTGTCCTGYTTGACCRTCCCAGCTTCCGCTTACGA
GGTGCGCAAYACGTCCGGGRYATACCATGTCACGAACGACTGCTCCAACTCAAGCATYGT
GTATGAGGTAGCGGACATGATTATGCATACCCCCGGGTGCGTGCCCTGCGTTCGGGAGAA
CAAC---GCCTCCCGTTGCTGGGTAGCYCTCACACCCACGCTCGCGGCCAGGAATGGCAG
CGTCCCCACTACGACAATACGGCGCCACGTCGACTTGCTCGTTGGGGCGGCTGCCTTCTG
CTCCGCTATGTACGTGGGGGATCTCTGCGGATCTGTCTTCCTCGTCTCCCAGCTGTTCAC
TTTCTCGCCTCGTCGGCATGAGACAGTTCAGGACTGCAACTGCTCAATCTATCCCGGCCA
TGTATCAGGCCACCGCATGGCCTGGGATATGATG
>GZ203E.seq
CATGGGGTACATTCCCGTCGTGGGCGCGCCTCTGGGCGGCATCGCGGCTGCGCTCGCACA
TGGTGTGAGGGCAATCGAGGACGGGGTCAATTACGCAACAGGGAATCTTCCTGGTTGCTC
TTTTTCTATCTTTCTTTTGGCACTACTCTCGTGCCTCACGACGCCAGCTTCGGCTCTTAC
CTACGGCAACTCCAGTGGGCTATACCATCTCACAAATGATTGCYCCAACTCCAGCATCGT
GCTGGAGGCTGATGCTATGATCTTGCATTTGCCTGGATGTTTGCCCTGTGTGAGGGTCGR
TAAT---MRGTCCACCTGCTGGCATCCTGTGTCCCCCACCCTAGCTRTACCAAATGCTTC
CACGCCCGCAACGGGGTTCCGCAGGCATGTGGAYCTTCTTGCGGGCGCTGCAGTGGTCTG
CTCATCTCTGTACATCGGGGATCTGTGCGGCTCTCTCTTTTTGGCGGGACAAYTATTCAC
CTTCCAGCCCCGCCGTCATTGGACTGTGCAAGACTGCAACTGCTCCATCTATACGGGCCA
CGTCACCGGCCACAGGATGGCCTGGGATATGATG
>GZ206E.seq
CATGGGGTACATTCCGCTCGTCGGCGCCCCCCTAGGGGGCGTTGCCAGAGCCCTGGCRCA
CGGTGTCCGGGTTCTGGAGGACAGCGTGAACTATGCAACAGGGAATTTACCCGGTTGCTC
YTTCTCTATCTTCCTCTTGGCTTTGCTGTCCTGCTTRACTACTCCAGTTTCCGCTTATGA
AGTGCGCAACGYGTCCGGGCTATATCATGTCACTAACGACTGCTCCAATTCGAGCATCGT
GTATGAGACAACAGACATGATCATGCATACCCCTGGGTGCGTGCCCTGCGTCCGGGAGRR
TRRC---TCCTCCCGTTGTTGGGTAGCGCTCACCCCCACGCTCGCGGCCAGGAATCTTAG
CGTCCCTACCGAGGCAATACGACGCCATGTCGACTTGCTCGTTGGGGCGGCTGTYTTYTG
CTCCGCTATGTACGTGGGGGATCTTTGCGGATCTGTTTTYCTCGTTTCCCAGCTGTTCAC
CTTCTCGCCCCGCCRACACGAGACGGTACAGGACTGCAACTGCTCACTCTATCCCGGCCA
CGTATCAGGTCACCGTATGGCTTGGGATATGATG
>GZ210E.seq
CATGGGGTACATCCCGCTTGTCGGCGCTCCCGTAGGAGGCGTCGCAAGAGCCCTTGCGCA
TGGCGTGAGGGCCCTTGAAGACGGGATAAATTTCGCAACGGGGAATCTGCCCGGTTGCTC
CTTTTCTATCTTCCTTCTCGCTCTGTTCTCTTGCTTAATTCAGCCAGCAGCTAGTCTAGA
GTGGCGGAATGTGTCTGGCCTCTATGTCCTTACCAACGACTGTTCCAATAGCAGTATTGT
GTATGAGGCCGATGACGTTATTCTGCACACACCCGGCTGTATACCTTGTGTTCGGGACGG
CAAC---ACATCTGCGTGCTGGACCCCAGTGACACCTACAGTGGCAGTCAAGTACATCGG
AGCAACCACCGCTTCGATACGCAGTCATGTGGACCTATTAGTGGGTGCGGCCACGATGTG
TTCTGCGCTCTACGTGGGTGATATGTGTGGGGCCGTCTTCCTCGTGGGACAAGCCTTCAC
GTTTAGACCCCGCCGCCATCAAACGGTCCAGACCTGCAACTGCTCGCTGTACCCAGGCCA
CCTTTCGGGACATCGAATGGCTTGGGATATGATG
>GZ213E.seq
CATGGGGTACATCCCGCTCGTCGGCGCCCCTGTAGGAGGCGTCGCAAGAGCCCTCGCGCA
TGGCGTGAGGGCCCTTGAAGACGGGGTGAATTTCGCAACAGGGAACTTGCCCGGTTGCTC
CTTTTCTATCTTCCTTCTAGCTCTGCTCTCTTGCTTGATCCATCCAGCAGCTAGTCTAGA
GTGGCGGAATACATCTGGTCTCTACATTCTTACCAACGACTGTTCCAATAGCAGTATTGT
GTATGAGGCCGATGATGTCATTCTGCACACACCCGGCTGTGTACCGTGTGTTCAGGACGG
CAAT---ACATCTACGTGCTGGACCTCAGTGACACCTACAGTAGCAGTCAGGTACGTCGG
AGCAACCACCGCTTCGATACGCAGTCATGTGGACTTATTAGTGGGCGCGGCCACAATGTG
CTCTGCGCTCTACGTGGGTGATATGTGTGGGGCTGTCTTTCTCGTGGGACAAGCCTTCAC
GTTCAGACCTCGTCGCCATCAAACGGTCCAGACCTGCAACTGCTCGCTGTACCCAGGCCA
TCTTTCAGGCCATCGAATGGCTTGGGATATGATG
>GZ215E.seq
CATGGGGTACATCCCCGTCGTAGGCGCCCCACTTGGTGGCGTCGCTAGAGCTCTCGCCCA
CGGCGTGAGAGTCCTAGAGGACGGGGTTAATTATGCAACAGGGAACCTACCTGGTTGCTC
CTTTTCTATCTTCTTGCTAGCCCTTTTGTCTTGCATCACTGTTCCAGTCTCTGCTGCCGA
AGTAAGGAACAACAGTGACAGCTATATGGTGACCAACGACTGCTCCAATGACAGCATTAC
CTGGCAGCTTCAGGCCGCGGTCCTCCATGTCCCCGGGTGCGTCCCATGCGAGAAAGTGGG
AAAC---GCATCCCGGTGCTGGATACCGGTCTCACCAAACATAGCTGTGCAGCAGCCTGG
TGCCCTCACGCGGGGCTTGCGGACGCATATCGACATGGTTGTGATGTCAGCCACGCTCTG
CTCCGCTCTCTACGTGGGGGAYTTCTGCGGCGGGGTGATGCTTGCAGCTCAGCTGTTCAT
TGTCTCACCGCAGCACCACTGGTTTGTGCAAGAATGCAACTGTTCCATCTATCCTGGCAC
CATCACTGGACACCGTATGGCCTGGGATATGATG
>GZ218E.seq
CATGGGGTACATTCCGCTCGTCGGCGCCCCCCTAGGGGGCGCTGCCAGGGCCCTGGCACA
TGGTGTCCGGGTTCTGGAAGACGGCGTGAACTACGCAACAGGGAATTTGCCCGGTTGCTC
TTTCTCTATCTTCCTCTTGGCTCTGCTGTCCTGTTTGACCATCCCAGCTTCCGCTTACGA
AGTGCGCAACACGTCCGGGGTGTACCATGTCACGAACGACTGCTCCAACTCAAGCATTGT
GTATGAGGCAGCGGACATGATCATGCACACCCCCGGGTGTGTACCCTGCGTTCGGGAGAA
CAAC---GCCTCCCGTTGCTGGGTAGCGCTCACACCCACGCTCGCGGCCAGGAAYAGCAG
CATCCCCACTACGACAATACGGCGCCACGTCGACTTGCTCGTTGGGGCGGCTGCTTTCTG
CTCCGCTATGTACGTGGGGGATCTCTGCGGATCTGTCTTCCTCGTCTCCCAGCTGTTCAC
TTTCTCGCCTCGTCGGCATGAGACAGTTCAGGACTGCAACTGCTCAATCTATCCCGGCCA
CGTATCAGGTCACCGCATGGCCTGGGATATGATG
>GZ226E.seq
CATGGGGTAYATTCCCGTCGTGGGCGCGCCTTTAGGCGGCGTCGCGGCTGCGCTCGCACA
TGGTGTGAGGGCAATCGAGGACGGGATCAATTATGCAACAGGAAATCTTCCCGGTTGCTC
TTTCTCTATTTTCCTTTTGGCACTACTCTCGTGCCTCACGACGCCAGCCTCGGCTCTTAC
CTACGGCAACACCAGTGGGCTATATCATCTTACAAATGATTGCCCCAACTCCAGCATTGT
CCTGGAGGCTGATGCTATGATCCTGCATTTGCCTGGATGCTTGCCCTGTGTGAGGGCCAA
TAAT---CGYTCCACCTGCTGGCATTCTTTGACCCCCACCCTAGCCGTACCAAATGAGTC
CACTCCCGCAACGGGGTTCCGCAGGCATGTGGATCTTCTTGCGGGCGCCGCAGTGGTCTG
CTCATCTCTATACATCGGGGACCTGTGCGGCTCTCTCTTTTTGGCGGGACAACTATTCAC
CTTCCAGCCCCGCCGCCATTGGACCGTGCAAGATTGCAACTGCTCCATCTATGCAGGCCA
CGTCACCGGCCACAGGATGGCTTGGGATATGATG
>GZ227E.seq
CATGGGGTACATTCCGCTTGTCGGCGCCCCCCTAGGGGGCGCTGCCAGGGCCCTGGCGCA
TGGTGTCCGGGTTCTGGAGGACGGCGTGAACTACGCAACAGGGAATTTGCCCGGTTGCTC
TTTCTCTATCTTCCTCTTGGCTCTGTTGTCCTGTTTGACCATTCCAGCTTCCGCTTACGA
AGTGCGCAACGCATCCGGGGTATACCATGTCACGAACGACTGCTCCAACGCAAGCATTGT
GTATGAGGCAGCGGACATGATCATGCATAYCCCCGGGTGCGTACCCTGCGTTCGGGAGAA
YAAC---GCCTCCCGTTGCTGGGTAGCGCTCACACCCACGCTCGCGGCCAGGAATGGCAG
CATCCCCACTACGACAATACGGCGCCACGTCGACTTGCTCGTTGGGGCGGCTGCTTTCTG
CTCCGCTATGTACGTGGGGGATCTCTGCGGATCTGTCTTCCTCGTCTCCCAGCTGTTCAC
TTTCTCGCCTCGCCGGCATGAGACAGTTCAGGACTGCAACTGCTCAATCTATCCCGGCCA
CGTATCAGGTCACCGCATGGCCTGGGATATGATG
>GZ231E.seq
CATGGGGTACATTCCGCTYGTYGGCGCCCCCCTAGGGGGCGCTGCCAGGGCCCTGGCACA
TGGTGTCCGGGTTCTGGAGGACGGCGTGAACTATGCAACAGGGAATTTGCCTGGTTGCTC
TTTTTCTATCTTCCTCTTGGCTCTGCTATCCTGCTTGACCATCCCAGCTTCTGCTTATGA
AGTGCGCAACGTATCTGGGGTATACCATGTCACGAACGACTGCTCCAACTCAAGCATTGT
GTATGAGGCAGCGGACATGATCATGCATACCCCCGGGTGCGTGCCCTGCGTTCAGGAAGG
CAAC---TCTTCCCGTTGCTGGGTAGCGCTCACTCCCACGCTCGCGGCCAGGAACTCTAG
CATCCCCACCAAGACAATACGACATCACGTCGACTTGCTTGTTGGGGCGGCTGCTTTCTG
CTCCGCCATGTACGTGGGGGATCTCTGCGGATCTGTCTTCCTCGTCTCTCAACTGTTCAC
TTTCTCGCCTCGCCGGTACATGACAGTGCAGGACTGCAATTGCTCACTCTATCCCGGTCA
TGTATCAGGTCACCGCATGGCTTGGGATATGATG
>GZ236E.seq
CATGGGGTACATCCCGCTCGTCGGCGCTCCCGTAGGGGGCGTCGCAAGAGCCCTCGCGCA
TGGCGTGAGGGCCCTTGAAGACGGGATAAATTTTGCAACAGGGAATCTGCCCGGTTGCTC
CTTTTCTATCTTCCTTCTTGCTCTGTTCTCTTGCTTAATTCATCCAGCAGCYAGCTTAGA
GTGGCGGAATACGTCTGGCCTCTATGTCCTTACCAACGACTGTTCCAATAGCAGTATTGT
GTATGAGGCCGACGACGTTATTCTGCACGCACCCGGCTGTGTGCCCTGTGTTCAGGACGG
CAAT---ASATCTGCGTGCTGGACCCCAGTGACACCTACAGTGGCAGTTAAGTACGTCGG
AGCAACCACCGCTTCGATACGCAGTCATGTGGACCTATTAGTRGGCGCGGCCACGATGTG
TTCTGCGCTCTACGTGGGTGATATGTGTGGGGCYGTCTTCCTCGTGGGACAAGCCTTCAC
GTTCAGACCCCGCCGCCATCAAACGGTCCAGACCTGTAACTGCTCGCTGTACCCAGGCCA
CCTTTCAGGACATCGAATGGCTTGGGATATGATG
>GZ241E.seq
CATGGGGTACATTCCGCTCRTCGGCGCTCCTGTAGGGGGCGTTGCAAGAGCCCTAGCTCA
TGGCGTTAGGGCCCTTGAGGACGGAGTGAAYTATGCAACAGGGAATCTTCCTGGTTGCTC
CTTTTCTATCTTTCTCCTYGCTCTCTTCTCCTGCTTGACTTGCCCCGCGTCTGGTCTAGA
GCACAGGAACGTGTCTGGCCTATACGTGCTTACCAATGACTGYTCTAACGGGAGCATTGT
ATATGAGGCCGACGAGGTGATCTTACACCTACCCGGATGTGTGCCTTGCATCGCAACCGG
CAAC---CRAACATCGTGCTGGACGCCAGTGTCACCAACAGTGGCCGTCRAACATCCTGG
TGYGACCACCGCATCGATCCGCAGTCATGTGGATATGCTGGTGGGCGCAGCCACGTTGTG
CTCAGCATTATACGTCGGGGACCTTTGCGGGGCCGTGTTCCTTGTGGGACAAGCATTCAC
CTTCAGGCCGCGCCGACACACGACTGTACAGACGTGTAACTGCTCAATGTACCCAGGCCA
CATTACAGGACATCGTATGGCGTGGGATATGATG
>GZ242E.seq
CATGGGGTACATTCCCGTCGTGGGCGCGCCTTTGGGCGGCGTCGCGGCTGCGCTCGCACA
TGGTGTGAGGGCACTCGAGGACGGGATCAATTATGCAACAGGAAATCTYCCCGGTTGCTC
TTTCTCTATCTTCCTCTTGGCACTACTCTCGTGCCTCACGACACCAGCTTCGGCTCTTAC
CTATGGCAACTCTAGYGGGCTATACCACCTCACAAATGAYTGCCCCAACTCCAGCATCGT
GCTGGAGGCGGATGCTATGATCTTGCATTTGCCTGGGTGCGTGCCTTGTGTGATGGTCGG
TAAT---CAGTCCACCTGCTGGCATGCTGTGTCCCCCACCCTATCCATACCAAATGCTTC
CACGCCCGCAACGGGGTTCCGCAGGCATGTGGATCTTCTTGCGGGCGCCGCAGTGGTTTG
CTCATCCCTGTACGTCGGGGATTTGTGCGGTTCTCTCTTTTTGGCGGGACAACTATTCAC
CTTCCAGCCCCGYCGACATTGGACTGTGCAAAACTGCAACTGCTCTATCTACACAGGCCA
CGTCACCGGCCATAGGATGGCTTGGGATATGATG
>GZ246E.seq
CATGGGGTACATTCCCGTCGTGGGCGCGCCTTTGGGCGGCGTCGCGGCTGCGCTCGCACA
TGGTGTGAGGGCAGTCGAGGACGGGATCAATTTTGCAACAGGAAATCTYCCCGGTTGCTC
TTTCTCTCTCTTCCTCTTGGCACTACTCTCGTGCCTCACAACGCCAGCTTCGGCTCTTAC
CTACGGTAACTCCAGTGGGCTATACCATCTCACAAATGATTGCCCCAACTCCAGCATCGT
GCTGGAGGCGGATACTATGATCTTGCATTTGCCTGGATGCTTGCCTTGTGTGAGGGTCGG
TAAC---CAGTCCACCTGCTGGCGTGCTGTGTCCCCCACTCTAGCCACACCAAACGCTTC
CACGCCCGCAACGGGATTYCGCAGGCATGTGGAYCTTCTAGCGGGCGCCGCAGTGGTTTG
CTCATCCCTGTATGTTGGGGATCTGTGCGGCTCTCTCTTTTTGGCGGGACAACTATTCAC
CTTYCAGCCCCGYCGTCATTGGACTGTGCAAGAMTGCAACTGCTCCATCTATACAGGCCA
CGTCACCGGCCACAGGATGGCTTGGGATATGATG
>GZ251E.seq
CATGGGGTACATTCCCGTCGTGGGCGCGCCTTTGGGCGGCGTCGCGGCTGCGCTCGCACA
TGGTGTGAGGGCAATCGAGGACGGGATCAATTACGCAACAGGGAATCTTCCCGGTTGCTC
TTTCTCTATCTTCCTTTTGGCACTACTCTCGTGCCTYACGACGCCAGCTTCAGCTCTTAC
CTACGGCAACACCAGTGGGTTGTACCATCTCACAAATGATTGCCCCAACTCCAGCATYGT
GCTGGAGGCTGATGCTATGATCTTGCATTTGCCTGGATGTCTGCCTTGTGTGAGGGTCGG
TAAT---CAGTCCACTTGCTGGCATGCTTTGACCCCCACCCTAGCCGTACCAAATGCTAC
CGTGCCCGCCACGGGGTTCCGCAGGCATGTGGATCTTCTTGCGGGCGCCGCAATGGTCTG
CTCATCTCTGTATATCGGGGATCTGTGCGGCTCTCTTTTTTTGGCGGGACAACTATTCAC
CTTCCAGCCCCGCCGTCATTGGACTGTGCAAGACTGTAACTGCTCCATCTACACAGGCCA
CGTCACCGGCCATAGGATGGCKTGGGATATGATG
>GZ252E.seq
CATGGGGTACATTCCCGTCGTGGGCGCGCCTTTGGGCGGCGTCGCGGCTGCGCTCGCACA
TGGTGTGAGGGCAATCGAGGACGGGATCAATTAYGCAACAGGRAATCTTCCCGGTTGCTC
TTTCTCTATCTTCCTTYTGGCACTACTCTCGTGCCTCACGACGCCAGCYTCGGCTCTTAC
YTACGGCAACACCAGTGGGCTATACCATCTCACAAATGATTGCCCCAACTCCAGCATCGT
GCTGGAGGCTGATRCTATGATCTTGCATTTGCCTGGRTGCTTGCCCTGTGTGARGGTCGG
TAAT---CAGTCCACCTGCTGGCATGCTGTGACCCCCACCCTAGCCGTACCMAATGCTTC
CACGCCCGCAACGGGGTTCCGCAGGCATGTGGATCTTCTTGCGGGCGCCGCAGTGGTCTG
CTCATCCCTGTACRTCGGGGAYCTGTGCGGCTCTCTCTTTTTGGCGGGACAACTATTCAC
CTTCCAGCCCCGCCGTCATTGGACTGTGCAAGARTGCAACTGCTCCATCTATACAGGCCA
CGTCACCGGCCACAGGATGGCTTGGGATATGATG
>GZ260E.seq
CATGGGGTACATTCCGCTCGTCGGCGCCCCCCTAGGGGGCGCTGCCAGGGCCCTGGCACA
TGGTGTCCGGGTTCTGGAGGACGGCGTGAAYTACGCAACAGGGAATTTGCCCGGTTGCTC
TTTCTCTATCTTCCTCTTRGCTYTGCTGTCCTGTTTGACYATCCCAGCTTCCGCTTACGA
AGTGCGCAACRCGTCCGGGGTATACCAYGTCACGAACGACTGCTCCAACTCAAGCATTGT
GTATGAGGCAGCGGACGTGATCATGCATACCCCCGGGTGTGTRCCCTGCGTGCGGGAGAA
CAAC---GCCTCCCGTTGCTGGGTAGCACTCACACCCACGCTCGCGGCCAGGAATAGCAG
CGTCCCCACTACGACAATACGGCGCCACGTCGACTTGCTCGTTGGGGYGGCTGCTYTCTG
CTCCGCTATGTACGTGGGGGATCTCTGCGGATCTGTTTTCCTCGTCTCCCAGCTGTTCAC
TTTCTCGCCTCGTCGGCATGAGACRGTTCAGGACTGCAACTGCTCAATCTATCCCGGCCA
CGTATCAGGTCACCGCATGGCCTGGGATATGATG
>GZ261E.seq
CATGGGGTACATYCCGCTYGTCGGCGCCCCCCTAGGGGGCGCTGCCAGGGCCTTGGCACA
TGGTGTCCGGGTTCTGGAGGACGGCGTGAACTACGCAACAGGGAATTTGCCCGGTTGCTC
TTTCTCTATYTTCCTCTTGGCTYTGCTGTCCTGTTTGACCATCCCAGCTTCCGCTTACGA
AGTGCGCAACGCGTCCGGGGTRTACCATGTCACGAACGACTGCTCCAACTCAAGCATTGT
GTATGAGGCAGCGGACATGATCATGCATACCCCCGGRTGCGTACCCTGCGTTCGGGAGAA
CAAC---GCCTCCCGTTGCTGGGTAGCGCTCACACCCACGCTCGCGGCCAGGAATCGCAG
CGTCCCCACTACGACAATACGGCGTCACGTCGACTTGCTCGTTGGGGCGGCTGCTTTCTG
TTCCGCTATGTACGTGGGGGATCTCTGCGGATCTGTCTTCCTCGTCTCCCAGCTGTTCAC
CTTCTCGCCTCGTCGGCATGAGACAGTTCAGGACTGCAACTGCTCAATCTATCCCGGCCA
CGTATCAGGTCACCGCATGGCCTGGGATATGATG
>GZ273E.seq
CATGGGGTACATTCCGCTCGTCGGCGCCCCTGTAGGGGGCGTCGCGAGAGCCCTGGCTCA
TGGCATTAGGGCTCTTGAGGACGGAGTGAACTATGCAACAGGGAATCTTCCTGGTTGCTC
CTTTTCTATCTTTCTCCTCGCTCTTTTCTCCTGCTTGACTTGCCCCGCRTCTGGTCTAGA
GTACAGGAACGCGTCTGGCCTATACATACTTACCAACGACTGCTCTAATGGGAGTATTGT
GTATGAGGCCGACGACGTGATCTTGCACACACCCGGATGTGTGCCCTGCACCTTAACCGG
CAAC---CAAACATTGTGCTGGACACCAGTGTCACCAACAGTGGCCGTCARGTATCCTGG
TGCGACCACCGCATCGGTCCGCAGTCATGTGGATATGCTGGTGGGCGCAGCCACGTTGTG
CTCAGCATTATACGTCGGGGACGTCTGCGGGGCCGTGTTCCTTGTGGGACAAGCATTCAC
CTTCAGGCCCCGCCGACACACGACTGTACAGTCGTGCAACTGCTCGATCTACCCAGGCCA
CATCTCAGGACATCGCATGGCGTGGGATATGATG
>GZ278E.seq
CATGGGGTACATTCCGCTCGTCGGCGCYCCTCTAGGGGGCGCTGCCAGGGCCCTGGCACA
TGGTGTCCGGGTGCTGGAGGACGGCGTGAACTACGCAACAGGGAATTTGCCCGGTTGCTC
TTTCTCTATCTTCCTCTTGGCTYTGCTGTCCTGTTTGACCATCCCAGCTTCCGCTTACGA
AGTGCGCAACGCGTCCGGGGTGTACCATGTCACGAACGACTGCCCCAACTCAAGCATTGT
GTATGAGGCAGCGGACATGATCATGCATACCCCCGGGTGCGTACCCTGCGTTCGGGAGAA
CAAC---GCCTCCCGTTGCTGGGTAGCGCTCACACCCACGCTYGCGGCCAGGAAYGGCAG
CRTCCCCACTACGACAATACGRCGCCACGTCGACTTGCTCGTTGGGGCGGCTGCTTTCTG
CTCCGCTATGTACGTGGGGGATCTCTGCGGATCTGTCTTCCTCGTCTCCCAGCTGTTCAC
YTTCTCGCCTCGTCGGCATGAGACRGTTCAGGACTGCAACTGCTCAATCTATCCCGGCCA
CGTATCAGGTCACCGCATGGCCTGGGATATGATG
>GZ281E.seq
CATGGGGTACATTCCCGTCGTGGGCGCGCCTTTGGGCGGCGTCGCGGCTGCGCTTGCACA
TGGTGTGAGAGCAATCGAGGACGGGATYAATTACGCAACAGGGAACCTTCCCGGTTGCTC
TTTCTCTATCTTCCTCTTGGCACTACTCTCGTGCCTCACAACGCCAGCTTCGGCTCTTAC
CTACGGTAACTCCAGTGGCCTATACCATCTCACAAATGATTGCCCCAACTCCAGCATCGT
GCTGGAGGCGGAWGCYATGATTTTGCATTTGCCTGGATGCTTGCCTTGTGTGAGGGTCGR
RAAT---CWTTCCACCTGTTGGCATCCYGTGTCCCCCACCCTAGCCATACCGAATGCTTC
CACGCCCGCAACAGGATTCCGYAGGCATGTGGACCTTCTTGCGGGCGCTGCAGTGGTTTG
CTCATCCCTGTACATCGGGGATTTGTGCGGCTCTCTCTTYCTGGCGGGACAACTATTYAC
CTTTCAGCCCCGCCGTCATTGGACTGTGCAAGATTGCAACTGCTCCATCTATACAGGCCA
CGTCACCGGCCATAGGATGGCTTGGGATATGATG
>GZ289E.seq
CATGGGGTACATTCCCGTCGTGGGCGCGCCTTTGGGCGGCGTCGCGGCTGCGCTCGCACA
TGGTGTGAGGGYAATCGAGGACGGGATYAATTACGCAACAGGGAATCTTCCCGGTTGCTC
TTTCTCTATCTTCCTTTTGGCACTACTCTCGTGCCTCACGACGCCAGCTTCGGCTCTTAC
CTACGGCAACACCAGTGGGCTATACCATCTCACAAATGAYTGCCCCAACTCCAGCATCGT
GCTGGAGGCTGAKRCTATGATCTTGCATCTGCCYGGATGCTTGCCCTGTGTGAGGGWCRG
CAAT---MWRTCCACCTGCTGGCATGCTTTGACCCCCACCCTAGCCRYACCAAMTGCTTC
CACGCCCGCAACGGGGTTCCGCAGGCATGTGGATCTTCTTGCGGGCGCCGCAGTGGTCTG
CTCATCCTTGTACATCGGGGATCTGTGCGGCTCTCTCTTTTTGGCGGGACAACTATTCAC
CTTCCAGCCCCGCCGTCATTGGACTGTGCAAGACTGCAACTGCTCCATCTATACAGGCCA
CGTCACCGGCCACAGGATGGCTTGGGATATGATG
>GZ290E.seq
CATGGGGTACATYCCGCTTGTYGGCGCCCCCCTAGGGGGCGTTGCCAGGGCCCTGGCGCA
TGGCGTCCGGGTTCTGGAGGACGGCGTGAACTAYGCAACAGGGAACCTTCCCGGTTGCTC
TTTCTCTRTCTTTCTTTTGGCYCTGCTGTCCTGTTTGACCATCCCAGCATCCGCTTATGA
AGTGCGCAACGTGTCCGGGACGTACCAGGTCACGAACGACTGCTCCAACTCAAGCATCGT
GTATGAAGCAGCGGACWTGATCATGCACACCCCCGGGTGCGTGCCCTGCGTTCGGGAGAA
CAAC---TCCTCCARATGYTGGGTAGCRCTCACTCCCACGCTCGCGGCCAGGARCACTAR
CGTCCCCACCACGACAATACGACGCCACGTYGATTTGCTCGTTGGGGYGGCTGCTTTCTG
YTCCGCTATGTACGTTGGGGATCTCTGCGGATCTGTTTTYCTCGTCTCCCAGCTGTTCAC
CTTCTCACCTCGYCGGTATGAGACGGTACAGGACTGCAATTGCTCGATCTATCCTGGCCA
TATAACGGGYCACCGCATGGCTTGGGATATGATG
>GZ291E.seq
CATGGGGTACATCCCGCTCGTCGGCGCTCCCGTAGGAGGCGTCGCAAGAGCCCTYGCGCA
TGGCGTGAGGGCCCTTGAAGACGGGATAAATTTYGCAACAGGGAATCTGCCCGGTTGCTC
CTTTTCTATCTTCCTTCTTGCTCTGTTTTCTTGCTTAATTCATCCARYAGCTAGTTTRGA
GTGGCGGAATACGTCTGGCCTCTATGTCCTTACCAACGACTGTTCCAATARCAGTATTGT
GTATGAGGCCGATGACGTTATTCTGCACACACCCGGCTGTRTACCTTGTGTTTGGRAMGG
CAAT---ACATCTGYGTGCTGGACCCCAGTGACACCTACAGTGGCAGTCAGGYACRTCGG
AGCAACCACCGCTTCGATACGCAGTCATGTGGACCTATTAGTGGGTGCGGCCACRATGTG
TTCTGCGCTCTACGTGGGTGATATGTGTGGGGCCGTCTTCCTCGTGGGACAAGCCTTCAC
GTTTAGACCCCGCCGCCATCAAACGGTCCAGACCTGTAACTGCTCGCTGTACCCAGGCCA
CCTTTCAGGACATCGAATGGCTTGGGATATGATG
>GZ292E.seq
CATGGGGTACATTCCGCTCGTCGGCGCCCCCCTAGGGGGCGTTGCCAAAGCCCTGGCACA
CGGTGTCCGGGTTYTGGAGGACGGCGTGAACTATGCAACRGGGAATTTACCCGGTTGCTC
YTTCTCTATCTTCCTCTTGGCTTTGCTGTCCTGCTTGACTACTCCAGTTTCCGCTTATGA
AGTGCGCAACGTGTCCGGGGTRTAYCATGTCACTAACGACTGCTCCAATTCGAGCATCGT
GTATGAGACAACAGACATGATCATGCATACCCCTGGGTGCGTGCCCTGCGTCCGGGAGGA
CAAC---TCCTCCCGWTGYTGGGTAGCGCTCACTCCCACRCTCGCGGCCAGGAATTTCAR
CGTCCCTACYGAGGCAATACGACGCCAYGTCGACTTGCTCGTTGGGGCGGCTGTTTTCTG
CTCCGCTATGTACGTGGGGGATCTCTGCGGATCTGTTTTCCTYGTTTCCCAGTTGTTCAC
CTTCTCGCCCCGCCGACACGAGACGGTACAGGACTGCAACTGCTCACTCTATCCCGGCCA
CGTATCAGGTCAYCGYATGGCTTGGGATATGATG
>GZ293E.seq
CATGGGGTACATTCCGCTCGTCGGCGCCCCCCTAGGGGGAGTTGCCAGGGTCTTGGCACA
TGGTGTCCGGACTCTGGAGGACGGCGTGAACTATGCAACGGGGAATCTGCCCGGTTGCTC
TTTCTCTATCTTCCTCTTGGCTCTGCTGTCCTGTTTGACCATCCCAGCTTCCGCTTATGA
AGTGCGCAACGCGTCCGGGGTATACCATGTCACGAACGACTGCTCCAACGCAAGTATTGT
GTATGAGGCAGCGGACATGATCATGCATAACCCTGGGTGCGTACCCTGCGTTCGGGAGAA
TAAC---TCCTCCCGCTGCTGGGTAGCGCTCACTCCCACTCTCGCGGCCAGGGATGCCAG
CGTCCCCACTACGACAATACGACGCCACGTCGACTTGCTCGTTGGGACGGCTGCTCTCTG
CTCCGCTATGTACGTGGGGGATCTCTGCGGGTCTGTTTTCCTCGTCTCTCAGCTGTTCAC
CTTCTCGCCTCGCCGGCATGAGACAGTACAGGACTGCAATTGTTCAATCTATCCTGGCCA
CATAACAGGCCATCGTATGGCTTGGGATATGATG
>GZ294E.seq
CATGGGGTACATTCCGCTCGTCGGCGCCCCCCTRGGGGGCGCTGCCAGGGCCYTGGCACA
TGGTGTCCGGGTTCTGGAGGACGGCGTGAACTACGCAACAGGGAATTTGCCCGGTTGCTC
TTTCTCTATTTTCCTYTTGGCTCTGCTGTCCTGTTTGACCATCCCAGCTTCCGCTTACGA
AGTGCGCAACGCGTCCGGRGTATACCATGTCACGAACGACTGCTCYAACTCAAGCATTGT
GTATGAGGCAGCGGACATGATCATGCATACCCCCGGGTGCGTACCCTGCGTTCGGGAGAA
CAAC---GYCTCCCGTTGCTGGGTAGCGMTCACACCCACGCTCGCGGCCAGGAATGGCAG
CGTCCCCACTACGACAATACGGCGCCACGTCGACTTGCTCGTTGGGGCGGCTGCTTTCTG
CTCCGCCATGTACGTGGGGGATCTYTGCGGATCTGTCTTCCTCGTCTCTCAGCTGTTCAC
CTTCTCGCCTCGTCGGCATGAGACAGTTCAGGACTGCAACTGCTCAATCTATCCCGGCCA
TGTATCAGGTCACCGCATGGCYTGGGATATGATG
>GZ296E.seq
CATGGGGTACATTCCCGTCGTGGGCGCGCCTTTGGGCGGTGTCGCGGCTGCGCTCGCACA
TGGTGTGAGGGCAATCGAGGACGGGATCAATTATGCAACAGGRAATCTTCCCGGTTGCTC
TTTCTCTATCTTCCTTTTGGCACTACTCTCGTGCCTCACGACGCCAGCTTCGGCTCTTAC
CTACGGCAACACCAGTGGGCTATACCATCTYACAAATGATTGCCCCAACTCCAGCATYGT
GCTGGAGGCTGATGCTATGATCTTGCATTTGCCTGGATGCTTGCCCTGTGTGAAGGTCGR
YRAY---CRGYCCACCTGCTGGCATGCYTTGACCCCCACCCTRGCCATACCAAATGCTTC
YACGCCCGCGACGGGGTTCCGCAGGCATGTGGATCTTCTTGCGGGCGCCGCAGTGGTCTG
CTCATCTCTGTACATCGGGGATCTCTGTGGCTCTCTCTTTTTGGCGGGACAACTATTCAC
CTTCCAGCCCCGCCGTCATTGGACTGTGCAASAMTGCAACTGCTCCATCTATACAGGCCA
CGTCACCGGCCACAGGATGGCTTGGGATATGATG
>GZ297E.seq
CATGGGGTACATCCCCGTCGTGGGCGCGCCCTTGGGCGGCGTCGCGGCTGCGCTCGCACA
TGGTGTGAGGGCAATCGAGGACGGGATCAATTACGCAACAGGAAATCTTCCCGGTTGCTC
TTTCTCTATCTTCCTCTTGGCACTACTCTCGTGCCTCACAACGCCAGCTTCGGCTCTTAC
CTACGGCAACTCCAGTGGGCTATACCATCTYACAAATGATTGCCCCAACTCCAGCATCGT
GCTGGAGTCGGATGCCATGATCTTGCATTTGCCTGGATGYTTGCCTTGTGTGAAGGTCRA
TAAT---CRGTCCACCTGCTGGCAYGCTGTGTCTCCCACCCTAGCCATACCAAAYGCTTC
CACGCCCGCRACSGGGTTCCGTAGACACGTGGACCTTCTTGCGGGYGCCGCAGTGGTTTG
TTCATCTCTGTACATCGGGGATTTGTGYGGCTCTCTYTTCCTGGCGGGACAACTATTYAC
CTTCCAGCCCCGCCGTCATTGGACTGTGCAAGAMTGCAACTGCTCCATTTATACAGGCCA
CGTCACTGGCCACAGGATGGCTTGGGATATGATG
>GZ299E.seq
CATGGGGTACATTCCCGTCGTGGGCGCGCCTTTGGGCGGCGTCGCGGCTGCGCTCGCACA
TGGTGTGAGGGCAATCGAGGACGGGATCAATTACGCAACAGGAAATCTTCCCGGTTGCTC
TTTCTCTATCTTCCTTTTGGCACTACTCTCGTGCCTCACGACGCCAGCTTCGGCTCTTAC
CTACGGCAACACCAGTGGGCTATACCATCTCACAAATGATTGCCCCAACTCCAGCATCGT
GCTGGAGTCTGATGCTATGATCTTGCATCTGCCTGGATGCYTGCCYTGTGTGAGGGTCGG
TAAT---CAGTCYACCTGCTGGCATGCTTTGACCCCCACCCTAGCCATACCAAATGCTTC
CACGCCCGCAACGGGGTTCCGCAGGCATGTGGATCTTCTTGCGGGCGCCGCAGTGGTYTG
CTCATCTCTGTACATCGGGGATCTGTGCGGCTCTCTCTTTTTGGCGGGACAACTATTCAC
CTTCCAGCCCCGCCGTCATTGGACCGTGCAAGACTGCAACTGCTCCATCTATACAGGCCA
CGTCACCGGCCACAGGATGGCTTGGGATATGATG
>GZ301E.seq
CATGGGGTACATTCCGCTYGTCGGCGCCCCCCTAGGGGGCGCTGCCAGGGCCCTGGCACA
TGGTGTCCGGGTTCTGGAGGACGGCGTGAACTACGCAACAGGGAATTTGCCCGGTTGCTC
TTTCTCTATCTTCCTCTTGGCTCTGCTGTCYTGCTTGACCAYCCCAGCTTCCGCTTACGA
AGTGCGCAACGTGTCCGGGGTATACCATGTCACGAACGACTGCTCCAACTCAAGTATTGT
GTATGAGGCAGCGGACATGATCATGCATACCCCCGGGTGCGTACCCTGYGTTCGGGARRA
TRCC---AYCYCCCGTTGCTGGGTRGCGCTCACACCCACGCTCGCGGCCCGGAATAGCAG
CGTCCCCACTACGACAATACGACGCCACGTCGACTTGCTCGTTGGGGCGGCTGCTTTCTG
CTCCGCTATGTACGTGGGGGATCTCTGCGGATCTGTCTTCCTTGTCTCCCAGCTGTTCAC
CTTCTCGCCTCGTCGGCATSAGACAGTTCAGGAKTGCAACTGCTCAATCTATCCCGGCCA
CGTATCAGGTCACCGCATGGCCTGGGATATGATG
>GZ303E.seq
CATGGGGTACATCCCCGTCGTGGGCGCGCCCCTGGGCGGCGTCGCGGCTGCGCTCGCACA
TGGTGTGAGGGCAATCGAGGACGGGATCAATTACGCAACAGGAAATCTTCCCGGTTGCTC
TTTCTCTATCTTCCTTTTGGCACTGCTCTCGTGCCTTACAACGCCAGCTTCGGCTCTCAC
CTACGGCAACTCCAGTGGGCTATACCATCTTACAAATGATTGCCCCAACTCCAGCATCGT
GCTGGAGGCGGATGCCATGATCTTGCATTTGCCTGGATGCTTGCCTTGTGTGAGGGTGAA
TAAT---CGGTCCACCTGCTGGCATGCTGTGTCCCCCACCCTAGCCACACCAAATGCTTC
CACGCCCGCAACGGGATTCCGTAGGCACGTGGATCTCCTTGCGGGCGCCGCGGTGGTTTG
TTCATCTCTGTACATCGGGGATTTGTGTGGCTCTCTCTTCCTAGCAGGTCAACTATTTGC
CTTCCAGCCCCGCCGTCATTGGACTGTGCAAGACTGCAACTGTTCCATTTATACAGGCCA
CGTCACCGGCCACAGGATGGCTTGGGATATGATG
>GZ305E.seq
CATGGGGTACATCCCGCTCGTCGGCGCTCCTGTAGGAGGCGTCGCAAGAGCCCTTGCGCA
TGGCGTGAGGGCCCTTGAAGACGGGGTAAATTTTGCAACAGGGAATCTGCCCGGTTGCTC
CTTTTCTATCTTCCTTCTCGCTCTTTTCTCTTGCTTAATTCATCCAGCRGCTAGCTTAGA
GTGGCGGAATACGTCTGGCCTCTAYRTCCTTACCAACGACTGTTCCAATAGCAGTATTGT
GTATGAGGCTGATGACGTTATTCTGCAYACACCCGGCTGTATACCTTGTGTTCAGGACGG
CAAT---RAGTCTGCGTGCTGGACCCCAGTGACACCTACAGTGGCAGTTAGGTATRTCGG
AGCAACCACCGCTTCGATACGCAGTCATGTGGACCTATTAGTGGGYGCGGCCACGATGTG
TTCYGCGCTCTACGTGGGTGATATGTGTGGGGCCGTCTTCCTYGTGGGACAAGCCTTCAC
GTTTAGACCCCGCCGCCATCTAACGGTCCAGACCTGTAACTGCTCGCTGTACCCAGGCCA
CCTTTCAGGACAYCGAATGGCTTGGGATATGATG
>GZ307E.seq
CATGGGGTACATTCCGCTYGTCGGCGCCCCCCTAGGGGGCGTTGCCAGAGCCCTGGCACA
TGGTGTCCGGGTTGTGGAGGACGGCGTGAACTATGCAACAGGGAATTTACCCGGTTGCTC
TTTCTCTATCTTCCTCTTGGCTTTGCTGTCCTGTTTGACCATCCCAGCTTCCGCTTACGA
AGTGCGCAACGTGTCCGGGATATACCATGTCACGAACGATTGCTCYAATTCGAGCATCGT
GTATGAGACAACGGACATGGTTATGCATACCCCTGGGTGCGTGCCCTGCGTTCGGGAGAA
CAAC---TCCTCCCGTTGCTGGGTAGCGCTCACTCCCACGCTCGCGGCCAGGAACGCCAG
CGTCCCCACTACGACAATACGACGCCACGTCGATTTGCTCGTTGGGGCGGCTGCTTTCTG
CTCCGCCATGTACGTGGGGGATCTTTGCGGATCTGTTTTCCTCGTCTCCCAGCTGTTCAC
CTTCTCGCCTCGCCGACACGAGACAGTACAGGACTGCAATTGCTCAATCTATCCCGGCCA
CGTACCAGGCCATCGCATGGCCTGGGATATGATG
>GZ309E.seq
CATGGGGTACATCCCCGTCGTGGGCGCGCCTTTGGGCGGCGTCGCGGCTGCGCTCGCACA
TGGTGTGAGGGCACTCGARGACGGGATCAATTACGCAACAGGRAATCTTCCCGGTTGCTC
TTTCTCTATCTTCCTTTTGGCACTACTCTCGTGCCTCACRACGCCAGCTTCGGCTCTTAC
CTACGGCAACTCCAGYGGGCTATACCATCTYACAAATGATTGCYCCAACTCYAGYATCGT
GCTRGAGGCGGATGCCATGATYTTGCATTTGCCTGGATGYTTGCCTTGTGTGAGGGTCGG
TAAT---CAGTCCGCCTGCTGGCATCCTGTGTCCCCCACCCTAGCCATACCAAATGCTTC
CACGCCCGCAACGGGATTCCGTAGGCACGTGGATCTTCTTGCGGGCGCTGCAGTGGTTTG
TTCATCTCTGTACATYGGGGAYTTGTGCGGCTCTCTCTTCTTGGCRGGACAACTATTCAC
CTTCCAGCCCCGCCGWCATTGGACTGTGCAAGAYTGCAACTGCTCCATCTAYACAGGCCA
CGTCACYGGCCACAGGATGGCTTGGGATATGATG
>GZ316E.seq
CATGGGGTACATCCCCGTCGTGGGCGCGCCTTTGGGCGGCGTCGCGGCTGCGCTCGCACA
TGGTGTGAGGGCAGTCGAGGACGGGATCAATTATGCAACAGGAAATCTTCCCGGTTGCTC
TTTTTCTATCTTCCTATTGGCACTACTCTCATGCCTCACAACGCCAGCTTCGGCTCTTAC
CTACGGCAACTCCAGTGGGCTATACCATCTCACAAATGATTGCCCCAACTCCAGCATCGT
GCTGGAGGCGGATGTCATGATTTTGCACTTGCCTGGATGCTTGCCTTGTGTGAGGGTCGA
TAAC---CAGTCCACCTGCTGGCATGCTGTGTCCCCCACCCTAGCCATACCAAATGCTTC
CACGCCCGCGACGGGATTCCGTAGGCACGTGGATCTCCTTGCGGGCGCCGCAGTGGTYTG
TTCATCTCTGTATATCGGGGATTTGTGCGGCTCTCTTTTCCTGGCGGGACAACTATTCAC
CTTCCAGCCCCGCCGTCATTGGACTGTGCAAGACTGCAACTGCTCCATCTATACAGGCCA
CGTCACTGGCCACAGGATGGCTTGGGATATGATG
>GZ327E.seq
CATGGGGTACATCCCCGTCGTGGGCGCGCCTTTGGGCGGCGTCGCGGCTGCGCTYGCACA
TGGTGTGAGGGCAATCGAGGACGGGATCAATTACGCAACAGGAAATCTTCCCGGTTGCTC
TTTTTCTATCTTCCTTTTGGCAYTRCTCTCGTGCCTCACAACGCCAGCTTCGGCTCTYAC
CTACGGCAACTCCAGTGGGCTATACCATCTCACAAATGATTGCCCCAACTCCAGCATCGT
GCTGGAAGCGGATGCCATGATCTTGCATTTGCCTGGATGCTTGCCTTGTGTGAGGGTCGG
TAAT---CAGTCCACCTGCTGGCATGCTGTGTCCCCCACCCTAGCCATACCAAATGCTTC
CACGCCCGCAACGGGATTCCGTAGGCACGTGGATCTCCTTGCGGGCGCTGCAGTTGTTTG
TTCATCTCTGTACATCGGGGACTTGTGCGGCTCTCTCTTCCTGGCGGGACAACTATTCAC
CTTCCAGCCCCGCCGTCATTGGACTGTGCAAGACTGCAACTGCTCCATTTATACAGGCCA
CGTCACTGGCCACAGGATGGCTTGGGATATGATG
>GZ330E.seq
CATGGGGTACATCCCCGTCGTAGGCGCGCCTTTGGGCGGCGTTGCGGCTGCGCTCGCACA
YGGTGTGAGGGCAATCGAGGACGGGATCAATTATGCAACAGGAAATCTTCCCGGTTGCTC
TTTCTCTATCTTCCTTTTGGCACTACTCTCGTGCCTCACAACGCCAGCTTCGGCTCTTAC
CTACGGCAACTCCAGTGGGCTATACCATCTCACAAATGATTGCCCCAACTCCAGCATCGT
GCTGGAGGCGGATGCCATGATTTTGCATCTGCCTGGATGTKTGCCTTGTGTGAGGGTCGR
TRAT---CAGTCCACCTGCTGGCATGCTGTGTCCCCTACCCTAGCCATACCAAATGCTTC
CACGCCCGCAACGGGATTCCGTAGGCACGTGGATCTTCTTGCGGGCGCCGCAGTGGTYTG
YTCATCTCTGTACATCGGGGATTTGTGTGGCTCTCTCTTCCTGGCGGGACAACTATTCAC
CTTCCAGCCCCGCCGTCATTGGACTGTGCAAGACTGCAACTGCTCCATTTATACAGGCCA
CGTCACCGGCCACAGGATGGCTTGGGATATGATG
>GZ339E.seq
CATGGGGTACATCCCGGTCGTCGGCGCTCCTGTAGGAGGCGTCGCAAGAGCCCTCGCGCA
TGGCGTGAGGGCCCTTGAAGACGGGATAAATTTTGCAACAGGGAACTTGCCCGGTTGCTC
CTTTTCTATCTTCCTTCTAGCTCTGCTCTCTTGCTTGATTCATCCAGCAGCTAGCCTAGA
GTGGCGGAATACGTCTGGCCTCTACGTCCTTACCAACGACTGTTCCAACAGCAGTATAGT
GTATGAGGCCGATGATGTCATTCTGCACACACCTGGCTGTGTGCCGTGTGTCCAGGACGG
CAAT---GTCTCCACGTGTTGGACCCCAGTGACACCTACAGTAGCAGTCAGGTATGTCGG
AGCAACTACCGCTTCGATACGCAGTCATGTGGACCTATTAGTGGGCGCGGCCACAATGTG
TTCTGCGCTCTACGTGGGTGATATGTGTGGGGCTGTTTTCCTCGTGGGACAAGCCTTCAC
GTTCAGACCTCGTCGCCATCAAACGGTCCAGACCTGTAACTGCTCGCTGTACCCAGGCCA
TCTTACAGGACATCGAATGGCTTGGGATATGATG
>GZ341E.seq
CATGGGGTACATTCCCGTCGTGGGCGCTCCTTTGGGCGGCGTCGCGGCTGCGCTCGCACA
TGGTGTGAGAGCAATCGAGGACGGGATCAATTATGCAACAGGGAATCTTCCCGGTTGCTC
TTTCTCTATCTTCCTYTTGGCACTACTCTCGTGCCTCACAACGCCAGCTTCGGCCCTYAC
CTACGGTAACTCCAGTGGGCTATACCATCTCACAAATGATTGCYCCAACTCCAGCATCGT
GCTGGAGGCGGATACTATGATCTTGCATTTGCCTGGATGCTTGCCTTGTGTGAGGGTCGG
TAAT---MDGTCCACCTGCTGGCATGCTGTGTCCCCCACCCTAGCCATACCAAATGYYKC
CACGSCCGCGACGGGATTCCGCAGGCATGTGGATCTTCTTGCAGGCGCCGCAGTGGTTTG
TTCATCCCTGTACATCGGGGATCTGTGCGGCTCTCTCTTTCTGGCGGGACAACTATTCAC
CTTCCAGCCCCGCCGTCATTGGACTGTGCAASAATGCAACTGCTCCATCTATACAGGCCA
CGTCACCGGCCACAGGATGGCTTGGGATATGATG
>gz351e.seq
CATGGGGTACATTCCCGTCGTGGGCGCGCCTTTGGGCGGCGTCGCGGCTGCGCTCGCACA
TGGTGTGAGGGCAATCGAGGACGGGATCAATTAYGCAACAGGRAATCTTCCCGGTTGCTC
TTTCTCTATCTTCCTTTTGGCACTACTCTCGTGCCTCACGACGCCAGCTTCGGCTCTTAC
CTACGGCAACACCAGTGGGCTATACCATCTCACAAATGATTGCCCCAACTCCAGCATYGT
RCTGGAGGCTGATGCTATGATYTTGCATTTGCCTGGATGCTTGCCYTGTGTGAGGGTCGR
TAAT---CGGTCCACCTGCTGGCATGCTTTGACCCCCACCCTAGCCATACCAAATGCCTC
CACGCCCGCAACGGGGTTCCGCAGGCATGTGGATCTTCTTGCGGGCGCCGCAGTGGTCTG
CTCATCTCTGTACATCGGGGATCTGTGCGGCTCYCTYTTTTTGGCGGGACAACTATTCAC
CTTCCAGCCCCGCCGTCATTGGACCGTGCAAGACTGCAACTGCTCCATCTATACGGGCCA
CGTCACCGGCCACAGGATGGCTTGGGATATGATG
>GZ355E.seq
CATGGGGTACATTCCCGTCGTGGGCGCGCCTTTGGGCGGCGTCGCGGCTGCGCTCGCACA
TGGTGTGAGGGCAATCGAGGACGGGATCAATTAYGCAACAGGAAATCTTCCCGGTTGCTC
TTTCTCTATCTTCCTTTTGGCACTRCTCTCGTGCCTYACGACGCCAGCTTCGGCTCTTAC
CTACGGYAACACCAGTGGGCTATACCATCTCACAAATGATTGCCCCAACTCCAGCATCGT
GCTGGAGGCAGATACTATGATCTTGCATCTGCCTGGATGCTTGCCTTGTGTGAGGGTCGR
TAAT---SRGTCCACCTGCTGGCATGCTTTGACCCCCACCCTAGCCGTACCAAATGCTTC
CACGCCCGCAACGGGGTTCCGCAGGCATGTGGATCTTCTTGCGGGCGCCGCAGTGGTCTG
CTCATCTCTGTACGTCGGGGATCTGTGCGGCTCTATCTTTTTGGCGGGACAACTATTCAC
CTTCCAGCCCCGCCGTCATTGGACTGTGCAAGACTGCAACTGCTCCATCTAYACAGGCCA
CGTCACCGGCCACAGGATGGCTTGGGATATGATG
>GZ371E.seq
CATGGGGTACATTCCGCTCGTCGGCGCCCCCTTAGGGGGCGCTGCCAGGGCCCTGGCACA
TGGTGTCCGGGTTCTGGAGGACGGCGTGAACTACGCAACAGGGAATTTGCCCGGTTGCTC
TTTCTCTATCTTCCTCTTGGCTCTGCTGTCCTGTTTGACCATCCCAGCWTCCGCTTACGA
AGTGCACAACGYGTCCGGGGTGTACCATGTCACGAACGACTGCTCCAACTCAAGCATTGT
GTATGAGGCAGCGGACATGATCATGCATACCCCCGGGTGCGTACCCTGCGTTCGGGAGAA
CAAC---GCCTCCCGTTGCTGGGTAGCGCTCACACCCACGCTCGCGGCCAGGAATGCCAG
CGTCCCCACCACGACAATACGGCGCCACGTCGACTTGCTCGTTGGGGCGGCTGCTTTCTG
CTCCGCTATGTACGTGGGGGATCTCTGCGGATCTGTCTTCCTCGTCTCTCAGCTGTTCAC
GTTCTCGCCTCGTCTGCACGAGACAGTTCAGGACTGCAACTGCTCAATCTATCCCGGCCA
CGTATCAGGTCACCGCATGGCCTGGGATATGATG
>GZ374E.seq
CATGGGGTACATTCCGCTCGTCGGCGCCCCCCTAGGGGGCGTTGCCAA-GCCCTGGCACA
CGGTGTCCGGGTTCTGGAGGACGGCGTGAACTATGCAACAGGGAATTTACCCGGTTGCTC
TTTCTCTATCTTCCTYTTGGCTTTGCTGTCCTGCCTGACTACTCCAGTTTCCGCTTATGA
AGTGCGCAACGTRTCCGGGGTATATCATGTCACTAACGACTGCTCCAATTCGAGCATCGT
GTATGAGACAACAGACATGATCATGCATACCCCTGGGTGCGTGCCCTGCGTTCGGGAGAA
CAAC---TCCTCCCGTTGTTGGGTAGCGCTCACTCCCACGCTCGCGGCCAGGAATCTCAG
CGTCCCTACCGAGGCAATACGACGCCATGTCGACTTGCTCGTTGGGGCGGCTGTTTTCTG
CTCCGCTATGTACGTGGGGGATCTCTGCGGATCTGTTTTCCTYGTTTCCCAGCTGTTCAC
CTTCTCGCCCCGCCGACACGAGACGGTACAGGACTGCAACTGCTCACTCTATCCGGGCCA
CGTATCGGGTCACCGTATGGCTTGGGATATGATG
>GZ376E.seq
CATGGGGTACATTCCCGTCGTGGGCGCGCCTTTGGGCGGCGTTGCGGCTGCGCTCGCACA
TGGTGTGAGGGCAATCGAAGACGGGATTAATTAYGCAACAGGGAATCTTCCTGGTTGCTC
TTTCTCTATCTTCCTTTTGGCACTACTCTCGTGCCTCACAACGCCAGCTTCGGCTCTTAC
CTACGGCAACTCCAGTGGGCTATACCATCTCACAAACGATTGCCCCAACTCCAGCATTGT
GCTGGAGGCGGATGCTATGATCTTGCATTTGCCTGGATGCTTGCCTTGTGTGAGGGTCGG
TAAT---CTGTCCACCTGTTGGCATGCTGTGTCCCCCACCCTAGCCATACCAAATGCTTC
CACGCCCGCAACGGGRTTCCGCAGGCATGTGGATCTCCTTGCGGGCGCCGCAGTGGTTTG
CTCATCCCTGTACATCGGGGATCTGTGCGGYTCCCTTTTCCTGGCGGGACAACTATTCAC
CTTCCAGCCCCGCCGTCATTGGACCGTGCAAGACTGCAACTGCTCCATTTATACAGGCCA
CGTCACCGGCCACAGGATGGCTTGGGATATGATG
>GZ382E.seq
CATGGGGTACATTCCGCTCGTCGGCGCCCCCCTAGGGGGCGTTGCCAGAGCCCTGGCRCA
CGGTGTCCGGGTTCTGGAGGACGGCGTGAACTATGCAACAGGGAAYTTACCCGGTTGCTC
TTTCTCTATCTTCCTCTTAGCTTTGCTGTCCTGCTTGACTACTCCAGYTTCCGCYTATGA
AGTGCGCAACGTGTCCGGGGTATAYCATGTCACTAACGACTGCTCTAAYTCGAGCATCGT
GTATGAGACAACARACATGATCATGCATACCCCTGGGTGCGTGCCCTGCGTCCGGGAGAR
YAAC---BTCTCCCGTTGTTGGGTAGCGCTCACTCCCACGCTCGCGGCCAGGAATCTCAG
CGTCCCTACCGAGDCAATACGACGCCATGTCGACTTGCTCGTTGGGGCGGCTGTTTTCTG
CTCCGCTATGTACGTGGGGGATCTCTGCGGATCTGTTTTCCTCGTTTCCCAGCTGTTCAC
CTTCTCGCCCCGCCGACACGAGACGGTACAGGACTGCAACTGCTCACTCTATCCCGGCCA
CGTRTCAGGTCACCGTATGGCTTGGGATATGATG
>GZ383E.seq
CATGGGGTACATTCCCGTCGTGGGCGCGCCTTTGGGCGGCGTCGCGGCTGCGCTCGCACA
TGGTGTGAGGGCAATCGAGGACGGGATCAATTACGCAACAGGAAATCTTCCCGGTTGCTC
TTTCTCTATCTTCCTTTTGGCACTACTCTCGTGCCTCACGACGCCAGCTTCGGCTCTTAC
CTACGGCAACDMCAGYGGGCTATACCATCTCACAAATGATTGCCCCAACTCCAGCATCGT
GCTGGAGGCTGATGCTATGATCTTGCATTTGCCTGGATGTTTGCCATGTGTGAGGGTCGG
TAAT---CAGMCCACCTGCTGGCATGCTTTGACCCCYACCCTAGCCRTACCAAATGCTTC
CACGCCCGCAACGGGGTTCCGCAGGCATGTGGATCTTCTTGCGGGCGCCGCAGTGGTCTG
CTCATCTCTGTACATCGGGGATCTGTGCGGCTCTCTCTTTTTGGCGGGACAACTATTCAC
CTTCCAGCCCCGCCGTCATTGGACTGTGCAAGACTGCAACTGCTCCATCTATACAGGCCA
CGTCACCGGCCACAGGATGGCTTGGGATATGATG
>GZ384E.seq
CATGGGGTACATTCCCGTCGTGGGCGCGCCTTTAGGCGGCGTCGCGGCTGCGCTCGCACA
TGGTGTGAGGGCAATCGAGGACGGGATTAATTATGCAACAGGGAATCTTCCCGGTTGCTC
TTTCTCTATCTTCCTTTTGGCACTACTCTCGTGCCTCACGACGCCAGCTTCGGCTCTTAC
CTACGGCAACACCAGTGGGCTATACCATCTCACAAATGATTGCCCTAACTCCAGCATCGT
GCTGGAGGCTGATGCTATGATCTTGCATTTGCCTGGATGCTTGCCCTGTGTGAGGGTCGG
TAAT---CGGTCCACCTGCTGGCATGCTTTGACCCCCACCCTAGCCGTACCAAATGCTTC
CACGCCCGCAACGGGGTTCCGCAGGCATGTGGATCTTCTTGCGGGCGCAGCAGTGGTCTG
CTCATCTCTGTACATCGGGGATCTGTGCGGCTCCCTCTTTTTGGCGGGACAACTATTCAC
CTTCCAGCCCCGCCGTCACTGGACTGTGCAAGACTGCAACTGCTCCATCTATACAGGCCA
CGTCACTGGCCACAGGATGGCTTGGGATATGATG
>GZ386E.seq
CATGGGGTACATTCCGCTCATTGGCGCCCCTGTGGGGGGCGTCGCAAGAGCCCTAGCTCA
TGGCGTTAGGGCTCTTGAGGACGGAGTGAACTATGCAACAGGGAATCTTCCTGGTTGCTC
CTTTTCAATCTTTCTCCTCGCTCTCTTCTCCTGCTTGACTTGCCCCGCGTCTGGTCTAGA
GCACAGGAACGCGTCTGGCCTATACATACTTACCAACGACTGCTCTAATGGGAGCATTGT
GTATGAGGCCGACGAGGTGATCTTGCACCTACCCGGGTGTGTGCCCTGCACCRWTACCGG
CAAC---CAAACATTGTGCTGGACGCCAGTGTCACCAACAGTGGCCGTCAAGTACGCTGG
TGCGACYACCGCATCGATCCGCAATCATGTGGAYATGCTGGTGGGCGCAGCCACGTTGTG
CTCAGCACTATACGTCGGGGACCTCTGCGGGGCCGTGTTCCTTGTGGGACAAGCATTCAC
CTTCAGGCCCCGCCAACACAYGACTGTACAGACGTGCAACTGCTCAATTTACCCAGGCCA
CATTTCGGGACATCGTATGGCGTGGGATATGATG
>GZ388E.seq
CATGGGGTACATTCCCGTCGTGGGCGCGCCTTTGGGCGGCGTCGCGGCTGCGCTTGCACA
TGGTGTGAGAGCAATCGAGGACGGGATTAATTACGCAACAGGGAACCTTCCCGGTTGCTC
TTTCTCTATCTTCCTTTTGGCACTACTCTCGTGCCTCACAACGCCAGCTTCGGCCCTTAC
CTAYGGTAACTCCAGTGGGCTATACCATCTCACAAATGATTGCCCCAACTCCAGCRTMGT
GCTGGAGGCGGATGCTATGATYTTGCATTTRCCTGGATGCGTKCCTTGTGTGARGGYCGA
AAAT---CGTTCCACCTGYTGGCATTCWGTGTCCCCCACCYTAGCCATACCRAATGCTTC
CACGCCCGCAACGGGATTCCGCAGGCATGTGGACCTTCTTGCGGGCGCYGCRGTGGTTTG
CTCATCCCTGTACATCGGGGACTTGTGCGGCTCTCTCTTTCTGGCGGGACAACTATTCAC
CTTTCAGCCCCGCCGTCATTGGACTGTRCAAGACTGCAACTGCTCCATCTATACGGGCCA
CGTCACCGGCCATAGGATGGCTTGGGATATGATG
>GZ389E.seq
CATGGGGTACATTCCGCTCGTCGGCGCCCCCCTAGGGGGCGCTGCCAGGGCCCTGGCACA
TGGTGTCCGGGTTCTGGAGGACGGCGTGAACTATGCAACAGGGAATTTGCCCGGTTGCTC
TTTCTCTATCTTCCTCTTGGCTCTGCTATCCTGTTTGACCATCCCAGCTTCCGCTTATGA
AGTGCGCAACGTGTCTGGGGTATACCATGTCACGAACGACTGCTCCAACTCAAGCATTGT
GTATGAGGCAGCGGACATGATCATGCACACCCCCGGGTGCGTGCCCTGCGTTCGGGAGAA
CAAC---TCTTCCCGTTGCTGGGTAGCGCTCACTCCCACGCTCGCGGCCAGGAACGCTAG
CGTCCCCACCAAGACAATACGACGTCACGTCGACTTGCTTGTTGGGGCGGCTGCTTTCTG
CTCCGCTATGTACGTGGGGGATCTCTGCGGATCTGTTTTCCTCGTTTCTCAACTGTTCAC
CTTCTCACCTCGCCGGTATGAGACAGTGCAGGACTGCAATTGCTCACTCTATCCCGGCCA
TGTATCAGGTCACCGCATGGCTTGGGATATGATG
>GZ390E.seq
CATGGGGTACATTCCGCTCATCGGCGCCCCTGTAGGGGGCGTCGCAAGAGCCCTAGCCCA
TGGTGTTAGGGCCCTTGAGGACGGAGTGAACTACGCAACAGGGAATCTTCCTGGTTGCTC
CTTTTCTATCTTTCTCCTCGCTCTCTTCTCCTGCTTGACTTGCCCCGYGTCCGGTATGGA
GTACAGGAATGCGTCTGGCCTATACATGCTTACCAACGACTGCTCTAACGGGAGCATTGT
GTATGAGGCCGACGATGTGATCTTGCACCAACCCGGATGTGTGCCCTGCACCGCAACCGG
CAAC---CAAACATCGTGCTGGTCACCAGTGTCACCAACAGTGGCCGTCAGGTATCCTGG
CGCGACCACCGCGTCGATCCGCAAGCATGTGGATATGCTGGTGGGCGCAGCCACGTTGTG
CTCAGCACTATACGTCGGGGACCTCTGCGGGGCCGTGTTCCTTGTGGGACAAGCATTCAC
CTTCAGGCCCCGCCAACACACGACCGTACAGACGTGCAACTGCTCAATTTATCCAGGCCA
CATTTCAGGACATCGTATGGCTTGGGATATGATG
>GZ396E.seq
CATGGGGTACATTCCCGTCGTGGGCGCGCCTTTGGGCGGCGTCGCGGCTGCGCTCGCACA
TGGTGTGAGGGCACTCGAGGACGGGATCAATTACGCAACAGGGAATCTTCCCGGTTGCTC
TTTCTCTATCTTCCTCTTGGCACTACTCTCGTGCCTCACGACGCCAGCTTCGGCTCTTAC
CTACGGCAACACCAGTGGGCTATACCATCTCACAAATGATTGCCCCAACTCCAGCATCGT
GCTGGAGGCTGATGCTATGATCTTGCATTTGCCTGGATGTTTGCCCTGTGTGAGGGTCGA
TAAT---CGGTCCACCTGCTGGCATGCTTTGACCCCCACTATAGCCATACCAAATGCTTC
CACGCCCGCAACGGGGTTCCGCAGGCATGTGGATCTTCTTGCGGGCGCCGCAGTGGTCTG
CTCATCTCTGTACATCGGGGATCTGTGCGGCTCYCTCTTTTTGGCGGGACAACTATTCAC
CTTTCAGCCCCGCCGTCATTGGACTGTGCAAGACTGCAACTGCTCCATCTATGCGGGCCA
CGTCACCGGCCACAGGATGGCTTGGGATATGATG
>GZ398E.seq
CATGGGGTACATCCCCGTCGTGGGCGCGCCTTTGGGCGGCGTCGCGGCTGCGCTTGCACA
YGGTGTGAGGGCAATCGAGGACGGGATTAATTACGCAACAGGGAATCTTCCCGGTTGCTC
TTTCTCTATCTTCCTTTTGGCACTACTCTCGTGCCTCACAACGCCAGCTTCAGCTCTCAC
CTACGGCAACTCCAGTGGGCTATACCATCTCACAAATGATTGCCCCAACTCCAGCATCGT
GCTGGAGGCGGATGCTATGATCTTGCATTTGCCTGGATGTTTGCCTTGTGTGAGGGTCGA
TAAT---CRTTCCACCTGTTGGCATGCTGTGTCCCCCACCCTRGCCATACCGAATGCTTC
CACGCCCGCAACGGGATTCCGCAGGCATGTGGACCTTCTTGCGGGCGCYGCAGTGGTTTG
CTCATCCCTRTACATCGGGGATTTGTGCGGCTCTCTCTTTCTGGCGGGACAACTATTCAC
CTTYCAGCCCCGCCGGCACTGGACTGTGCAAGACTGCAACTGCTCCATCTATGCAGGCCA
CGTCACCGGCCATAGGATGGCTTGGGATATGATG
>GZ399E.seq
CATGGGGTACATTCCGCTCGTCGGCGCCCCCCTAGGGGGCGCTGCCAGGGCCCTGGCACA
TGGTGTCCGGGTTCTGGAGGACGGCGTGAACTATGCAACAGGGAATTTGCCYGGTTGCTC
TTTYTCTATCTTCCTCTTGGCTCTGCTATCCTGCTTGACCATCCCAGCTTCCGCTTATGA
AGTGCGCAACGTRTCTGGGGTATACCATGTCACGAACGACTGCTCCAACTCAAGYATTGT
GTATGAGGCAGCGGACATGATCATGCAYACCCCCGGGTGCGTGCCCTGCGTTCGGGAGAA
CAAY---TCTTCCCGTTGCTGGGTAGCGCTCACTCCCACGCTCGCGGCCAGGAACTCTAG
CGTCCCCACCAAGACAATACGACGTCATGTCGACTTGCTTGTTGGGGCGGCTGCTYTCTG
CTCCGCTATGTACGTGGGGGATCTCTGCGGATCTGTTTTYCTCGTCTCTCAACTGTTCAC
TTTCTCGCCTCGYCGGYATGAGACAGTGCAGGACTGCAATTGCTCACTCTATCCCGGYCA
TGTATCAGGTCACCGCATGGCTTGGGATATGATG
>GZ401E.seq
CATGGGGTACGTTCCCGTCGTAGGCGCGCCTTTGAGCGGCGTCGTGGCTGCGCTCGCACA
TGGTGTGAGGGCAGTCGAGGACGGGTTCAATTWTGCAACAGGGAACCTCCCCGGTTGCTC
TTTCTCTATCTTCCTTCTGGCACTACTCTCGTGCCTTACGACGCCAGCTTCGGCTCTTAC
CTACGGTAACTCCAGTGGCCTATACCATCTCACAAATGATTGCCCCAACTCCAGCATCGT
GCTGGAGGCGGAWGCCATGATTTTGCATTTGCCTGGATGCTTACCTTGTGTGAGGGTCGA
TAAC---CGTTCCACCTGCTGGCATTCTGTGTCCCCCACCCTAGCCATACCGAATGCTTC
CACGCCCGCAACGGGATTCCGCAGGCATGTGGAYCTYCTTGCGGGCGCCGCAGTGGTTTG
CTCATCCCTGTACATCGGGGATTTGTGTGGCTCTCTCTTTCTGGCGGGACAATTATTCAC
CTTYCAGCCCCGCCGTCACTGGACTGTGCAAGACTGCAACTGTTCCATCTACGCAGGCCA
TATCACCGGCCATAGGATGGCTTGGGATATGATG
>GZ408E.seq
CATGGGGTACATCCCTGTCGTGGGCGCCCCGCTTGGTGGCGTCGCCAGGGCTCTTGCGCA
TGGCGTGAGAGTCCTGGAGGACGGGGTTAATTATGCAACAGGGAATTTACCCGGTTGCTC
CTTTTCTATCTTCCTGCTGGCCCTATTGTCCTGCATCACTACTCCGGTCTCCGCCGTCCA
AGTGAAGAACATCAGCAACGGCTACATGGTGACTAACGACTGCTCTAATGACAGCATCAC
CTGGCAGCTCCAGGCCGCAGTCCTCCACGTCCCCGGGTGCGTCCCGTGCGAGAGAGTGGA
AAAT---GAATCTCGGTGCTGGATACCGGTTTCACCAAACGTAGCTGTGCAACAGCCCGG
CGCCCTCACGCAGGGCTTGCGGACGCACATCGACATCGTTGTGATGTCCGCCACGCTCTG
CTCCGCTCTTTACGTGGGGGACGTCTGCGGCGGAGTGATGCTCGCAGCCCAGATGTTCAT
CGTCTCGCCGCAGCACCACTGGTTTGTGCAAGACTGCAATTGTTCCATCTACCCTGGTAC
CATCACTGGACATCGTATGGCATGGGATATGATG
>GZ409E.seq
CATGGGGTACATCCCGCTCGTCGGCGCTCCCGTAGGAGGCGTCGCAAGAGCCCTTGCGCA
TGGCGTGAGGGCCCTTGAAGACGGGATAAATTTCGCAACGGGGAATCTGCCCGGTTGCTC
CTTTTCTATCTTCCTTCTCGCTCTGTTCTCTTGCTTAATTCATCCAGCAGCTAGTTTAGA
GTGGCGGAATACGTCTGGCCTCTATGTCCTTACCAACGACTGTTCCAATAGCAGTATTGT
GTATGAGGCCGACGACGTTATTCTGCACACACCCGGCTGTGTACCTTGTGTTCAGGACGG
CAAT---ACGTCTGCGTGCTGGACCCCAGTGACACCTACAGTGGCAGTCAGGTATATCGG
AGCAACCACCGCTTCGATACGCAGTCATGTGGACCTATTAGTGGGTGCGGCYACGATGTG
TTCTGCGCTCTACGTGGGTGATATGTGTGGGGCTGTCTTCCTCGTGGGACAAGCCTTCAC
GTTTAGACCCCGCCGCCATCAAACGGTCCAGACCTGTAACTGCTCGCTGTACCCAGGCCA
CCTTTCAGGACATCGAATGGCTTGGGATATGATG
>GZ411E.seq
CATGGGGTACATCCCYGTCGTGGGCGCCCCGCTTGGTGGCGTCGCCAGGGCTCTTGCGCA
TGGCGTGAGAGTCCTGGAGGACGGGGTTAATTATGCAACAGGGAACTTACCYGGTTGCTC
CTTTTCTATCTTCTTGCTGGCCCTATTGTCCTGCATCACTACTCCGGTCTCYGCTGTCCA
AGTGAGGAACAWCAGCRACAGCTACATGGTGACTAACGACTGCTCTAATGACAGCATCAC
CTGGCAGCTCCAGGCCGCAGTCCTCCACGTCCCCGGGTGCGTCCCGTGCGAGARARTGGR
AAAT---GWATCTCGGTGCTGGATACCGGTTTCACCAAACGTAGCTGTGCARYNGCCCGG
CGCCCTCACGCAGGGCTTGCGGACGCACATYGACATCGTTGTGATGTCCGCCACGCTCTG
CTCCGCYCTTTACGTGGGGGATRTCTGCGGCGGAGTGATGCTCGCAGCCCAGATGTTCAT
CGTCTCGCCGCAGCACCACTGGTTTGTGCAAGAYTGCAATTGTTCCATCTACCCTGGYAC
CATCACTGGACATCGTATGGCATGGGATATGATG
>GZ416E.seq
CATGGGGTACATYCCGCTCATCGGCGCCCCCGTAGGGGGCGTCGCAAGAGCCCTAGCTCA
TGGCGTTAGGGCTCTTGAGGACGGAGTGAACTATGCAACAGGGAATCTTCCTGGTTGCTC
CTTTTCTATCTTYCTTCTCGCTCTCTTCTCCTGTTTGACTTGCCCCGCGTCTGGYCTAGA
GGTCAGGAACTCGTCTGGCCTATACATACTTACCAATGACTGCTCTAACGGGAGCATTGT
GTATGAGGCCGACGAGGTGATCTTGCACCTACCCGGATGTGTGCCCTGCRTCGCAACCGG
CAAC---CAAACATCGTGCTGGACACCAGTGTCACCAACRGTGGCCGTCARGCATCCTGG
TGTGACCACCGCATCGATCCGCAATCATGTGGATATGYTGGTGGGCGCAGCCACGTTGTG
CTCAGCACTATACGTCGGGGACCTCTGCGGGGCCGTGTTCCTTGTGGGACAAGCATTCAC
CTTCAGGCCCCGCCGACATACGACTGTGCAGACGTGCAACTGCTCAATTTACCCAGGCCA
CATTTCAGGACATCGTATGGCGTGGGATATGATG
>GZ425E.seq
CATGGGGTACATTCCCGTCGTGGGCGCGCCTTTGGGCGGCGTCGCGGCTGCGCTCGCACA
TGGTGTGAGGGCAATCGAGGACGGGATCAATTACGCAACAGGAAATCTTCCCGGTTGCTC
TTTCTCTATCTTCCTTTTGGCACTGCTCTCGTGCCTCACGACGCCAGCTTCGGCTCTTAC
CTACGGCAACACCAGTGGGCTATACCATCTCACAAATGATTGCCCTAACTCCAGCATCGT
GCTGGAGGCTGATGCTATGATCTTGCATTTGCCTGGATGCGTGCCTTGTGTGAGGGTCGG
TAAT---CAGTCCACCTGCTGGCATGCTTTGACCCCCACCCTGGCCATACCAAATGCTTC
CACGCCCGCAACGGGATTCCGCAGGCATGTGGATCTTCTTGCGGGCGCCGCAGTGGTCTG
CTCATCTCTGTACATCGGGGATCTGTGCGGCTCTCTTTTCTTGGCGGGACAACTATTCAC
CTTCCAGCCCCGCCGTCATTGGACTATGCAAGACTGCAACTGCTCCATCTATACAGGCCA
CGTCACCGGCCACAGGATGGCTTGGGATATGATG
>GZ426E.seq
CATGGGGTACATTCCGCTYGTCGGCGCCCCCCTAGGGGGCGTTGCCAGAGCCCTGGCACA
CGGTGTCCGGGTTCTGGAGGACGGCGTGAACTATGCAACAGGGAATTTACCCGGTTGCTC
TTTCTCTATCTTCCTCTTGGCTTTGCTGTCCTGCTTGACTACTCCAGTTTCCGCTTATGA
GGTGCGCAACGTGTCCGGGATATATCATGTCACTAACGACTGCTCCAATTCGAGCATCGT
ATATGAGACAACAGACATGATTATGCATACCCCTGGGTGCGTGCCCTGCGTCCGGGAGAA
CAAC---TCCTCCCGATGTTGGGTAGCGCTCACTCCCACGCTCGCGGCCAGGAATTTCAG
CGTCCCTACCGAGACAATRCGACGCCATGTCGACTTGCTCGTTGGGGCGGCTGCTTTCTG
CTCCGCCATGTACGTGGGGGATCTCTGCGGATCTGTTTTCCTCGTCTCCCAGCTGTTCAC
CTTCTCGCCCCGCCGACACGAGACGGTACAGGACTGCAACTGCTCACTCTATCCCGGCCA
CGTATCAGGTCACCGTATGGCTTGGGATATGATG
>GZ433E.seq
CATGGGGTACATTCCGCTCGTCGGCGCCCCCCTAGGGGGCGCTGCCAGGGCCCTGGCACA
TGGTGTCCGGGTTCTGGAGGACGGCGTGAACTACGCAACAGGGAATTTGCCCGGTTGCTC
TTTCTCTATCTTCCTCTTGGCTCTGCTGTCCTGTTTGACCATCCCAGCTTCCGCTTACGA
AGTGCGCAACACGTCCGGGGTATACCATGTCACGAACGACTGCTCCAACTCAAGCATTGT
GTATGAGGCAGCGGACATGATCATGCATACCCCCGGGTGCGTACCCTGCGTTCGGGAGAA
CAAC---GCCTCCCGTTGCTGGGTAGCGCTCACACCCACGCTYGCGGCCAGGAATAGCAG
CGTCCCCACTACGACAATACGGCGCCACGTCGAYTTGCTCGTTGGGGCGGCTGCTTTCTG
CTCCGCYATGTACGTGGGGGATCTCTGCGGATCTGTCTTCCTCGTCTCCCAGCTGTTCAC
TTTCTCRCCTCGTCGGCACGAGACAGTTCAGGACTGCAACTGCTCAATCTATCCCGGCCA
CGTATCAGGTCACCGCATGGCCTGGGATATGATG
>GZ435E.seq
CATGGGGTACATCCCCGTCGTGGGCGCGCCTTTGGGCGGCGTCGCGGCTGCGCTTGCACA
TGGTGTGAGGGCAATCGAGGACGGGATCAATTACGCAACAGGGAACCTYCCTGGTTGCTC
TTTCTCTATCTTCCTTTTGGCACTACTCTCGTGCCTCACAACGCCAGCTTCGGCTCTTAC
CTACGGYAACTCCAGYGGCCTATACCATCTYACAAATGATTGTCCCAACTCCAGCATCGT
GCTGGAGGCGGATGCTATGATTTTGCATTTGCCTGGATGTTTGCCTTGTGTGAGGGTCGG
CAAY---AGTTCCACMTGTTGGCATGCTTTGTCCCCCACCCTRGCCRTACCGAATGCTTC
CACGCCCGCAACGGGATTCCGCAGGCATGTGGACCTTCTTGCGGGCGCCGCAGTGGTTTG
CTCATCCCTGTACATCGGGGATTTGTGCGGCTCTCTCTTTCTGGCGGGACAACTATTCAC
CTTTCAGCCCCGCCGTCATTGGACYGTGCAAGACTGCAACTGCTCCATCTATACAGGCCA
CGTCACCGGCCATAGGATGGCTTGGGATATGATG
>GZ440E.seq
CATGGGGTACATTCCGCTCGTCGGCGCCCCCCTAGGGGGCGCTGCCAGGGCCCTTGCACA
TGGTGTCCGGGTTCTGGAGGACGGCGTGAACTATGCAACAGGGAATATKCCCGGTTGCTC
YTTTTCTATCTTCCTCYTRGCTCTRCTATCCTGCTTGACCATCCCAGCTTCCGCTTATGA
AGTGCGCAACGTGTCTGGGGTATAYCADGTCACGAACGACTGCTCCAACTCAAGCATTGT
GTATGAGGCAGCGGACRTGATCATGCATGCCCCCGGGTGCGTGCCCTGCGTTCGGGAGAA
CAAC---TCTTCCCGTTGCTGGGTAGCGCTCACTCCCACGCTYGCGGCYAGGAACGCYAG
CGTCCCCACCAAGACAATACGACGTCACGTCGACTTGCTTGTTGGGGCGGCTGCTTTCTG
CTCCGCTATGTACGTGGGGGATCTCTGCGGATCTGTTTTTCTCGTCTCTCAACTGTTCAC
TTTCTCGCCTCGCCGGCACGAGACAGTGCAGGACTGCAATTGYTCAATTTATCCCGGCCA
YGTATCAGGTCAYCGCATGGCTTGGGATATGATG
>GZ441E.seq
CATGGGGTACATTCCGCTCGTCGGCGCCCCCCTAGGGGGCGTTGCCAGAGCCCTGGCACA
TGGTGTCAGGGTTGTGGAGGACGGCGTGAACTATGCAACAGGGAATCTACCCGGTTGCTC
TTTCTCTATCTTCCTTTTGGCTYTGCTGTCYTGTCTGACCATCCCAGCTTCCGCTTATGA
GGTACGCAACGTGTCCGGGATATACCATGTCACGAACGACTGCTCYAAYTCRAGCATCGT
GTACGAGACAACGGACATGATYATGCATACTCCTGGGTGCGTGCCCTGCGTTCGGGAGAA
YAAC---TCCTCCCGCTGCTGGGCAGCGCTAACTCCCACGCTCGCGGCTAGGAATGCCAG
TGTCCCCACYACGACAATACGACGTCACGTCGACTTGCTCGTTGGGGCGGCTGCTTTCTG
CTCCGCTATGTACGTGGGGGACCTCTGCGGATCCGTTTTCCTCGTCTCTCAGCTGTTCAC
CTTCTCTCCTCGGAGACATGAGACGGTACAGGACTGCAACTGCTCAATCTATCCCGGCTA
CGTATCAGGTCACCGTATGGCTTGGGATATGATG
>GZ443E.seq
CATGGGGTACATTCCGCTCGTCGGCGCCCCCCTAGGGGGCGCTGCCAGGGCCTTGGCACA
TGGTGTCCGGGTTCTGGAGGACGGCGTGAACTACGCAACAGGGAATTTGCCCGGTTGCTC
TTTCTCTATCTTCCTCTTGGCTCTGCTGTCCTGTTTGACCATCCCAGCTTCCGCTTACGA
AGTGCGCAACGCGTCCGGGGTGTACCATGTCACGAACGACTGCTCCAACTCAAGCATTGT
GTATGAGGCAGCGGACATGATCATGCATACCCCCGGGTGCGTACCCTGCGTTCGGGAGAA
CAAC---GCCTCCCGTTGCTGGGTAGCGCTCACACCCACGCTCGCGGCCAGGAACARCAG
CGTCCCCACTACGACAATACGGCGCCACGTCGACTTGCTCGTTGGGGCGGCTGCTTTCTG
CTCCGCTATGTACGTGGGGGATCTCTGCGGATCTGTCTTCCTCGTCTCCCAGCTGTTCAC
CTTCTCGCCCCGTCGGCACGAGACAGTTCAGGACTGCAACTGCTCAATCTATCCCGGCCA
CGTATCAGGTCACCGCATGGCCTGGGATATGATG
>GZ449E.seq
CATGGGGTACATTCCGCTCGTCGGCGCCCCCCTAGGGGGAGCTGCCAGGGCCTTGGCACA
TGGTGTCCGGGTTCTGGAGGACGGCGTGAACTATGCAACGGGGAATTTGCCCGGTTGCTC
TTTCTCTATCTTCCTCTTAGCTCTGCTGTCCTGTTTGACCATCCCAGCYTCCGCTTATGA
AGTGCGCAACGYGTCCGGGGTATACCATGTCACGAACGACTGCTCCAACGCAAGTATTGT
GTATGAGRYAGCGGACMTGATYATGCATAACCCTGGGTGCGTGCCCTGCGTTCGGGAGAA
TAAC---TCCTCCCGCTGCTGGRTAGCGCTCACTCCCACTCTTGCGGCCAGGAACGCCAG
CGTCCCCACTACGACAATACGACGCCACGTCGACTTGCTCGTTGGGGCGGCTGCTCTCTG
YTCCGCTATGTACGTGGGRGATCTCTGCGGATCTGTTTTCCTYGTCTCTCAGCTGTTCAC
CTTCTCGCCTCGCCGGCATGAGACAGTACAGGACTGCAACTGCTCAATCTATCCCGGCCA
CATATCAGGCCATCGTATGGCTTGGGATATGATG
>GZ453E.seq
CATGGGGTACATTCCCGTCGTGGGCGCGCCTTTGGGCGGCGTTGCGGCTGCGCTCGCACA
TGGTGTGAGGGCAATCGAAGACGGGATTAATTATGCAACRGGGAATCTTCCTGGTTGCTC
TTTCTCTATCTTCCTTTTGGCACTRCTCTCGTGCCTCACAACGCCAGCTTCGGCTCTCAC
YTAYGGCAACTCCAGTGGGCTRTACCATCTCACCAACGATTGCCCTAACTCCAGCATCGT
GCTGGAGGCGGATGCTATGATCTTGCATTTGCCTGGATGCTTGCCTTGTGTGAGGGTCGG
TAAT---CTGTCTACCTGTTGGCATGCTGTGTCCCCCACCCTAGCCATACCAAATGCTTC
CACGCCCGCAACGGGATTCCGCAGGCATGTGGATCTCCTTGCGGGCGCCGCAGTGGTTTG
CTCATCCCTGTACATCGGGGATCTGTGCGGCTCCCTTTTCYTGGCGGGACAAYTATTCAC
CTTTCARCCCCGCCGYCATTGGACMGTGCAAGACTGCAACTGCTCCATCTATACAGGCCA
CGTCACYGGCCACAGGATGGCTTGGGATATGATG
>GZ459E.seq
CATGGGGTACATCCCGCTCGTCGGCGCTCCCGTAGGAGGCGTCGCAAGAGCCCTTGCGCA
TGGCGTGAGGGCCCTTGAAGACGGGATAAATTTCGCAACAGGGAACCTGCCCGGTTGCTC
CTTTTCTATTTTCCTTCTCGCTCTGTTCTCTTGCTTAATTCATCCAGCAGCTAGTTTAGA
GTGGCGGAATACGTCTGGCCTCTATATCCTTACCAACGACTGTTCCAATAGCAGTATTGT
GTATGAGGCCGATGACGTTATTCTGCACACACCCGGCTGTATACCTTGTGTTCAGGACGG
CAAT---ACGTCTGAGTGCTGGAACCCAGTGACACCTACAGTGGCAGTCAGGTATATCGG
AGCAACCACCGCTTCGATACGCAGTCATGTGGACCTATTAGTGGGCGCAGCCACGATGTG
TTCTGCGCTCTACGTGGGTGATATGTGTGGGGCCGTCTTCCTAGTGGGACAAGCCTTCAC
GTTTAGACCCCGCCGCCATCAAACGGTCCAGACCTGTAACTGCTCACTGTACCCAGGCCA
CCTTTCAGGACACCGAATGGCTTGGGATATGATG
>GZ463E.seq
CATGGGGTACATTCCCGTCGTGGGCGCGCCTTTGGGCGGCGTCGCGGCTGCGCTCGCACA
TGGTGTGAGGGCAATCGAGGACGGGATCAATTACGCAACAGGGAATCTTCCCGGTTGCTC
TTTCTCTATCTTCCTTTTGGCACTACTCTCGTGCCTCACGACGCCAGCCTCGGCTCTTAC
CTACGGCAACACCAGTGGGCTATACCATCTCACAAATGATTGCCCCAACTCCAGCATCGT
GCTGGAGGCTGATGCTATGATCTTGCATTTGCCCGGATGCTTGCCCTGTGTGAGGGTCGA
TAAT---CGGTCCACCTGCTGGCATGCTTTGACCCCCACCCTAGCCATACCAAATGCTTC
CACGCCCGCAACGGGGTTCCGCAGGCATGTGGATCTTCTTGCGGGCGCCGCAGTGGTCTG
CTCATCTCTGTACATCGGGGATCTGTGCGGCTCTCTCTTTTTGGCGGGACAACTATTCAC
CTTCCAGCCCCGCCGTCATTGGACTGTGCAAGACTGCAACTGCTCCATCTATACAGGCCA
CGTTACYGGCCACAGGATGGCTTGGGATATGATG
>GZ469E.seq
CATGGGGTACATTCCCGTCGTGGGCGCGCCTTTGGGCGGCGTCGCGGCTGCGCTCGCACA
TGGTGTGAGGGCAATCGAGGACGGGATCAATTAYGCAACAGGAAATCTTCCCGGTTGCTC
TTTCTCTATCTTCCTTTTGGCACTACTCTCGTGCCTCACGACGCCAGCTTCGGCTCTCAC
CTACGGCAACAACAATGGGCTATACTATCTCACAAATGATTGCCCCAACTCCAGCATCGT
GCTGGAGGCTGATGCTATGATCTTGCATTTGCCTGGATGCTTGCCCTGTGTGAAGGCCAA
CAAT---CTGTCCACCTGCTGGCATGCTTTGACCCCCACCCTAGCCATACCAAATGCTTC
CACGCCCGCAACGGGGTTCCGCAGGCATGTGGATCTTCTTGCGGGCGCCGCAGTGGTCTG
CTCATCTCTGTACATCGGGGATCTGTGCGGCTCTCTCTTTTTGGCGGGACAACTATTCAC
CTTCCAGCCCCGCCGTCATTGGACTGTGCAAGAATGCAACTGCTCCATCTATACAGGCCA
CGTCACCGGCCATAGGATGGCTTGGGATATGATG
>GZ470E.seq
TATGGGGTACATCCCGCTCGTCGGCGCCCCCCTRGGGGGCGCTGCCAGGGCCCTGGCACA
TGGTGTCCGGGTTCTGGAGGACGGCGTGAACTATGCAACAGGGAATTTGCCCGGTTGCTC
TTTCTCTATCTTCCTCTTGGCTTTGCTATCCTGCTTGACCATCCCAGCTTCCGCTTATGA
AGTGCGCAACGCATCTGGGGTATACCATGTCACGAACGACTGCTCCAACTCAAGCATTGT
GTATGAGGCAGCGGACATGATCATGCACACCCCCGGGTGCGTGCCCTGCGTTCGGGAGAA
CAAC---TCTTCCCGTTGCTGGGTAGCGCTCACTCCCACGCTCGCGGCCAGGAACTCTAG
CATCCCCACCAAGACAATACGACGTCACGTCGATTTGCTTGTTGGGGCGGCTGCTTTCTG
CTCCGCTATGTACGTGGGGGATCTCTGCGGATCTGTTTTCCTCGTCTCTCAACTGTTCAC
TTTCTCGCCTCGCCGGCACGAGACAGTGCAGGACTGCAATTGCTCAATCTATCCCGGTCA
TGTATCAGGTCACCGCATGGCTTGGGATATGATG
>GZ471E.seq
CATGGGGTACATTCCGCTCGTCGGCGCCCCCCTAGGGGGCGCTGCCAGGGCCCTGGCACA
TGGTGTCCGGGTTCTGGAGGACGGCGTGAACTACGCAACAGGGAATWTGCCCGGTTGCTC
TTTCTCTRTCTTCCTCTTGGCTCTGCTGTCCTGTTTGACCATCCCGGCTTCCGCTCATGA
AGTGCGCAACGCGTCCGGGGTATACCATGTCACGAACGACTGCTCCAACTCAAGCATTGT
GTATGAGGCAGYGGACATGATCATGCATACCCCTGGGTGCGTACCCTGCGTCCGGGAGRA
CAAC---GCCTCCCGTTGCTGGGTAGCGCTCACACCCACGCTCGCGGCCAGGAATCGCAG
CRTCCCCACTACGACAATACGGCGYCACGTCGACTTGCTCGTTGGGGCGGCTGCTTTCTG
CTCCGCTATGTAYGTGGGGGATCTCTGCGGATCTGTCTTTCTCGTCTCTCAGCTGTTCAC
TTTCTCGCCTCGTCTGCACGAGACAGTTCAGGACTGCAACTGCTCAATCTATCCCGGCCA
TGTATCAGGTCACCGCATGGCCTGGGATATGATG
>GZ472E.seq
CATGGGGTACATCCCGCTCGTCGGCGCCCCCTTAGGGGGCGCTGCCAGGGCCCTGGCACA
TGGTGTCCGGGTTCTGGAGGACGGCGTGAAYTATGCAACAGGGAATTTGCCCGGTTGCTC
CTTTTCTATCTTCCTCTTGGCTCTGCTATCCTGCTTGACCATCCCAGCTTCCGCTTATGA
AGTGCGCAACGTATCTGGGGTATACCATGTCACGAACGACTGCTCCAACTCAAGCATTGT
GTATGAGGCAGCGGACATGATCATGCATACCCCCGGGTGCGTGCCCTGCGTTCGGGAGAA
CAAC---TCTTCCCGTTGCTGGGTAGCGCTCACCCCCACGCTCGCGGCCAGGAACTCTAG
CGTCCCCACCAAGACAATACGACGTCATGTCGACTTGCTTGTCGGGGCGGCTGCTTTCTG
CTCCGCTATGTACGTGGGGGATCTCTGCGGATCTGTTTTCCTCGTCTCTCAACTGTTCAC
TTTCTCGCCTCGCCGGCAYGAGACAGTGCAGGACTGCAATTGCTCACTCTATCCCGGTCA
TGTRTCAGGTCACCGCATGGCTTGGGATATGATG
>GZ479E.seq
CATGGGGTACATTCCGCTCGTCGGCGCCCCCCTAGGGGGCGCTGCCAGGGCCCTGGCACA
TGGTGTCCGGGTTCTGGAGGACGGCGTGAACTACGCAACAGGGAATTTGCCCGGTTGCTC
TTTCTCTATYTTCCTCTTGGCTCTGCTGTCCTGYTTGACCRTCCCAGCTTCCGCTTACGA
AGTGCGYAACGYRTCCGGGATATACCATGTCACCAACGACTGCTCCAACTCAAGCATYGT
GTATGAGGYAGCGGACATGATCATGCATGCCCCCGGGTGCGTACCCTGCGTTCGGGAGAA
CAAC---GCCTCCCGTTGCTGGGTAGCGCTCACACCCACGCTCGCGGCCMGGAATVGCAG
CGTCCCCACYACGACAATACGGCGTCACGTCGACTTGCTCGTTGGGGCGGCTGCTTTCTG
CTCCGCTATGTACGTGGGGGATCTCTGCGGATCTGTCTTCCTCGTCTCCCAGCTGTTCAC
TTTCTCGCCTCGKCGGCATGAGACAGTTCAGGACTGCAACTGCTCAATCTTTCCCGGCCA
CGTATCAGGTCACCGCATGGCCTGGGATATGATG
>GZ481E.seq
CATGGGGTACATTCCGCTCGTCGGCGCCCCCCTAGGGGGCGCTGCCAGGGCCCTGGCACA
TGGTGTCCGGGTCCTGGAGGACGGCGTGAATTATGCAACAGGGAATCTGCCCGGTTGCTC
TTTTTCTATTTTCCTCTTGGCTCTGCTATCCTGCTTGACCGTCCCAGCTTCTGCTTATGA
AGTGCGCAACGTGTCCGGGATATACCATGTCACGAACGACTGCTCCAACTCAAGCATTGT
GTATGAGGCAGCGGACATGATCATGCATAGCCCCGGGTGCGTGCCCTGCGTTCGGGAGAA
CAAC---TCTTCCCGTTGCTGGGTAGCGCTCACTCCCACGCTCGCGGCCAGGAACGCTAG
CGTCCCCACCAAGACAATACGACGTCACGTCGACTTGCTTGTTGGGGCGGCTGCTTTCTG
CTCCGCTATGTACGTGGGGGACCTCTGCGGATCTGTTTTCCTCGTCTCTCAACTGTTCAC
TTTCTCACCTCGCCGGCATGAGACAGTGCAGGACTGCAATTGCTCAATCTACCCCGGTCA
TGTATCAGGTCACCGCATGGCTTGGGATATGATG
>GZ489E.seq
TATGGGGTACATCCCCGTCGTGGGCGCGCCTTTGGGCGGCGTCGCGGCTGCGCTCGCACA
TGGTGTGAGGGCAATCGAGGACGGGATCAATTACGCAACAGGGAATCTTCCCGGTTGCTC
TTTCTCTATCTTCCTTTTGGCACTACTCTCGTGCCTCACAACGCCAGCCTCGGCCCTTAC
CTACGGCAACTCCAGTGGGCTATACCATCTCACAAATGATTGCCCCAACTCCAGCATCGT
GCTGGAGGCGGATRCCATGATCTTGCATTTGCCTGGATGCGTGCCTTGTGTGAAGGTCGG
TAGC---AACTTCACCTGCTGGCATGCCGTGTCCCCCACGCTAGCCATACCAAATGCTTC
CACGCCCGCAACGGGATTCCGTAGGCACGTGGATCTTCTTGCGGGCGCCGCAGTGGTTTG
TTCATCTCTGTACATCGGGGATTTGTGCGGCTCTCTCTTCCTGGCGGGACAACTATTCAC
CTACCAGCCCCGCCGCCATTGGACTGTGCAAGACTGCAACTGCTCCATCTACACAGGCCA
CGTCACTGGCCACAGGATGGCTTGGGATATGATG
>GZ503E.seq
CATGGGGTACATTCCGCTCGTCGGCGCCCCCCTAGGGGGCGCTGCCAGGGCCCTGGCACA
TGGTGTCCGGGTTCTGGAGGACGGCGTGAACTACGCAACAGGGAATTTGCCCGGTTGCTC
TTTCTCTATTTTCYTCTTGGCTCTGCTGTCCTGTYTGACCATCCCAGCTTCCGCTTACGA
AGTGCGCAACGCGTCCGGGGTATACCATGTCACGAACGACTGCTCCAACTCAAGTATTGT
GTATGAGGCAGCGGACATGATCATGCATACCCCCGGGTGYGTACCCTGCGTTCGGGAGRR
CAAC---ACCTCCCGTTGCTGGGTAGCGCTCACACCCACGCTCGCGGCCAGGAATGGCAG
CGTCCCCACYACGACAATACGGCGCCAYGTCGACTTGCTCGTTGGGGYRGCTGCTTTCTG
CTCCGCCATGTACGTGGGGGAYCTCTGCGGATCTGTCTTCCTCGTCTCCCAGCTGTTCAC
TTTCTCGCCTCGTAGGCATGAGACAGTTCAGGACTGCAACTGCTCAATCTATTCCGGCCA
CGTATCAGGTCACCGCATGGCCTGGGATATGATG
>GZ505E.seq
CATGGGGTACATTCCGCTCGTCGGCGCCCCCTTAGGGGGCGCTGCCAGGGCCCTGGCACA
TGGTGTCCGGGTTCTGGAGGACGGCGTGAACTATGCAACAGGGAATTTGCCCGGTTGCTC
TTTTTCTATCTTCCTTTTGGCTCTGCTATCCTGCTTGACCATCCCAGCTTCCGCTTATGA
GGTGCGCAACGTATCCGGGGTATACCATGTCACGAACGACTGCTCCAACTCAAGCATTGT
GTATGAGGCAGCGGACATGATCATGCATATCCCCGGGTGCGTGCCCTGCGTTCGGGAGAA
CAAC---TCTTCCCGTTGCTGGGTAGCGCTCACYCCCACGCTTGCGGCCAGGAACTCTAG
CGTCCCCACCAAGACAATACGACGTCACGTCGACTTGCTTGTTGGGGCGGCTGCTTTCTG
CTCCGCTATGTACGTGGGAGATCTCTGCGGATCTGTTTTCCTCGTTTCTCAACTGTTCAC
TTTCTCGCCTCGCCGGCACGAGACGGTGCAGGACTGCAATTGCTCACTCTATCCCGGTCA
TGTATCAGGTCACCGCATGGCTTGGGATATGATG
>GZ512E.seq
CATGGGGTACATCCCGCTCGTCGGCGCCCCCGTAGGAGGCGTCGCAAGAGCCCTTGCGCA
TGGCGTGAGGGCCCTTGAAGACGGGATAAATTTYGCAACAGGGAACCTKCCCGGTTGCTC
CTTTTCTATCTTCCTTCTCGCTCTGTTCTCTTGCTTAATTCATCCATCAGCTAGTTTAGA
GTGGCGGAATACGTCTGGCCTCTATGTCCTTACCAACGACTGTTCCAATAGCAGTATTGT
GTATGAGGCCGACGACGTTATTCTGCACACACCCGGCTGTATACCTTGTGTTCAGGAAGG
CAAT---RCGTCTGAGTGCTGGCACCCAGTGACACCTACAGTGGCAGTCAGGTATATCGG
AGCAACCACCGCTTCGATACGCAGTCATGTGGACCTATTAGTGGGTGCGGCCACGATGTG
TTCCGCGCTCTACGTGGGTGATATGTGTGGGGCCGTCTTCCTCGTGGGACAAGCCTTCAC
GTTTAGACCCCGCCGCCATCAAACGGTCCAGACCTGTAACTGCTCGCTGTACCCAGGCCA
CCTTTCAGGACATCRAATGGCTTGGGATATGATG
>GZ515E.seq
CATGGGGTACATTCCGCTCGTCGGCGCCCCCTTAGGGGGCGCTGCCAGGGCCCTGGCACA
TGGTGTCCGGGTTCTGGAGGACGGCGTGAACTATGCAACAGGGAATTTGCCCGGTTGCTC
TTTCTCTATCTTCCTCTTGGCTCTGYTRTCCTGCTTGACCATCCCAGCTTCCGCTTATGA
AGTGCGCAACGTATCYGGGGTATACCATGTCACGAACGACTGCTCCAACTCAAGCATTGT
GTATGAGGCAGCGGACATRATCATGCATACCCCCGGGTGCGTGCCCTGCGTYCGGGAGAA
CAAC---TCTTCCCGTTGCTGGGTAGCGCTCACTCCCACGCTCGCGGCCAGGAAYTCYAG
CGTCCCCACCAAGACAATACGRCGYCACGTCGACTTGCTTGTTGGGGCGGCTGCTTTCTG
CTCCGCTATGTACGTGGGGGATCTCTGCGGATCTGTTTTCCTCGTCTCTCAACTGTTCAC
TTTCTCGCCTCGCCGGCACGARACAGTGCAGGACTGCAATTGCTCACTCTATCCCGGTCA
TGTATCAGGTCACCGCATGGCTTGGGATATGATG
>GZ517E.seq
CATGGGGTACATTCCGCTCGTCGGCGCCCCCCTAGGGGGCGCTGCCAGGGCCCTGGCACA
TGGTGTCCGGGTTCTGGAGGACGGCGTGAACTATGCAACAGGGAATTTGCCCGGTTGCTC
CTTTTCTATCTTCCTCTTGGCTCTGCTATCCTGCTTGACCATCCCAGCTTCCGCTTATGA
AGTGCGCAACGYATCTGGGGTRTACCATGTCACGAACGACTGCTCCAACTCAAGCATTGT
GTATGAGGCAGCGGACATGATCATGCAYACCCCYGGGTGCGTGCCCTGCGTTCGGGAGAA
CAAC---TCTTCCCGCTGCTGGGTAGCGCTCACTCCCACGCTCGCGGCCAGGAACTCYAG
CGTCCCCACCAAGACAATACGACGTCAYGTCGACTTGCTTGTYGGGGCGGCTGCTTTCTG
CTCCGCTATGTACGTGGGGGATCTCTGCGGATCTGTTTTCCTCGTCTCTCAACTGTTCAC
TTTCTCGCCTCGCCGGCACGAGACAGTGCAGGACTGCAATTGCTCACTCTATCCCGGTCA
TGTATCAGGTCACCGCATGGCTTGGGATATGATG
>GZ519E.seq
CATGGGGTACATTCCCGTCGTGGGCGCGCCTCTGGGCGGCGTCGCGGCTGCGCTCGCACA
TGGTGTGAGGGCAATCGAGGACGGGATTAATTACGCAACAGGAAATCTTCCCGGTTGCTC
TTTCTCTATCTTCCTTTTGGCACTACTCTCGTGCCTCACGACGCCAGCTTCGGCTCTTAC
CTACGGCAACACCAGTGGGCTATACCATCTCACAAATGATTGCCCCAACTCCAGCATCGT
GCTGGAAGCTGATGCTATGATCTTGCATCTGCCTGGATGCTTGCCCTGTGTGAGGGTCGG
TAAT---CGGTCCACCTGCTGGCATGCTTTGACCCCCACCCTAGCCATACCAAATGCTTC
CACGCCCGCAACGGGGTTCCGCAGGCATGTGGATCTTCTTGCGGGYGCCGCAGTGGTYTG
CTCATCTCTGTACATCGGGGATCTGTGCGGCTCTCTCTTTTTGGCGGGACAACTATTCAC
CTTCCAGCCCCGCCGTCATTGGACTGTGCAAGACTGCAACTGCTCCATCTATACAGGCCA
CGTCACCGGCCACAGGATGGCTTGGGATATGATG
>GZ520E.seq
CATGGGGTACATTCCGCTCGTCGGCGCCCCCCTAGGGGGCGTTGCCARAGYCCTGGCACA
CGGTGTCCGGGTTCTGGAGGACGGCGTGAACTATGCAACAGGGAATTTACCCGGTTGCTC
TTTCTCTATCTTCCTCTTGGCTTTGCTGTCCTGCTTGACTACTCCAGTTTCCGCTTATGA
AGTGCGCAACGTGTCCGGGGTATATCATGTCACYAACGACTGCTCCAATTCGAGCATCGT
GTATGAGACATCAGACATGATCATGCATACCCCYGGGTGCGTGCCCTGCGTCCGGGAGAA
CAAC---TCCTCCCGTTGTTGGGTAGCGCTCACTCCCACGCTCGCGGCCAGGAATCGCAR
CGTCCCTACCGAGGCAATACGACGCCATGTCGACTTGCTCGTTGGGGCGGCYGCTTTCTG
CTCCGCYATGTACGTGGGGGATCTCTGCGGATCTGTTTTCCTCGTTTCCCAGCTGTTYAC
CTTCTCGCCTCGCCGACACGAGACGGYACAGGACTGCAAYTGCTCACTCTATCCCGGCCA
CGTATCAGGTCACCGTATGGCTTGGGATATGATG
>GZ528E.seq
CATGGGGTACATTCCGCTCGTCGGCGCCCCCCTAGGGGGCGTTGCCAGGGCCCTGGCACA
YGGTGTCCGGGTTCTGGAGGACGGCGTGAACTAYGCAACAGGGAATTTGCCCGGTTGCTC
TTTCTCTATCTTCCTYTTGGCTCTGCTGTCCTGTTTGACCATCCCAGCTTCCGCTTACGA
AGTGCGCAACGCGTCCGGGGTGTACCATGTCACGAACGACTGCTCCAACTCAAGCATTGT
GTATGAGGCAGCGGACATGATCATGCATACCCCCGGGTGCGTACCCTGCGTTCAGGAGAA
CRAC---RCCTCCCGTTGCTGGGTAGCGCTCACACCCACGCTCGCGGCCAGGAATAGCAG
CGTCCCCACTACGACAATACGGCGCCACGTCGACTTGCTCGTTGGGGCGGCTGCTTTCTG
CTCCGCYATGTAYGTGGGGGATCTCTGCGGATCTGTCTTCCTCGTCTCCCAGCTGTTCAC
TTTCTCGCCTCGTCTGCATCAKACAGTTCAGGGCTGCAACTGCTCAATCTATCCCGGCCA
YGTATCAGGTCACCGCATGGCCTGGGATATGATG
>GZ532E.seq
CATGGGGTACATTCCGCTCGTCGGCGCCCCCTTAGGGGGCGCTGCCAGGGCCCTGGCACA
TGGTGTCCGGGTTCTGGAGGACGGCGTGAACTATGCAACAGGGAATTTGCCCGGTTGCTC
TTTTTCTATCTTCCTYTTGGCTCTGCTATCCTGCTTGACCATCCCAGCTTCCGCTTATGA
AGTGCGCAACGTATCYGGGGTATACCATGTCACGAACGACTGCTCCAACTCAAGYATTGT
GTATGAGGCAGCGGACATGATCATGCATACCCCCGGGTGCGTGCCCTGCGTTCGGGAGAA
CAAC---TCTTCCCGTTGCTGGGTAGCGCTCACYCCCACGCTCGCGGCCAGGAACTCTAG
CGTCCCCACCAAGACAATACGRCGTCACGTCGACTTGCTYGTTGGGGCGGCTGCTTTCTG
CTCCGCTATGTACGTGGGGGATCTCTGCGGATCTGTTTTCCTCGTCTCTCAACTGTTCAC
TTTCTCGCCTCGYCGGCAYGAGACAGTGCAGGACTGCAATTGCTCACTCTATCCCGGTCA
TGTATCAGGTCACCGCATGGCTTGGGATATGATG
>GZ540E.seq
CATGGGGTACATCCCGCTCGTCGGCGCTCCCGTGGGAGGCGTCGCAAGAGCCCTTGCGCA
TGGCGTGAGGGCCCTTGAAGACGGGATAAATTTCGCAACAGGGAATCTGCCCGGTTGCTC
CTTTTCTATCTTCCTTCTCGCTCTGTTCTCTTGCTTGATTCATCCAGCAGYTAGTTTAGA
GTGGCGGAATACGTCTGGCCTCTATGTCCTTACCAACGACTGTTCTAATAGCAGTATTGT
GTATGAGGCCGATGACGTTATTCTGCACACGCCTGGCTGTATACCTTGTGTCCAGGACGG
CAAT---ACGTCCGTGTGCTGGACCCCRGTGACACCTACAGTGGCAGTCARGTATATCGG
AGCAACCACCGCTTCGGTACGCAGTCATGTGGACCTATTAGTGGGTGCGGCCACGATGTG
TTCTGCGCTCTACGTRGGTGATATGTGTGGGGCCGTCTTCCTYGTGGGACAAGCCTTCAC
GTTCAGACCCCGCCGCCATCAAACGGTCCAGACCTGCAACTGCTCGCTGTACCCAGGCCA
CCTTTCAGGACATCGAATGGCTTGGGATATGATG
>GZ541E.seq
CATGGGGTACATTCCGCTCGTCGGCGCCCCCCTAGGGGGCGYTGCCAGGGCCCTGGCACA
TGGTGTCCGGGTTCTGGAGGACGGCGTGAACTACGCAACAGGGAATTTGCCCGGTTGCTC
TTTCTCTATCTTCCTCTTGGCYCTGCTGTCCTGTTTGACCATCCCAGCTTCCGCTTACGA
AGTGCGCAACACGTCCGRGGTRTACCATGTCACGAACGACTGCTCCAACTCAAGCATTGT
GTATGAGGCARCGGACATGATCATGCAYACCCCCGGRTGCGTRCCCTGCGTTCGGGAGAA
CAAC---KCCTCCCGTTGCTGGGTAGCGCTCACACCCACGCTYGCGGCYAGGAATGGCAG
YGTCCCCACTACGACAATACGGCGYCACGTCGACTTGCTCGTTGGGGCGGCTGCTTTCTG
CTCCGCCATGTACGTGGGGGATCTCTGCGGATCTGTCTTYCTCRTCTCCCAGCTGTTCAC
TTTCTCGCCTCGTCTGCATGAGACAGTTCAGGACTGCAACTGCTCAATCTATCCCGGCCA
CGTATCAGGTCACCGCATGGCCTGGGATATGATG
>GZ542E.seq
CATGGGGTACATTCCGCTCGTCGGCGCCCCCCTAGGGGGCGCTGCCAGGGCCCTGGCACA
TGGTGTCCGGGTTCTGGAGGACGGCGTGAACTATGCAACAGGGAATTTGCCCGGTTGCTC
TTTCTCTATCTTCCTCTTGGCTCTGCTGTCCTGTTTGACCATCCCAGCTTCCGCTTACGA
AGTGCGCAACGTGTCCGGGATATACCATGTCACGAACGACTGCTCCAACACAAGCATTGT
GTACGAGGTAGCGGACATGATCATGCATACCCCCGGGTGCGTACCCTGCGTTCGGGAGAA
CAAC---GCCTCCCGTTGCTGGGTAGCGCTCACACCCACGCTCGCGGCCAGGAATGGCAG
CGTCCCCACTACGACAATACGGCGCCACGTCGACTTGCTCGTTGGGGCGGCTGCTTTCTG
CTCCGCTATGTACGTGGGGGATCTCTGCGGATCTGTTTTCCTTGTCTCCCAGCTGTTCAC
CTTTTCGCCTCGTCGGCATGAGACAGTTCAGGACTGCAACTGCTCAATCTATCCCGGCCA
CGTATCAGGTCACCGCATGGCCTGGGATATGATG
>GZ543E.seq
CATGGGGTACATTCCGCTCGTCGGCGCCCCCTTAGGGGGCGCTGCCAGGGTCCTGGCACA
TGGTGTCCGGGTTCTGGAGGACGGCGTGAACTACGCAACAGGGAATTGTCCCGGTTGCTC
TTTCTCTATCTTCCTCTTGGCTCTGCTGTCCTGTTTGACCATCCCAGCTTCCGCTTACGA
AGTGCGCAACGYGTCCGGGGYGTACCATGTCACGAACGACTGCTCCAACTCAAGCATTGT
GTATGAGGCAGCGGACATGATCATGCATACCCCCGGGTGCGTGCCCTGCGTTCGGGAGAA
CAAC---GCCTCCCGTTGCTGGGTAGCGCTCACACCCACGCTCGCGGCCAGGAATGGCAG
CATCCCCACTACGACAATACGGCGCCACGTCGACTTGCTCGTTGGGGCGGCTGCTTTCTG
CTCCGCTATGTACGTGGGGGATCTCTGCGGATCTGTTTTCCTCGTATCTCAGCTGTTCAC
TTTCTCGCCTCGTCGGCATGAGACAGTTCAGGACTGCAATTGCTCAATCTATCCCGGCCA
CGTATCAGGTCACCGTATGGCCTGGGATATGATG
>GZ545E.seq
CATGGGGTACATTCCGCTTGTCGGCGCCCCCCTAGGGGGTGCTGCCAGGGCCCTGGCACA
TGGTGTCCGGGTTCTGGAAGACAGCGTGAACTACGCAACAGGGAATTTGCCCGGTTGCTC
TTTCTCTATCTTCCTCTTRGCTCTGCTGTCCTGTTTGACCATCCCAGCTTCCGCTTAYGA
AGTGCGCAACGCGTCCGGGATGTACCATGTCACGAACGACTGCTCCAACTCAAGCATTGT
GTATGAGGCAGCGGACATGATCATGCATAYCCCCGGGTGCGTACCCTGCGTTYGGGAGAA
CAAC---GCCTCCCGTTGCTGGGTAGCGCTCACGCCCACGCTCGCGGCCAGGAATGGCAG
CGTCCCCACTACGACAATACGGCGCCACGTCGACTTGCTCGTTGGGGCGGCTGCTTTCTG
CTCCGCTATGTACGTGGGGGATCTCTGCGGATCTGTCTTCCTCGTCTCCCAGCTGTTCAC
TTTCTCGCCTCGTCGGCATGAGACAGTTCAGAACTGCAACTGCTCAATCTATCCCGGCCA
CGTATCAGGTCACCGCATGGCCTGGGATATGATG
>GZ550E.seq
CATGGGGTACATTCCGCTCGTCGGCGCCCCCCTAGGGGGTGCTGCCAGGGCCCTGGCACA
TGGTGTCCGGGTTCTGGAGGACGGCGTGAACTACGCAACAGGGAATTTGCCCGGTTGCTC
TTTCTCTATTTTCCTCTTGGCTCTGCTGTCCTGTTTGACCATCCCAGCTTCCGCTTACGA
AGTGCGCAACGTGTCCGGGGTATACCATGTCACGAACGACTGCTCTAACTCAAGCATTGT
GTATGAGGTTACGGACGTGATCATGCATATCCCCGGGTGCGTACCCTGCGTTCGGGAGAA
CAAC---GTCTCCCGTTGCTGGGTAGCGCTCACACCCACGCTCGCGGCCAGGGATGGCAA
CGTCCCCACYACGACAATACGGCGCCACGTCGATTTGCTCGTTGGGACGGCTGCTTTCTG
CTCCGCTATGTACGTGGGGGATCTCTGCGGATCTGTCTTCCTTGTCTCCCAGCTGTTCAC
TTTCTCGCCTCGTCGACATGAGACAGTTCAGGACTGCAACTGTTCAATCTATCCCGGCCA
CTTATCAGGTCACCGCATGGCCTGGGATATGATG
>GZ556E.seq
CATGGGGTACATTCCGCTCGTCGGCGCCCCCCTAGGGGGCGTTGCCAGGGCCCTGGCACA
TGGTGTCCGGGTTCTGGAGGACGGCGTGAACTACGCAACAGGGAACTTGCCCGGTTGCTC
TTTYTCTATCTTCCTCTTGGCTYTGCTGTCCTGYTTGACCATCCCAGCTTCCGCTTACGA
RGTGCGCAACRCGTCCGGGGCATACCATGTCACGAACGACTGCTCCAACTCAAGCATTGT
GTAYGAGGCAGCGGACATGATCATGCAYACCCCCGGRTGCGTACCCTGCGTTCGGGAGAR
YAAC---RCCTCCCGTTGCTGGGTAGCGCTCACACCCACGCTCGCGGCCAGGAAYARCAG
CGTCCCCACYACGACAATACGGCGTCACGTCGACTTGCTCGTTGGGGCGGCTGCTTTCTG
CTCCGCTATGTACGTGGGGGATCTCTGCGGATCTGTCTTCCTYGTCTCCCAGCTGTTCAC
TTTCTCRCCTCGTCGGCATGAGACAGTTCAGGACTGCAACTGCTCAATCTATCCCGGCCA
CGTATCAGGTCACCGCATGGCCTGGGATATGATG
>GZ558E.seq
CATGGGGTACATTCCGCTCGTCGGCGCCCCCCTAGGGGGCGCTGCCAGGGCCCTGGCACA
TGGTGTCCGGGTTCTGGAGGACGGCGTGAACTACGCAACAGGGAATTTGCCCGGTTGCTC
TTTCTCTATCTTCCTCTTGGCTCTGCTGTCCTGTTTGACCATCCCAGCYTCCGCTTACGA
AGTGCGCAACRCRTCCGGGGTATACCAYGTCACGAACGACTGCTCCAACTCAAGCATTGT
GTATGAGGCAGCGGACATGATCATGCAYACCCCCGGGTGCGTACCCTGCGTTCGGGAGAA
CAAC---KCCTCCCGTTGCTGGGTAGCGCTCACACCCACGCTCGCGGCCAGGAATRGCAG
CATCCCCACTACGACAATACGGCGCCATGTCGACTTGCTCGTTGGGGCGGCTGCTTTCTG
CTCCGCTATGTACGTGGGGGATCTMTGCGGATCTGTCTTCCTCGTCTCCCAGCTGTTCAC
YTTCTCGCCTCGTCGGCATGAGACGGTTCAGGACTGCAACTGCTCAATCTATCCCGGCCA
CGTATCAGGTCACCGCATGGCCTGGGATATGATG
>GZ566E.seq
-ATGGGGTACATTCCGCTTGTCGGCGCCCCCCTAGGGGGCGCTGCCAGGGCCCTGGCACA
TGGTGTCCGGGTTCTGGAGGACGGCGTGAACTACGCAACAGGGAATTTGCCCGGTTGCTC
TTTCTCTATCTTCCTCTTGGCTTTGCTGTCCTGTTTGACCATCCCAGCTTCYGCTTACGA
AGTGCGCAACACRTCCGGGGTATACCATGTCACGAACGACTGCTCCAACTCAAGCATTGT
GTATGAGGCAGCGGACATGATCATGCATACCCCCGGGTGYGTACCCTGCGTTYGGGAGRR
CAAY---YTCTCCCGTTGCTGGGTAGCGCTCACACCCACGCTCGCGGCCAGGAATGCCAG
CGTCCCCACTACGRCAATACGGCGYCACGTCGACTTGCTCGTTGGGGCGGCTGCTTTCTG
CTCCGCTATGTACGTGGGGGATCTCTGYGGRTCTGTCTTCCTCGTCTCCCAGCTGTTCAC
TTTCTCGCCTCGTCGGCATAMKACAGTTCAGGACTGCAACTGCTCAATCTATCCCGGCCA
CGTATCAGGTCACCGCATGGCCTGGGATATGATG
>GZ567E.seq
CATGGGGTACATTCCGCTCGTCGGCGCCCCCCTAGGGGGCGCTGCCAGGGCCCTGGCACA
TGGTGTCCGGGTTCTGGAGGACGGCGTGAACTATGCAACAGGGAATTTGCCCGGTTGCTC
TTTCTCTATCTTCCTCTTGGCTCTGCTGTCCTGCTTGACCATCCCAGCTTCCGCKTACGA
AGTGCGCAACGCGTCCGGGGTATACCATGTCACGAACGACTGCTCCAACTCAAGCATTGT
GTATGAGGCAGCGGACATGATCATGCATAYCCCCGGGTGCGTACCCTGCGTTCGGGAGRR
TAAC---GCCTCCCGTTGCTGGGTAGCGCTCACACCCACGCTCGCGGCCAGGAATGCCAG
CATCCCCACTACGACAATACGGCGCCACGTCGACTTGCTCGTTGGGACGGCTGCTTTCTG
CTCCGCTATGTACGTGGGGGATCTCTGCGGATCTGTCTTCCTYGTCTCCCARCTGTTCAC
TTTCTCACCTCGTCGGCATGAGACAGTTCAGGACTGCAACTGCTCAATCTATTCCGGCCA
CGTATCAGGTCACCGCATGGCCTGGGATATGATG
>GZ571E.seq
CATGGGGTACATTCCGCTCGTCGGCGCCCCCCTAGGGGGCGCTGCCAGGGCCCTGGCACA
TGGTGTCCGGGTTCTGGAGGACGGCGTGAACTACGCAACAGGGAATCTGCCCGGTTGCTC
TTTCTCTATCTTCYTCTTGGCTCTGCTGTCCTGTTTGACCATCCCAGCTTCCGCTTACGA
AGTGCGCAACACGTCCGGGGTATACCATGTCACGAACGACTGCTCCAACTCAAGCATTGT
GTATGAGGCAGCGGACATGATTATGCATACCCCCGGGTGTGTACCCTGCGTTCGGGAGAA
TAAY---GCCTCCCGTTGCTGGGTAGCGCTCACACCCACGCTCGCGGCCAGGAATAGCAC
CATCCCCACTACGACAATACGGCGCCACGTCGACTTGCTCGTTGGGGCGGCTGCTTTCTG
CTCCGCCATGTACGTGGGGGATCTCTGCGGATCTGTCTTCCTTGTCTCCCAGCTGTTCAC
TTTCTCGCCTCGTCGGCATGAGACRGTTCAGGACTGCAACTGCTCGATCTATCCCGGCCA
CGTATCAGGTCACCGCATGGCCTGGGATATGATG
>GZ578E.seq
CATGGGGTACATTCCGCTCGTCGGCGCCCCCTTAGGGGGCGCTGCCAGGGCCCTGGCACA
TGGTGTCCGGGTTCTGGAGGACGGCGTGAACTATGCAACAGGGAAYYTGCCCGGTTGCTC
TTTTTCTATCTTCCTCTTGGCTCTGCTATCCTGCTTGACCATCCCRGCTTCCGCTTATGA
AGTGCGCAACGTATCTGGGGTATACCATGTCACGAACGACTGCTCYAACTCAAGCATTGT
GTATGAGGCAGCGGACATGATCATGCATACCCCCGGGTGCGTGCCCTGCGTTCGGGAGAA
CAAC---TCTTCCCGTTGCTGGGTAGCGCTCACTCCCACGCTCGCGGCCAGGAACTCTAG
CGTCCCCACCAAGACAATACGACGTCACGTYGACTTGCTTGTTGGGGCGGCTGCYTTCTG
CTCCGCTATGTACGTGGGGGATCTCTGCGGATCTGTTTTCCTCGTCTCTCAACTGTTCAC
TTTCTCGCCTCGCCGGCACGAGACAGTGCAGGACTGCAATTGCTCACTCTATCCCGGTCA
TGTATCAGGTCACCGCATGGCTTGGGATATGATC
>GZ580E.seq
CATGGGGTACATTCCGCTCGTCGGCGCCCCCCTAGGGGGCGCTGCCAGGGCCCTGGCACA
TGGTGTCCGGGTTCTGGAGGACGGCGTGAACTATGCAACAGGGAATTTGCCCGGTTGCTC
TTTTTCTATCTTCCTCTTGGCTCTGCTRTCCTGCTTGACCATCCCRGCTTCCGCTTATGA
AGTGCGCAACGTATCTGGGGTATACCATGTCACGAACGACTGCTCCAACTCAAGCATTGT
GTATGAGGCAGCGGACATGATCATGCATACCCCCGGGTGCGTGCCCTGYGTTCGGGAGAA
CAAC---TCTTCCCGTTGCTGGGTAGCGCTCACTCCCACGCTCGCGGCCAGGAACTCTAG
CGTCCCCACCAAGACAATACGACGTCACGTCGACTTGCTTGTTGGGGCGGCTGCTTTCTG
TTCCGCTATGTACGTGGGGGATCTCTGCGGATCTGTTTTCCTCGTCTCYCAACTGTTCAC
TTTCTCGCCTCGCCGRCACGAGACAGTGCAGGACTGCAATTGCTCACTCTATCCCGGTCA
TGTATCAGGTCACCGCATGGCTTGGGATATGATG
>GZ582E.seq
CATGGGGTACATTCCCGTCGTGGGCGCGCCTTTGGGCGGCGTCGCGGCTGCGCTCGCACA
TGGTGTGAGGGCAATCGAGGACGGGATCAATTACGCAACAGGAAATCTTCCCGGTTGCTC
TTTCTCTATCTTCCTTTTGGCACTACTCTCGTGCCTCACGACGCCAGCTTCGGCTCTTAC
CTACRGCAACACCAGTGGGCTATACCATCTCACAAATGATTGCCCCAACTCCAGCATCGT
GCTGGAGGCTGATGCYATGATCTTGCATTTGCCTGGATGTTTGCCCTGTGTGAGGGTCGG
TAAT---CGGTCCACCTGCTGGCATGCTKTGACCCCCACCCTAGCCATACCAAATGCTTC
CACGCCCGCAACGGGGTTCCGCAGGCATGTGGATCTTCTTGCGGGCGCTGCAGTGGTCTG
CTCATCTCTGTACATCGGGGATCTGTGCGGCTCTCTCTTTTTGGCGGGACAACTATTCAC
CTTCCAGCCCCGCCGGCATTGGACTGTGCAAGACTGCAACTGCTCCATCTATACAGGCCA
CGTCACCGGCCACAGGATGGCTTGGGATATGATG
>GZ586E.seq
CATGGGGTACATTCCGCTCGTCGGCGCCCCCCTAGGGGGCGCTGCCAGGGCCCTGGCACA
TGGTGTCCGGGTTCTGGAGGACGGCGTGAACTACGCAACAGGGAATTTGCCCGGTTGCTC
TTTCTCTATTTTCCTCTTGGCYCTTCTGTCCTGTTTGACCATCCCAGCTTCCGCTTACGA
GGTGCGTAATACGTCCGGGGTATACCATGTCACGAACGACTGCTCCAACTCAAGCATTGT
GTATGAGGCARCGGACATGATCATGCATAYCCCCGGGTGCGTACCCTGCGTTCGGGAGAA
CAAC---GCCTCCCGTTGCTGGGTGGCGCTCACACCCACGCTCGCGGCCAGGAATGGCAG
CGTCCCCACTACGACAATACGGCGCCATGTCGACTTGCTCGTTGGGGCGGCTGCTTTCTG
YTCCGCTATGTACGTGGGGGATCTCTGCGGATCTGTCTTCCTCGTCTCCCAGCTGTTCAC
TTTCTCGCCTCGTCGGCATGAGACAGTTCAGGACTGCAACTGCTCAATCTATCCCGGCCA
CGTATCAGGTCACCGCATGGCCTGGGATATGATG
>GZ589E.seq
CATGGGGTACATCCCCGTCGTGGGCGCGCCTTTGGGCGGCGTCGCGGCTGCGCTCGCACA
TGGTGTGAGGGCAATCGAGGACGGGATTAATTATGCAACAGGGAAYCTTCCCGGTTGCTC
TTTCTCTATCTTCCTYTTGGCACTACTCTCGTGCCTCACAACGCCAGCTTCGGCTCTTGC
CTACGGYAACTCCAGCGGGCTATACCATCTYACAAATGATTGCCCTAACTCCAGCATCGT
GCTGGAGGCGGADGCTATGATTTTGCATTTGCCCGGATGCTTGCCTTGTGTGAGGGTCRA
TAAT---CRTTCCACCTGTTGGCATGCTGTGTCCCCCACCCTAGCCATACCGAATGCTTC
YACGCCCGCAACGGGATTCCGCAGGCATGTGGACCTTCTTGCGGGCGCCGCAGTGGTTTG
CTCATCCCTGTACGTCGGGGATTTGTGCGGYTCYCTCTTTCTGGCRGGACAACTATTCAC
CTTTCAGCCCCGCCGTCATTGGACTGTGCAAGACTGCAACTGCTCCATCTATACAGGCCA
CGTCACCGGCCATAGGATGGCTTGGGATATGATG
>GZ591E.seq
CATGGGGTACATTCCCGTCGTGGGCGCGCCTTTGGGCGGCGTCGCGGCTGCGCTCGCACA
TGGTGTGAGGGCAATCGAGGACGGGATTAATTACGCAACAGGAAATCTTCCCGGTTGCTC
TTTCTCTATCTTCCTCTTGGCACTACTCTCGTGCCTCACGACGCCAGCTTCGGCTCTTAC
CTACGGCAACACCAGTGGGCTATACCATCTCACAAATGATTGCCCTAACTCCAGCATCGT
GCTGGAGGCTGATGCTATGATCTTGCATTTGCCTGGATGTTTGCCCTGTGTGAGGGTCGG
TAAT---CTGTCCACCTGCTGGCATGCTTTGACCCCCACCCTAGCCATACCAAATGCTTC
CACCCCCGCAACGGGGTTCCGCAGGCATGTGGATCTTCTTGCGGGTGCCGCAGTGGTCTG
CTCATCTCTGTACATCGGGGATCTGTGCGGTTCTCTCTTTTTGGCGGGACAACTATTCAC
CTTCCAGCCCCGCCGTCATTGGACTGTGCAAGACTGCAATTGCTCCATCTATACAGGCCA
CGTYACCGGCCACAGGATGGCTTGGGATATGATG
>GZ595E.seq
CATGGGGTACATTCCCGTCGTGGGCGCGCCTTTGGGCGGCGTCGCGGCTGCGCTCGCACA
TGRTGTGAGGGCAATCGAGGACGGGATYAATTACGCAACAGGGAATCTTCCCGGTTGCTC
TTTCTCTATCTTCCTTTTGGCACTACTCTCGTGCCTCACGACGCCAGCYTCGGCTCTTAC
CTACGGCAACACCAGTGGGCTATACCATCTCACAAATGATTGCCCCAACTCCAGCATTGT
GCTGGAGGCAGATGCTATGATCTTGCATTTGCCTGGATGCTTGCCCTGTGTGARGGTCGR
TAAT---CRGTCCACCTGCTGGYATGCYKTGACCCCCACCWTAGCCATACCAAATGCTTC
CACGCCCGCAACGGGGTTCCGCAGGCATGTGGATCTTCTTGCGGGCGCCGCAGTGGTYTG
CTCATCTCTGTACATCGGGGATCTATGCGGCTCTCTCTTTTTGGCGGGACAACTATTCAC
CTTTCAGCCCCGCCGTCATTGGACCGTGCAAGACTGCAACTGCTCCATCTACACAGGCCA
CGTCACCGGCCACAGGATGGCTTGGGATATGATG
>GZ596E.seq
CATGGGGTACATCCCCGTCGTGGGCGCGCCTTTGGGCGGCGTCGCGGCTGCGCTCGCACA
TGGTGTGAGGGCAATCGAGGACGGGATCAATTACGCAACAGGAAATCTTCCCGGTTGCTC
TTTCTCTATCTTCCTTTTGGCACTACTTTCGTGCCTCACGACGCCAGCTTCGGCTCTTAC
CTACGGCAACTCCAGTGGGCTATACCATCTCACAAATGATTGCCCCAACTCCAGCATCGT
GCTGGAGGCGGATGCCATGATCTTGCATTTGCCTGGATGCTTGCCTTGTGTGAGGGTCGA
YAAT---CGGTCCACCTGCTGGCATGCTGTGTCCCCCACCCTAGCCATACCAAATGCTTC
CACGCCCGCAACGGGATTCCGTAGGCACGTGGATCTTCTCGCGGGCGCCGCAGTGGTYTG
TTCATCTCTGTACATCGGGGATTTGTGCGGCTCTCTCTTCCTGGCGGGACAACTATTCAC
CTTCCAGCCCCGCCGTCATTGGACTGTGCAAGACTGCAACTGCTCCATCTATACAGGCCA
CGTCACTGGCCACAGGATGGCTTGGGATATGATG
>GZ598E.seq
CATGGGGTACATCCCCGTCGTGGGCGCGCCTTTGGGCGGCGTCGCGGCTGCGCTTGCACA
TGGTGTGAGGGCAATCGAGGACGGGATTAATTACGCAACAGGGAACCTTCCCGGTTGCTC
TTTCTCTATCTTCCTTCTGGCACTGCTCTCGTGCCTCACAACGCCAGCTTCGGCTCTTAC
CTACGGTAACTCCAGTGGGCTATACCATCTCACAAATGATTGCCCCAACTCCAGCATCGT
GCTGGAGGCGGATGCGATGATTTTGCATTTGCCTGGATGCTTGCCTTGTGTGAGGGTCGA
TAAT---CGTTCCACCTGTTGGCATGCTGTGTCCCCCACCCTAGCCATACCGAATGCTTC
CACGCCCGCAACGGGATTCCGCAGGCATGTGGACCTTCTTGCGGGCGCCGCAGTGGTTTG
CTCATCCCTGTACATCGGGGATTTGTGCGGCTCTCTCTTTCTGGCGGGACAACTATTCAC
CTTTCAGCCCCGCCGTCATTGGACTGTGCAAGACTGCAACTGCTCCATCTATACAGGCCA
CGTCACCGGCCATAGGATGGCTTGGGATATGATG
>GZ606E.seq
CATGGGGTACATCCCGCTYGTCGGCGCCCCTCTAGGGGGCGTTGCTAGGGCCCTGGCACA
TGGTGTCCGGGTTCTAGAAGACGGCGTGAATTATGCAACGGGGAATTTGCCCGGTTGCTC
TTTCTCTATCTTCCTCTTGGCTCTGCTGTCCTGCCTGACCATCCCAGCTTCCGCATATGA
GATACGCAACGTGTCCGGGGTGTACCAAGTCACGAATGATTGTTCCAACTCAAGTATTGT
GTATGAGGCAGAGGRCGTGATCTTGCATTCCCCCGGGTGTGTGCCCTGCGTTCGGGAGRA
CAAC---TCCTCCCGTTGCTGGGTAGCGCTCACTCCCACGCTCGCGGCCAGGAACGCCAC
CGTCCCCACTACGACAATACGGCGCCATGTCGACTTGCTCGTTGGGGCGGCTGCTTTCTG
CTCCGCTATGTACGTGGGGGATCTCTGCGGATCTGTCTTCCTCGTCTCCCAGCTGTTCAC
CTTCTCGCCTCGCCGGCATGAGACTGTGCAGGACTGCAATTGTTCAATCTATTCCGGCCG
CGTGTCGGGTCACCGCATGGCTTGGGATATGATG
>GZ607E.seq
CATGGGGTACATTCCGCTCGTCGGCGCCCCCCTAGGGGGCGCTGCCAGGGCCCTGGCACA
TGGTGTCCGGGTTCTGGAGGACGGCGTGAAYTATGCAACAGGGAATTTGCCCGGTTGCTC
TTTTTCTATCTTCCTCTTGGCTCTGCTATCTTGCTTGACCATCCCAGCTTCCGCTTATGA
AGTGCGCAACGTGTCTGGGGTGTAYCATGTCACGAACGACTGCTCCAACTCAAGTATTGT
GTATGAGGCAGCGGACATGATCATGCATACCCCCGGGTGCGTGCCCTGCGTTCGGGAGAA
TRAC---TCTTCCCGTTGCTGGGTAGCGCTCACTCCCACGCTCGCGGCCAGGAACGCTAG
CGTCCCCACCAAGACATTACGACGTCACGTCGACTTGCTTGTTGGGGCGGCTGCTTTCTG
YTCCGCTATGTACGTGGGGGATCTCTGCGGATCTGTCTTCCTYGTCTCTCAACTGTTCAC
TTTCTCGCCTCGCCGGTACGAGACAGTGCAGGACTGCAATTGCTCAATCTATCCCGGCCA
TGTATCAGGTCACCGCATGGCTTGGGATATGATG
>GZ615E.seq
CATGGGGTACATCCCGCTYGTCGGCGCTCCCGTAGGAGGCGTCGCAAGAGCCCTTGCACA
YGGCGTGAGGGCCCTTGAAGACGGGATAAATTTCGCAACAGGGAATCTGCCCGGTTGTTC
CTTTTCTATCTTCCTTCTTGCTCTGTTCTCTTGCTTAATTCATCCAGCAGCTAGTTTAGA
GTGGCGGAATACGTCTGGTCTCTATGTCCTTACCAACGACTGTTCCAATAGCAGTATTGT
GTATGAGGCCGATGACGTTATTCTGCACACACCCGGCTGTATACCTTGTGTTCGGGACGG
CAAT---ACATCTACATGCTGGACCCCAGTGACACCTACAGTGGCAGTCAAGTACGTCGG
AGCAACCACCGCTTCGATACGCAGTCATGTGGACCTATTAGTGGGTGCGGCCACAATGTG
TTCTGCGCTCTACGTGGGTGATATGTGTGGGGCCGTCTTCCTTGTGGGACAAGCCTTCAC
GTTTAGACCCCGCCGCCATCAAACGGTCCAGACCTGTAACTGCTCGCTGTACCCAGGCCA
CCTTTCAGGACATCGTATGGCTTGGGATATGATG
>GZ616E.seq
CATGGGGTACATCCCGCTYGTCGGCGCTCCCGTAGGAGGCGTCGCAAGAGCCCTTGCGCA
TGGCGTGAGGGCCCTTGAAGACGGGATAAACTTCGCAACAGGGAATCTGCCCGGTTGCTC
CTTTTCTATCTTCCTTCTCGCTCTGTTCTCTTGCTTAATTCATCCAGCAGCTAGTTTAGA
GTGGCGGAATACGTCTGGCCTCTATGTCCTTACCAACGACTGTTCCAACAGTAGTATTGT
GTATGAGGCCGATGACGTTATTCTGCACACACCCGGCTGTATACCTTGTGTCCAAGATGG
CAAC---GCATCTAAGTGCTGGACCCCAGTGACACCTACAGTGGCAGTCAAGTACATCGG
AGCAACCACCGCTTCGATACGCAGTCATGTGGACCTATTAGTGGGTGCGGCCACGATGTG
TTYTGCGCTCTACGTGGGTGATATGTGTGGGGCCGTCTTCCTTGTGGGACAAGCCTTCAC
GTTTAGACCCCGCCGCCATCAAACGGTCCAGACTTGCAACTGCTCGCTGTACCCAGGCCA
CCTTTCAGGACAGCGAATGGCTTGGGATATGATG
>GZ617E.seq
CATGGGGTACATTCCGCTCGTCGGCGCCCCCCTAGGGGGCGCTGCCAGGGCCTTGGCACA
TGGTGTCCGGGTTCTGGAGGACGGCGTGAACTACGCAACAGGGAATTTGCCYGGTTGCTC
YTTCTCTATTTTCCTCTTGGCTCTGCTGTCCTGTTTGACCATCCCAGCTTCCGCTTACGA
AGTGCACAACGCGTCCGGGATATACCATGTCACGAACGACTGCTCCAACTCAAGCATTGT
GTATGAGGCAGCGGACGTGATCATGCATACCCCCGGGTGCGTRCCCTGCGTTCGGGAGAA
CAAC---GCCTCCCGTTGCTGGGTAGCGCTYACACCCACGCTCGCGGCCAGGAAYAGCAG
CGTCCCCACTACGACAATACGGCGCCACGTCGAYTTGCTCGTTGGGRCGGCTGCTTTCTG
CTCCGCTATGTACGTGGGGGATCTYTGCGGATCTGTCTTCCTCGTCTCYCAGCTRTTCAC
TTTCTCGCCTCGTCGGCATGAGACGGTTCAGGACTGCAACTGCTCAATCTATCCCGGCCA
CGTATCAGGTCACCGCATGGCCTGGGATATGATG
>GZ618E.seq
CATGGGGTACATTCCGCTYGTYGGCGCCCCCTTAGGGGGCGCTGCCAGGGCCCTGGCACA
TGGTGTCCGGGTTCTGGAGGACGGCGTGAACTATGCAACAGGGAATTTGCCCGGTTGCTC
TTTTTCTATCTTCCTCTTGGCTCTGCTATCCTGCTTGACCATCCCAGCTTCCGCTTATGA
AGTGCGCAACGTATCTGGGGTATACCATGTCACGAACGACTGCTCCAACTCAAGTATTGT
GTATGAGGCAGCGGACATGATCATGCATAGCCCCGGGTGCGTGCCCTGCGTTCGGGAGAA
CAAC---TCTTCCCGTTGCTGGGTRGCGCTCACTCCCACGCTCGCGGCCAGGAACGCTAG
CATCCCCACCAAGGCAATACGACGTCACGTCGACTTGCTTGTTGGGGCGGCTGCTTTYTG
CTCCGCTATGTACGTGGGGGATCTCTGCGGATCTGTTTTCCTTGTCTCCCAACTGTTCAC
TTTCTCGCCTCGCCGGCACGAGACAGTGCAGGACTGYAATTGCTCAATCTATCCCGGTCA
TGTATCAGGTCACCGCATGGCTTGGGATATGATG
>GZ619E.seq
CATGGGGTACATCCCCGTCGTGGGCGCGCCTTTGGGCGGCGTCGCGGCTGCGCTCGCACA
TGGTGTGAGGGCAATCGAGGACGGGATCAATTACGCAACAGGAAATCTTCCCGGTTGCTC
TTTCTCTATCTTCCTTTTGGCACTACTCTCGTGCCTCACAACGCCAGCTTCGGCCCTCAC
CTACGGCAACTCCAGTGGGCTATACTATCTCACAAATGATTGCCCCAACTCCAGCATCGT
GCTGGAGGCGGATGCCATGATTTTGCATTTGCCTGGATGCTTGCCTTGTGTGAGGGTCGG
TAAT---CAGTCCACYTGCTGGCATYCTGTGTCCCCCACCCTAGCCATACCAAATGCTTC
CACGCCCGCAACGGGATTCCGTAGGCACGTGGATCTTCTTGCGGGCGCCGCAGTGGTTTG
TTCATCTCTGTACATCGGGGATTTGTGCGGCTCTCTCTTCCTGGCGGGGCAATTATTCAC
CTTCCAGCCCCGCCGTCATTGGACTGTGCAAGACTGYAACTGCTCCATCTATACAGGCCA
CRTCACTGGCCACAGGATGGCTTGGGATATGATG
>GZ626E.seq
CATGGGGTACATTCCGCTCGTCGGCGCCCCCCTAGGGGGCGCTGCCAGGGCCCTGGCACA
TGGTGTCCGGGTTCTGGAGGACGGCGTGAACTATGCAACAGGGAACTTGCCCGGTTGCTC
TTTTTCTATCTTCCTCTTGGCTCTGCTATCCTGCTTGACCGTCCCAGCTTCCGCTTATGA
AGTGCGCAACGCATCTGGGGTRTACCATGTCACGAACGACTGCTCCAACTCAAGCATTGT
GTATGAAGCAGCGGACATGATCATGCATAGCCCCGGGTGCGTGCCCTGCGTTCGGGAGAA
CAAC---TCTTCCCGTTGCTGGGTAGCGCTCACTCCCACGCTCGCGGCCAGGAACTCTAG
CGTCCCCACCAAGACAATACGACGTCACGTCGACTTGCTTGTTGGGGCGGCTGCTTTCTG
CTCCGCTATGTACGTGGGGGATCTCTGCGGGTCTGTTTTCCTCGTCTCTCAACTGTTCAC
TTTCTCGCCTCGCCGGCACGAGACAGTGCAGGACTGCAATTGCTCAATCTATCTCGGTCA
TGTATCAGGTCACCGCATGGCTTGGGATATGATG
>GZ632E.seq
CATGGGGTACATTCCCGTCGTGGGCGCGCCTTTGGGCGGCGTCGCGGCTGCGCTYGCACA
TGGTGTGAGGGCAATCGAGGACGGGATCAATTACGCAACAGGAAATCTTCCCGGTTGCTC
TTTCTCTATCTTCCTTTTGGCACTACTCTCGTGCCTCACGACGCCAGCTTCGGCTCTTAC
CTACGGCAACACCAGTGGGCTATACCATCTCACAAATGATTGCCCCAACTCCAGCATCGT
GCTGGAGGCTGATGCTATGATCTTGCATTTGCCTGGATGCTTGCCCTGTGTGAGGGTCGA
TAAT---CGGTCCACCTGCTGGCATGCTTTGACCCCCACCCTAGCCGTACCGAATGCTTC
CACGCCCGCAACGGGGTTCCGCAGGCATGTGGATCTTCTTGCGGGCGCCGCGGTGGTCTG
CTCATCTCTGTACATCGGGGATCTGTGCGGCTCTCTCTTTTTGGCGGGACAACTATTCAC
CTTCCAGCCCCGCCGTCATTGGACTGTGCAAGACTGYAACTGCTCCATCTATACAGGCCA
CGTCACCGGCCACAGGATGGCTTGGGATATGATG
>GZ641E.seq
CATGGGGTACATTCCGCTYGTCGGCGCCCCCTTAGGGGGCGCTGCCAGGGCCCTGGCACA
TGGTGTCCGGGTTCTGGAGGACGGCGTGAACTATGCAACAGGGAATTTACCCGGTTGCTC
TTTTTCTATCTTCCTYTTGGCTCTGCTATCCTGCTTGACCATCCCAGCTTCCGCTTATGA
AGTGCGCAACGTGTCTGGGGTATACCATGTCACGAACGACTGCTCCAACTCAAGCATTGT
GTATGAGGCAGCGGACATGATCATGCAYACCCCCGGGTGCGTGCCCTGCGTTCGGGAGAA
CAAC---TCTTCCCGGTGCTGGGTAGCGCTCACTCCCACGCTTGCGGCCAGGAACGCTAG
CGTCCCCACCAAGACACTACGACGCCACGTCGACTTGCTTGTTGGGGCGGCTGCTTTCTG
CTCCGCTATGTACGTGGGGGATCTCTGCGGATCTGTTTTCCTCGTCTCTCAACTGTTTAC
TTTCTCGCCTCGCCGGCACGAGACAGTGCAGGACTGCAATTGCTCAATCTATCCCGGCCA
TGTATCAGGTCACCGCATGGCTTGGGATATGATG
>GZ644E.seq
CATGGGGTACATCCCCGTCGTGGGCGCGCCTTTGGGCGGCGTCGCGGCTGCGCTCGCACA
TGGTGTGAGGGCAATCGAGGACGGGATCAATTACGCAACAGGAAATCTTCCCGGTTGCTC
TTTCTCTATCTTCCTTTTGGCACTACTCTCGTGCCTCACGACRCCAGCTTCGGCTCTTAC
CTACGGCAACTCCAGTGGGCTATACCATCTCACAAATGATTGCCCCAACTCCAGCATCGT
GCTGGAGGCGGATGCCATGATCTTGCATTTGCCTGGATGTGTGCCTTGTGTGAGGGTCGG
TAAT---CGGTCCACCTGCTGGCACCCTGTGTCCCCCACCCTAGCCATACCAAATGCTTC
CACGCCCGCAACGGGATTCCGTAGGCACGTGGATCTTCTTGCGGGCGCTGCAGTGGTTTG
TTCATCTCTATACATCGGGGATTTGTGCGGCTCTCTCTTCCTGGCGGGRCAACTATTCAC
CTTCCAGCCCCGCCGTCATTGGACTGAGCAAGWYTGCAACTGCTCCATTTATACAGGCCA
CGTCACTGGCCACAGGATGGCTTGGGATATGATG
>GZ646E.seq
CATGGGGTACATTCCGCTYGTCGGCGSCCCCCTAGGGGGCGCTGCCAGGGCCCTGGCACA
TGGTGTCCGGGTTCTGGAGGACGGCGTGAACTATGCAACAGGGAAYTTGCCCGGTTGCTC
TTTTTCTATCTTCCTCTTGGCTCTGCTATCCTGCTTGACCRTCCCAGCTTCCGCYTATGA
AGTGCGCAACGTGTCYGGGGCATACCATGTCACGAACGACTGCTCCAACTCAAGYATTGT
GTATGAGGCAGCGGACATGATCATGCATRCCCCMGGGTGCGTGCCCTGCGTTCGGGAGAA
CAAC---TCTTCCCGTTGCTGGGTAGCGCTCACTCCCACGCTCGCGGCCAGGAACGCTAG
CGTCCCCACCAAGACAATACGACGTCATGTCGACTTGCTTGTTGGGGCGGCTGCTTTCTG
CTCCGCTATGTACGTGGGGGAYCTCTGCGGATCTGTTTTYCTCGTCTCTCAATTGTTCAC
TTTCTCGCCTCGCCGGCACGAGACAGTGCAGGACTGCAATTGCTCACTCTACCCCGGCCA
TGTATCAGGTCACCGCATGGCWTGGGATATGATG
>GZ647E.seq 
CATGGGGTACATCCCCGTYGTAGGCGCTCCGCTTGGTGGCGTCGCCAGAGCTCTTGCGCA
TGGCGTGAGAGTCCTGGAGGACGGGGTTAATTATGCAACAGGGAATTTACCTGGTTGCTC
TTTTTCTATCTTCTTGCTGGCCCTGCTGTCCTGCATCACTATTCCAGTTTYTGCTGCCCA
AGTGAAGAACACCAGTAATGGCTACATGGTGACTAATGACTGCTCCAATGACAGCATCAC
CTGGCAGCTCCAGGCCGCGGTCCTCCACGTCCCCGGGTGCGTCCCGTGTGAGAAGGTGGA
AAAC---ACATCCCGGTGCTGGATACCGGTTTCACCAAACGTGGCTGTGCAGCGGCCGGG
CGCCCTCACGCAGGGCTTGCGGGCACACATCGACATGGTTGTGATGTCCGCCACGCTCTG
CTCCGCTCTCTACGTGGGGGACGTTTGCGGCGGGGTAATGCTCGCAGCCCAGATCTTCAT
CGTTTCGCCGCAGCATCACCAGTTCGTGCAGGAATGCAATTGCTCCATCTACCCTGGTAC
CATCACTGGACACCGTATGGCATGGGATATGATG
>GZ651E.seq 
CATGGGGTACATTCCCGTYGTCGGTGCCCCCCTCGGGGGCGTCGCGGCAGCCTTGGCCCA
CGGGATCAGGGCTGTGGAGGACGGGATYAACTATGCAACAGGGAATCTTCCCGGTTGCTC
CTTTTCTATCTTCCTTYTGGCACTGCTCTCGTGCCTCACCACACCTGCCTCGGCCCTACA
TTATGCCAATAGGTCTGGTCTTTACTACCTAACCAATGACTGTCCCAACAGCAGCATCGT
ATACGAGGCGCCAGCTGTCATTATGCATCTTCCTGGATGCACCCCTTGTGTCAAGGTTGG
CGAT---GARYCTACATGCTGGCTGGCGGCCTCGCCCACGCTGGCCGTCCCGAACGCGTC
AACGCCTCTCACTGGGTTCCGCAAGCATGTGGACCTCATGGTGGGCGCGGCCGCTTTCTG
TTCAGCCATGTACGTGGGTGACATATGCGGTGGTCTGTTTCTGCTCGGACAAGTCGTCAT
GATCAGGCCCCGCATACATCAAACCGTCCAGGAGTGCAATTGTTCCATCTACACGGGCCG
CATTAGTGGCCATCGCATGGCGTGGGATATGATG
>GZ652E.seq 
CATGGGGTACATTCCCGTCGTGGGCGCGCCTTTAGGCGGCGTCGCGGCTGCACTCGCACA
TGGTGTGAGGGCAATCGAGGACGGGATCAATTATGCAACAGGGAATCTTCCCGGTTGCTC
TTTCTCTATCTTCCTCTTGGCACTACTTTCGTGCCTCACAACGCCAGCTTCGGCTCTTAC
CTACGGTAACTCCAGCGGGCTATACCATCTCACAAATGACTGCCCCAACTCTAGCATTGT
GCTGGAGGCAGAATCTATGATCCTGCATTTGCCTGGATGTTTACCTTGTGTGAAGGTCGG
TGAG---CATTCTACCTGCTGGCATGCTGTGTCCCCCACCCTAGCTACACCAAATGCTTC
CACGCCCGCAACGGGATTCCGCAGGCATGTGGATCTTCTTGCGGGCGCCGCAGTGGTCTG
CTCATCCCTGTACATCGGGGACCTATGCGGTTCTCTCTTCTTGGCGGGACAACTATTCAC
CTTCCAGCCCCGCCGTCATTGGACTGTGCAGGACTGTAACTGCTCCATCTATACAGGCCA
CGTCACCGGCCACAGGATGGCTTGGGATATGATG
>GZ653E.seq 
CATGGGGTACATCCCGCTYGTYGGCGCTCCCGTAGGAGGCGTCGCAAGAGCTCTTGCGCA
TGGCGTGAGGGCCCTTGAAGACGGGATAAATTTCGCAACAGGGAATCTGCCCGGTTGCTC
CTTTTCTATCTTCCTTCTTGCTCTGTTCTCTTGCTTAATTCATCCAGCAGCTAGTTTAGA
GTGGCGGAATACGTCTGGCCTCTATGTCCTTACCAACGACTGTTCCAATGGCAGTATTGT
GTATGAGGCCGATGACGTTATTCTGCACACACCCGGCTGTATACCCTGTGTTCAGGACGG
GAAT---GTGTCTGCGTGTTGGACCCCAGTGACACCTACAGTGGCAGTCAGGTACGTCGG
AGCAACCACCGCTTCGATACGCAGTCATGTGGACCTATTAGTGGGTGCGGCCACGATGTG
TTYTGCGCTCTACGTGGGTGATATGTGTGGGGCCGTCTTCCTTGTGGGACAAGCCTTCAC
GTTTAGACCCCGCCGCCATCAGACGGTCCAGACCTGTAACTGCTCGCTGTACCCAGGCCA
CCTTTCAGGACATCGAATGGCTTGGGATATGATG
>GZ654E.seq 
CATGGGGTACATCCCCGTCGTGGGCGCGCCTTTGGGCGGCGTCGCGGCTGCGCTCGCACA
TGGTGTGAGGGCAATCGAGGACGGGGTCAATTATGCAACAGGGAATCTCCCCGGTTGCTC
TTTCTCTATCTTCCTYTTGGCACTGCTCTCGTGCCTCACAACGCCAGCATCGGCTCTTAC
CTACGGYAACTCCAGTGGCCTATACCATCTCACAAATGATTGCCCCAACTCCAGCATYGT
GCTGGAGGCGGACGCTATGATTTTGCATTTGCCTGGATGTTTGCCTTGTGTGAGGGTCGG
TAAT---CAGTCCGCCTGCTGGCATGCTGTGTCCCCCACTCTAGCCGTACCAAATTCTTC
CACGCCCGCAACGGGGTTCCGCAGGCATGTGGATCTTCTTGCGGGCGCCGCAGTGGTYTG
CTCATCCCTGTACATCGGAGATCTGTGCGGTTCTCTCTTTTTGGCGGGACAGCTATTCGC
CTTCCAGCCCCGCCGTCATTGGACTGTGCAGGATTGCAACTGCTCCATCTATACAGGCCA
CGTCACCGGCCACAGGATGGCTTGGGATATGATG
>GZ656E.seq
CATGGGGTACATTCCGCTCGTCGGCGCCCCCCTAGGGGGCGTTGCCAGAGCCCTGGCACA
TGGTGTCCGGGTTYTGGAGGACGGCGTGAACTATGCAACAGGGAATTTGCCCGGTTGCTC
TTTCTCTATCTTCCTCTTGGCTCTGCTGTCCTGTTTGACCATCCCAGCTTCCGCTTACGA
AGTGCGCAACGTGTCCAGGATGTACCATGTCACGAACGACTGCTCCAACTCAAGCATTGT
GTATGAAACAACGGACATGATTATGCATACCCCTGGGTGCGTGCCCTGCGTTCGGGAGAA
CAAC---TCCTCCCGTTGCTGGGTAGCGCTCACCCCCACACTTGCGGCCAGGAACGCCAG
CGTCCCCACTGCGACAATACGACGCCACGTCGATTTGCTCGTTGGGGCGGCTGCCTTYTG
CTCCGCTATGTACGTGGGGGATCTTTGCGGATCTGTCTTCCTCGTCTCCCAGCTGTTCAC
CTTCTCGCCTCGCCGACACGAGACAGTACAGGACTGCAACTGCTCAATCTATCCCGGCCA
CGTATCAGGCCATCGCATGGCCTGGGATATGATG
>GZ659E.seq
CATGGGGTACATTCCCGTCGTGGGCGCGCCTCTGGGCGGCGTCGCGGCTGCGCTCGCACA
TGGTGTGAGGGCACTCGAGGACGGGATCAATTATGCAACAGGAAATCTTCCCGGTTGCTC
TTTCTCTATCTTCCTTTTGGCACTACTCTCGTGCCTCACGACGCCAGCTTCGGCTCTTAC
CTACGGCAACACCAGTGGGCTATACCATCTCACAAATGATTGCCCCAACTCCAGCATYGT
GCTGGAGGCTGATGCTATGATTTTGCATTTGCCTGGATGCTTGCCCTGTGTGAGGGTCGR
TAAT---CGGTCCAYCTGCTGGCATGCTTTGACCCCCACCYTAGCCATACCAAATGCTTC
CACGCCCGCAACGGGGTTCCGCAGGCATGTGGATCTTCTTGCGGGCGCTGCAGTGGTCTG
CTCATCTCTGTACATCGGGGATCTGTGCGGCTCTCTCTTTTTGGCGGGACAATTATTCAC
CTTCCAGCCCCGCCGTCATTGGACTGTGCAGGACTGCAACTGTTCCATCTATACAGGCCA
CGTCACCGGCCACAGGATGGCTTGGGATATGATG
>GZ661E.seq
CATGGGGTACATTCCCGTCGTGGGCGCGCCTTTGGGCGGCGTCGCGGCTGCGCTCGCACA
TGGTGTGAGGGCAGTCGAGGACGGGATCAATTATGCAACAGGAAATCTTCCCGGTTGCTC
TTTCTCTATCTTCCTCTTGGCACTACTCTCGTGCCTCACAACGCCAGCTTCGGCTCTTAC
CTACGGCAACTCCAGCGGGCTATACCATCTTACAAATGACTGCCCCAACTCCAGCATCGT
GCTGGAGGCGGATACTATGATCTTGCATTTGCCCGGATGCTTGCCTTGTGTGAGGGCCAA
TAAT---CGGTCCACCTGCTGGCATGCTATGACCCCCACCCTAGCCACACCAAATGCTTC
CACGCCCGCAACGGGGTTCCGCAGGCATGTGGATCTTCTTGCGGGCGCCGCAGTGGCTTG
CTCATCCCTGTACATCGGGGATCTCTGTGGCTCTCTCTTTTTGGCAGGACAACTATTCAC
CTTCCAGCCCCGCCGTCATTGGACTGTGCAAGACTGCAACTGCTCCATCTATGCAGGCCA
CGTTACCGGCCACAGGATGGCTTGGGATATGATG
>GZ662E.seq
CATGGGGTACATTCCGCTCATCGGCGCCCCTGTAGGGGGCGTCGCAAGAGCCCTAGCTCA
CGGCGTTAGGGCTCTTGAGGACGGGGTGAACTATGCAACAGGGAATCTTCCTGGTTGCTC
CTTTTCTATCTTTCTCCTCGCACTCTTCTCCTGCTTGACTTGCCCCGCGTCTGGTCTAGA
GTACCAGAACACGTCCGGCCTATACATRCTTACCAACGACTGCTCTAACAAGAGCATTGT
GTATGAGGCCGACGATGTAATCTTGCACTTACCCGGATGTGTGCCCTGCGTYGCAACCGG
CAAC---CAGACATYGTGCTGGACACCAGTGTCACCAACAGTGGCCGTCAAATATCCTGG
CGCGACCACCGCATCGATCCGCAATCACGTGGATATGCTGGTGGGCGCGGCCACGTTGTG
CTCAGCACTATACGTCGGGGACCTTTGCGGGGCCGTGTTCCTTGTGGGACAAGCATTCAC
TTTCAGGCCTCGCCGACTCACGACTGTACAGWCGTGCAACTGCTCAATCTACCCAGGCCA
CGTTTCAGGACATCGTATGGCATGGGATATGATG
>GZ667E.seq
CATGGGGTACATTCCGCTCGTCGGCGCCCCCCTAGGGGGCGCTGCCAGGGCCCTGGCGCA
TGGTGTCCGGGTCCTGGAGGACGGCGTGAACTACGCAACAGGGAATTTGCCCGGTTGCTC
TTTCTCTATYTTYCTCTTGGCTYTGCTGTCCTGTTTGACCATCCCARCTTCCGCTTACGA
AGTGCGCAACRCGTCCGGGGTGTACCATGTCACGAACGACTGCTCCAACTCAAGCATTGT
GTATGAGGCAGCGGACATGATCATGCAYAYCCCCGGGTGCGTACCCTGCGTTCGGGAGAA
CAAC---GCCTCCCGTTGCTGGGTAGCGCTCACACCCACGCTCGCGGCCAGGAATGGCAG
CGTCCCCACTACGACAATACGGCGYCACGTCGACTTGCTCGTTGGGGCGGCTGCTTTYTG
CTCCGCTATGTACGTGGGGGATCTCTGCGGATCTGTTTTCCTTGTCTCCCAGCTGTTCAC
TTTCTCGCCTCGTCGGCATGAGACAGTTCAGGACTGCAACTGCTCAATCTATCCCGGCCA
CGTATCAGGTCACCGTATGGCCTGGGATATGATG
>GZ670E.seq
CATGGGGTACATTCCGCTCGTCGGCGCCCCCCTGGGGGGCGCTGCCAGGGCCCTGGCACA
TGGTGTCCGGGTGCTGGAGGACGGCGTGAACTACGCAACAGGGAATTTGCCCGGTTGCTC
TTTCTCTATCTTCCTCTTGGCTCTGTTRTCCTGTTTGACCATCCCAGCTTCCGCATACGA
GGTGCGCAACACGTCCGGGRTATACCATGTCACGAACGACTGCTCCAACTCAAGCATTGT
GTATGAGGCAGAKGACGTGATCATGCACACCCCCGGGTGCGTACCCTGCGTTCGGGAAAA
TAAT---GCCTCCCGTTGCTGGGTAGCGCTCACACCCACGCTCGCGGCCAGGAGTAGCAA
CGTCCCCACTACGACAATACGGCGCCACGTCGACTTGCTCGTTGGGGCGGCTGCTTTCTG
CTCCGCTATGTACGTGGGGGATCTCTGCGGATCTGTCTTCCTTGTCTCCCAGCTGTTCAC
TTTCTCGCCACGTCGGCACGAGACAGTTCAGGATTGCAACTGCTCAATCTATCCCGGCCA
CGTATCAGGTCACCGCATGGCCTGGGATATGATG
>GZ671E.seq
CATGGGGTACATTCCGCTTGTYGGCGCCCCCCTAGGGGGCGTTGCCAGAGCCCTGGCACA
TGGTGTCAGGGTTGTGGAGGACGGCGTGAACTATGCAACAGGGAATCTACCCGGTTGCTC
TTTTTCTATCTTCCTTTTGGCTCTGCTGTCCTGTTTGACCATCCCAGCTTCCGCTTATGA
GGTACGCAACGTGTCCGGGGTATACCATGTCACGAACGACTGCTCCAACTCAAGCATCGT
GTACGAAACAACGGACATGATCATGCATATCCCTGGGTGCGTGCCCTGCGTTCGGGAGCG
CAAC---TCCTCCCGCTGCTGGGCAGCGATAACTCCCACGCTCGCGGCTAGGAATGCTAG
YATCCCCACCACGACAATACGACGTCATGTCGACTTGCTCGTTGGGGCGGCTGCTTTCTG
CTCCGCTATGTACGTGGGAGACCTCTGCGGATCCGTTTTCCTCGTCTCTCAGCTGTTCAC
CTTCTCTCCTYGGAAACATGAGACGGTACAGGACTGCAACTGCTCAATCTATCCCGGCCA
CGTATCAGGTCACCGTATGGCTTGGGATATGATG
>GZ676E.seq
CATGGGGTACATTCCGCTTGTCGGCGCCCCCCTAGGGGGCGCYGCCAGGGCCCTGGCACA
TGGTGTCCGGGTTYTGGAGGACGGCGTGAACTACGCAACAGGGAATTTGCCCGGTTGCTC
TTTYTCTATTTTCTTCTTGGCYCTGCTGTCCTGTCTGACCATCCCAGCTTCCGCTTACGA
AGTGCGCAACACGTCCGGGGYRTACCATGTCACGAACGACTGCTCCAAMTCAAGCATTGT
GTATGAGGCAGCGGACGTGATCATGCATACCCCCGGGTGYGTACCYTGCGTTCGGGAGAA
TAAC---GCCTCCCGTTGCTGGGTAGCGCTCACACCCACGCTCGCGGCCAGGAATRGCAG
CGTCCCCACTACGACAATACGGCGTCACGTCGACTTGCTCGTTGGGGCGGCTGCTTTYTG
CTCCGCTATGTACGTGGGGGACCTCTGCGGATCTGTYTTCCTCGTCTCCCAGCTGTTCAC
TTTCTCGCCTCGTCGGCATGAGACRGTTCAGGACTGCAACTGCTCAATCYATCCCGGCCA
CGTATCAGGTCACCGCATGGCCTGGGATATGATG
>GZ696E.seq
CATGGGGTACATTCCCGTCGTGGGCGCGCCTTTGGGCGGCGTTGCGGCTGCGCTCGCACA
TGGTGTGAGGGCAMTCGAAGACGGGATYAATTATGCAACAGGGAATCTTCCTGGTTGCTC
TTTCTCTATCTTCCTTTTGGCACTACTCTCGTGCCTCACAACGCCAGCTTCRGCTCTTAC
CTACGGCAACTCCAGTGGGCTRTACCATCTCACAAACGACTGCCCCAACTCCAGCATCGT
GCTGGAGGCGGATGCTATGATCTTGCATTTGCCTGGATGCTTGCCTTGTGTGAGGGTCGG
TAAT---CTGTCTACCTGTTGGCACGCCGTGTCCCCCACCCTAGCTATACCAAATGCTTC
CRCGCCCGCAACGGGATTCCGCAGGCATGTGGATCTCCTTGCGGGYGCYGCAGTGGTTTG
CTCATCCCTGTACATCGGGGATCTGTGCGGCTCCCTYTTCCTGGCGGGACAACTATTCAC
CTTYCARGCCCGCCGTCATTGGACCGTGCAAGACTGCAACTGCTCCATCTATACAGGCCA
CGTCACCGGCCACAGGATGGCTTGGGATATGATG
>GZ707E.seq
CATGGGGTACATTCCGCTCGTCGGCGCCCCCCTAGGGGGCGTTGCCAGGGCCCTGGCACA
TGGTGTCCGGGTTCTGGAGGACGGCGTGAACTACGCAACAGGGAATTTGCCCGGTTGCTC
TTTCTCTATCTTCCTCTTGGCTTTGCTGTCCTGTTTGACCATCCCAGYTTCCGCTTACGA
AGTGCGCAACACATCCGGGRTATACCATGTCACGAACGACTGCTCYAACTCAAGCATTGT
GTATGARGCAGCGGACGTGATCATGCATACCCCCGGGTGCGTACCCTGCGTTCGGGAGAA
CAAY---GCCTCCCGTTGCTGGGTAGCGCTCACACCCACGCTCGCGGCCAGGAATRGCAG
CGTCCCCACYACGACAATACGGCGTCACGTCGACTTGCTCGTTGGGGCGGCWGCTTTCTG
CTCCGCTATGTACGTGGGGGATCTCTGCGGATCWGTCTTCCTCGTTTCCCAGCTGTTCAC
YTTCTCGCCCCGTCGGCATGAGACAGTTCAGGACTGCAACTGCTCAATCTATCCCGGCCA
CGTATCAGGTCACCGCATGGCCTGGGATATGATG
>GZ715E.seq
CATGGGGTACATTCCCGTCGTGGGCGCGCCTTTGGGCGGCGTCGCGGCTGCGCTCGCACA
TGGTGTGAGGGCAATCGAGGACGGGATCAATTACGCAACAGGRAATCTYCCCGGTTGCTC
TTTCTCTATCTTCCTTTTGGCACTACTCTCGTGCCTCACGACGCCAGCTTCGGCTCTTAC
CTACGGCAACACCAGTGGGCTATACCATCTYACAAATGATTGCYCYAACTCCAGCATYGT
GCTGGAGGCTGATGCTATGATCTTGCATTTGCCTGGATGCTTGCCCTGTGTGAAGGTCGR
TAAT---AMGWCCACCTGCTGGCATGCTTTGACCCCCACCCTAGCCATACCAAATGCTTC
CACGCCCGCAACGGGGTTCCGCAGGCATGTGGATCTTCTYGCGGGCGCCGCAGTGGTCTG
CTCATCTCTGTACATCGGGGATCTGTGCGGCTCTCTCTTYTTGGCGGGACAACTATTCAC
CTTCCARCCCCGTCGTCATTGGACTGTGCAAGAATGCAACTGCTCCATCTATACAGGCCA
CGTCACCGGCCACASGATGGCTTGGGATATGATG
>GZ742E.seq
CATGGGGTACATTCCCGTCGTGGGCGCGCCTTTGGGCGGCGTCGCGGCTGCGCTCGCACA
TGGTGTGAGAGCACTCGAGGACGGGATTAATTATGCAACAGGAAATCTTCCCGGTTGCTC
TTTCTCTATCTTCCTTTTGGCACTACTCTCGTGCCTCACGACGCCAGCTTCGGCTCTTAC
YTACGGCAACACCAGTGGGCTATACCATCTCACAAATGACTGCCCTAACTCCAGCATCGT
GCTGGAGGCAGATGCTATGATCTTGCATTTGCCTGGATGTTTGCCCTGTGTGAAGGTCGG
TAAT---CAGTCCACCTGCTGGCATGCTTTGACCCCCACCCTAGCCGTACCAAATGCTTC
CACGCCCGCAACGGGGTTCCGCAGGCATGTGGATCTTCTTGCGGGCACCGCAGTGGTCTG
CTCATCTCTGTACATCGGGGACCTGTGCGGCTCTCTCTTYTTGGCGGGACAACTRTTTAC
CTTCCAGCCCCGCCGTCATTGGACTGTGCAGGAATGCAACTGYTCCATCTATACAGGCCA
CGTCACCGGCCACAGGATGGCTTGGGATATGATG
>GZ748E.seq
CATGGGGTACATTCCCGTCGTGGGCGCTCCYTTGGGAGGCGTCGCGGCTGCGCTCGCACA
TGGTGTGAGAGCAATCGAGGACGGGATCAATTACGCAACAGGGAATCTTCCCGGTTGCTC
TTTCTCTATCTTCCTYTTGGCACTGCTCTCGTGCCTCACAACGCCAGCTTCGGCCCTCAC
CTAYGGCAACTCCAGTGGGCTATACCATCTCACAAATGATTGCCCCAACTCCAGCATCGT
GCTGGAGGCGGATGCTATGATCTTGCATTTGCCTGGATGCTTGCCTTGTGTGAGGGWCGG
TAAT---CAGTCCACCTGCTGGCATCCTGTGTCCCCCACCCTAGCCATACCAAATGCTTC
CACGCCCGCGACGGGATTCCGCAGGCAYGTGGATCTTCTTGCAGGYGCCGCAGTGGYTTG
TTCATCCCTGTACATCGGGGATCTGTGCGGCTCTCTCTTTCTGGCGGGACAACTATTCAC
CTTCCAGCCCCGCCGTCATTGGACTGTGCAAGAATGCAACTGCTCCATCTATACAGGCCA
CRTCACAGGCCACAGGATGGCTTGGGATATGATG
>GZ752E.seq
CATGGGGTACATTCCGCTCATCGGCGCCCCTGTAGGGGGCGTCGCAAGAGCCCTAGCTCA
TGGCGTTAGGGCTCTTGAGGACGGAGTGAACTATGCAACAGGGAATCTTCCTGGTTGCTC
CTTTTCTATCTTTCTCCTTGCTCTCTTCTCCTGCTTGACTTGCCCCGCGTCTGGTCTAGA
GCACAGGAACRCGTCTGGCCTATACATACTTACCAACGACTGCTCTAACGGGAGYATTGT
GTATGAGGCTGACGAGGTGATCTTGCACCAACCCGGATGTGTGCCTTGCACCGYAACCGG
CAAC---CAAACATTGTGCTGGACACCAGTGTCACCAACTGTGGCCGTCATGCAYCCTGG
TGCGACCACCGCATCGATCCGCAATCATGTGGATATGCTGGTGGGCGCAGCCACGTTGTG
CTCAGCACTATACGTCGGGGACCTCTGCGGGGCCGTGTTCCTTGTGGGACAAGCATTCAC
CTTCAGGCCCCGCCGGCACACGACTGTACAGACGTGTAACTGCTCTATTTACCCAGGCCA
CATTTCAGGACATCGTATGGCGTGGGATATGATG
>GZ754E.seq
CATGGGGTACATCCCCGTCGTGGGCGCGCCTTTGGGCGGCGTCGCGGCTGCGCTTGCACA
TGGTGTGAGGGCAATCGAGGACGGGATTAATTACGCAACAGGGAACCTTCCCGGTTGCTC
TTTCTCTATCTTCCTTTTGGCACTRCTCTCGTGCCTCACAACGCCAGCTTCGGCCCTTAC
CTACGGTAACTCCAGTGGGCTATACCATCTCACAAATGATTGCCCCAACTCCAGCATCGT
GCTGGAGGCGGACGCTATGATTTTGCATTTGCCTGGATGTTTACCTTGTGTGAGGGTCGA
TAAT---CGTTCCACCTGTTGGCATGCTGTGTCCCCYACCCTAGCCATACCGAATGCTTC
CACGCCCGCGACGGGATTCCGCAGGCATGTGGACCTTCTTGCGGGCGCCGCAGTGRTTTG
CTCATCCCTGTACATCGGGGATTTGTGCGGYTCTCTCTTTCTGGCGGGACAACTATTCAC
CTTTCAGCCCCGCCGTCATTGGACTGTGCAAGACTGCAACTGCTCCATCTACACGGGCCA
CGTCACCGGCCATAGGATGGCTTGGGATATGATG
>GZ757E.seq
CATGGGGTACATTCCGCTCGTCGGCGCCCCCCTAGGGGGCGCTGCCAGGGCCCTGGCACA
TGGTGTCCGGGTTCTGGAGGACGGCGTGAACTACGCAACAGGGAATATGCCYGGTTGCTC
TTTCTCTATCTTCCTYTTGGCTCTGCTGTCCTGTTTGACCATCCCAGCTTCCGCTTAYGA
AGTGCGCAACGCGTCCGGGGTATACCATGTCACGAACGACTGCTCCAACTCAAGCATTGT
GTATGAGGCAGCGGACGTGATCATGCATACCCCCGGGTGCGTACCCTGCGTTCGGGAGAA
CAAC---GCCTCCCGTTGCTGGGTAGCGCTCACRCCCACGCTCGCGGCCAGGAATGGCAG
CGTCCCCACTACGACAATACGGCGYCACGTCGACTTGCTCGTTGGGGCGGCTGCTTTCTG
CTCCGCTATGTACGTGGGGGATCTCTGCGGATCTGTCTTCCTYRTCTCCCAGCTGTTCAC
TTTYTCRCCTCGTCGGCATGAGACAGTTCAGGACTGCAACTGCTCACTCTATCCCGGCCA
CGTATCAGGYCACCGCATGGCCTGGGATATGATG
>GZ758E.seq
CATGGGGTACATCCCCGTCGTGGGCGCGCCTTTGGGCGGCGTCGCGGCTGCGCTTGCACA
TGGTGTGAGGGCAATCGAGGACGGGATTAACTATGCAACAGGGAACCTTCCCGGTTGCTC
TTTCTCTATCTTCCTTCTGGCACTACTCTCGTGCCTCACAACGCCAGCTTCGGCTCTTAC
CTACGGTAACTCCAGTGGGCTATACCATCTCACAAATGATTGCTCCAACTCCAGCATCGT
GCTGGAGGCGGATGCTATGATTTTGCATTTGCCTGGATGTTTGCCTTGTGTAAGGGTCGG
CAAT---CATTCCACCTGTTGGCATGCTGTGTCCCCCACCCTAGCCACACCGAATGCTTC
CACGCCCGCAACGGGATTCCGCAGGCATGTGGACCTTCTTGCGGGCGCCGCAGTGGTTTG
CTCATCCCTGTACATCGGGGATTTGTGCGGCTCTCTCTTTCTGGCGGGACAACTATTCAC
CTTTCAGCCCCGCCGTCATTGGACTGTGCAAGACTGCAACTGCTCCATCTATACGGGCCA
CGTCACCGGCCATAGGATGGCCTGGGATATGATG
>GZ763E.seq
CATGGGGTACATTCCGCTCGTCGGCGCCCCYCTAGGGGGCGCTGCCAGGGCCCTGGCACA
TGGTGTCCGGGTTCTGGAGGACGGCGTGAAYTAYGCAACAGGRAATTTRCCCGGTTGCTC
TTTCTCTATCTTCCTCTTGGCTCTGCTGTCCTGTTTGACCATCCCAGCTTCCGCTTACGA
AGTGCGCAACRCGTCCGGGGTRTACCATGTCACGAACGACTGCTCCAACTCAAGCATYGT
GTATGAGGCAGCGGACATGATCATGCATACYCCCGGGTGYGTACCCTGCGTTCGGGAGAA
CAAC---RCCTCCCGTTGCTGGGTAGCGCTCACACCCACGCTCGCGGCCAGGAATRGCAG
CGTCCCCACYACGACAATACGGCGTCACGTCGACTTGCTCGTTGGGGCGGCTGCTTTCTG
YTCCGCTATGTACGTGGGGGATCTCTGCGGATCTGTCTTCCTYRTCTCCCAGCTGTTCAC
YTTCTCGCCTCGTCGGCATGAGACAGTTCAGGACTGCAACTGCTCAATCTATCCCGGCCA
CGTATCAGGTCACCGCATGGCCTGGGATATGATG
>GZ764E.seq
CATGGGGTACATTCCGCTCGTCGGCGCCCCCTTAGGGGGCGCTGCCAGGGCCCTGGCACA
TGGTGTCCGGGTTCTGGAGGACGGCGTGAACTATGCAACAGGGAATTTGCCCGGTTGCTC
TTTCTCTATCTTCCTCTTGGCTCTGCTATCCTGCTTGACYATCCCAGCTTCCGCTTATGA
AGTGCGCAACGTATCTGGGGTATACCATGTCACGAACGACTGCTCCAACTCAAGCATTGT
GTATGAGGCAGCGGACATGATCATGCATGCCCCCGGGTGCGTGCCCTGCGTTCGGGAGAA
CAAC---TCTTCCCGCTGCTGGGTRGCGMTCACTCCCACGCTCGCGGCCAGGAACTCTAG
CGTCCCCACCAAGACAATACGACGTCACGTCGACTTGCTTGTCGGGGCGGCTGCTTTCTG
CTCCGCTATGTACGTGGGGGATCTCTGCGGATCTGTTTTCCTCGTCTCTCAACTGTTCAC
TTTCTCGCCTCGCCGGCACGAGACAGTGCAGGACTGCAATTGCTCACTCTATCCCGGTCA
TGTATCAGGTCACCGCATGGCTTGGGATATGATG
>GZ765E.seq
CATGGGGTACATCCCCGTCGTGGGCGCGCCTTTGGGCGGCGTTGCGGCTGCGCTTGCACA
TGGTGTGAGGGCAATCGAGGACGGGATTAATTAYGCAACAGGGAAYCTTCCCGGTTGCTC
TTTCTCTATCTTCCTTCTGGCACTACTCTCGTGCCTCACAACGCCAGCTTCGGCTCTYAC
CTACGGTAACTCCAGTGGGCTATACCATCTYACAAATGATTGCCCCAACTCCAGCATYGT
GCTGGAGGCGGATGCTATGATTTTGCATYTGCCTGGATGCTTGCCTTGTGTGARGGTCGR
TAAT---CRTTCCACCTGTTGGCATRCTGTGTCCCCCACCCTRGCCATACCGAATGCTTC
CACGCCCGCAACGGGATTCCGCAGGCATGTGGACCTTCTTGCAGGCGCCGCAGTGGTTTG
CTCATCCCTGTACATCGGGGATTTGTGCGGYTCCCTCTTTCTGGCGGGGCARCTATTCAC
CTTTCAGCCCCGCCGTCATTGGACTGTGCAAGAATGCAACTGCTCCATCTACACAGGCCA
CGTTACCGGCCATAGGATGGCTTGGGATATGATG
>GZ781E.seq
CATGGGGTACATTCCGCTCGTCGGCGCCCCCTTAGGGGGCGCCGCCAGGGCCCTGGCACA
TGGYGTCCGGGTTCTGGAGGACGGCGTGAACTACGCRACAGGGAATTTGCCCGGTTGCTC
TTTCTCTATCTTCCTCTTGGCTCTGCTGTCCTGTTTGACCATCCCAGCTTCCGCTTACGA
AGTGCRCAACACGTCCGGGGTATACCATGTCACGAAYGACTGCTCCAACTCAAGCATTGT
GTATGAGGCAGTGGACATGATCATGCATACCCCCGGGTGTGTACCCTGCGTTCGGGAGAA
CAAC---GCCTCCCGTTGCTGGGTAGCGCTCACACCCACGCTCGCGGCTAGGAATARCAG
CGTCCCCACTACGACAATACGGCGCCACGTCGACTTGCTCGTTGGGGCGGCTGCTTTCTG
CTCCGCTATGTACGTGGGGGATCTCTGCGGATCYGTCTTCCTCGTCTCTCAGCTGTTCAC
CTTTTCGCCTCGTCGGCATGAGACAGTTCAGGACTGCAACTGCTCACTTTATCYCGGCMA
AGTAACAGGTCACCGCATGGCCTGGGATATGATG
>GZ782E.seq
CATGGGGTACATTCCCGTCGTGGGCGCGCCTTTGGGCGGCGTCGCGGCTGCGCTCGCACA
TGGTGTGAGGGCAATCGAGGACGGGATYAATTATGCAACAGGGAAYCTTCCCGGTTGCTC
TTTCTCTATCTTCCTCTTGGCATTACTCTCGTGCCTCACAACGCCAGCTTCGGCTCTYAC
CTACGGTAACTCCAGCGGGCTATACCATCTCACAAAYGATTGCCCCAACACCAGCATTGT
GCTGGAGGCAGACGCTATGATTTTGCATCTGCCTGGATGCTTGCCTTGTGTGAGGGTCGG
TAAT---CAGTCCWCYTGCTGGCATGCTGTGTCCCCCACTCTAGCYATACCAAATGCTTC
CACGCCTGCTACGGGATTCCGCAGGCATGTGGATCTTCTTGCGGGCGCYGCAGTGGTTTG
CTCATCCCTCTACATCGGGGATCTGTGCGGCTCTCTCTTTTTGGCTGGRCAACTATTCAC
CTTCCAGCCCCGCCGCCATTGGACTGTGCAAGACTGCAACTGTTCCATCTACACAGGCCA
CGTCACCGGCCACAGGATGGCTTGGGATATGATG
>GZ784E.seq
CATGGGGTACATCCCCGTCGTAGGCGCCCCACTTGGTGGCGTCGCCAGAGCTCTTGCGCA
TGGCGTGAGAGTCCTGGAGGACGGGGTCAATTATGCAACAGGGAACCTACCTGGTTGCTC
CTTTTCTATCTTCTTGCTGGCYCTACTGTCCTGCATCACCATTCCGGTCTCTGCTGYCCA
AGTAAAGAACACCAGTAACAGCTACATGGTGACCAATGACTGTTCCAATGACAGCATCAC
YTGGCAGCTCCAGGCCGCWGTCCTCCACGTCCCCGGGTGTGTCCCGTGTGAGAAGGTGGA
AAAT---ACATCTCGGTGCTGGATACCGGTCTCACCMAAYGTGGCTGTGCAGCGGCCGGG
CGCCCTCACGCAGGGCTTGCGGGCGCACATCGATATGGTYGTGATTTCCGCCACGCTCTG
CTCCGCTCTCTACGTGGGGGACGTTTGCGGCGGGGTAATGCTCGCAGCCCAGATCTTCAT
CGYCTCGCCGCAGCATCATCAGTTCGTRCAGGAATGCAATTGCTCCATCTACCCTGGTGC
CATCACTGGACACCGTATGGCATGGGATATGATG
>GZ786E.seq
CATGGGGTACATTCCCGTCGTGGGCGCGCCTCTGGGCGGCGTCGCGGCTGCGCTCGCACA
TGGTGTGAGGGCACTCGAGGACGGGATCAATTACGCAACAGGAAATCTTCCCGGTTGCTC
TTTCTCTATCTTCCTCTTGGCACTACTCTCGTGCCTCACGACGCCAGCTTCGGCTCTTAC
CTACGGCAACACCAGTGGGCTATACCATCTCACAAATGATTGCCCCAACTCCAGCATCGT
GCTGGAGGCTGATGCTATGATCTTGCATTTGCCTGGATGYTTGCCTTGTGTGAGGGTCGG
TAAT---CGGTCCACCTGCTGGCATGCTTTGACCCCCACCCTAGCCATACCAAATGCTTC
CACGCCCGCAACGGGATTCCGCAGGCATGTGGATCTTCTTGCGGGCGCCGCAGTGGTCTG
CTCATCTTTGTATATCGGGGATCTGTGCGGCTCTCTTTTYTTGGCGGGACAACTATTCAC
CTTCCAGCCCCGCCGTCATTGGACTGTGCAAGACTGCAACTGCTCCATCTATACAGGCCA
CGTCACCGGCCACAGGATGGCTTGGGATATGATG
>GZ804E.seq
CATGGGGTACATTCCCGTCGTGGGCGCGCCTTTGGGCGGCGTCGCGGCTGCGCTCGCACA
TGGTGTGAGAGCACTCGAGGACGGGATTAATTATGCAACAGGAAATCTTCCCGGTTGCTC
TTTCTCTATCTTCCTTTTGGCACTACTCTCGTGCCTCACGACGCCAGCTTCGGCTCTTAC
YTACGGCAACACCAGTGGGCTATACCATCTCACAAATGACTGCCCTAACTCCAGCATCGT
GCTGGAGGCAGATGCTATGATCTTGCATTTGCCTGGATGTTTGCCCTGTGTGAAGGTCGG
TAAT---CAGTCCACCTGCTGGCATGCTTTGACCCCCACCCTAGCCGTACCAAATGCTTC
CACGCCCGCAACGGGGTTCCGCAGGCATGTGGATCTTCTTGCGGGCACCGCAGTGGTCTG
CTCATCTCTGTACATCGGGGACCTGTGCGGCTCTCTCTTYTTGGCGGGACAACTRTTTAC
CTTCCAGCCCCGCCGTCATTGGACTGTGCAGGAATGCAACTGYTCCATCTATACAGGCCA
CGTCACCGGCCACAGGATGGCTTGGGATATGATG
>GZ809E.seq
CATGGGGTACATCCCCGTCGTGGGCGCGCCTTTGGGCGGCGTCGCGGCTGCGCTCGCACA
TGGTGTGAGGGCAATCGAGGACGGGATCAATTATGCAACAGGAAATCTCCCCGGTTGCTC
TTTCTCTATCTTCCTYTTGGCACTACTCTCGTGCCTTACAACGCCAGCTTCGGCTCTTAC
CTACGGCAACTCCAGTGGGCTATACCATCTCACAAATGATTGCCCCAACTCCAGCATTGT
GCTGGAGGCGGATACCATGATCTTGCATCTGCCTGGATGYTTGCCTTGTGTGAAGGTCGG
TGAT---CAGTCCACCTGCTGGCATGCTGTGTCCCCCACCCTAGCCATACCRAATGCTTC
CACGSCCGCAACGGGATTCCGCAGGCACGTGGATCTTCTTGCGGGCGCCGCAGTGGTTTG
TTCATCTCTGTAYATCGGAGATTTGTGCGGYTCTCTTTTCCTGGCGGGACAACTATTCAC
CTTCCAGCCCCGCCGYCATTGGACTGTGCAAAACTGCAACTGCTCCATTTATACAGGCCA
CGTCACTGGCCACAGGATGGCTTGGGATATGATG
>GZ810E.seq
CATGGGGTACATCCCCGTCGTGGGCGCGCCTTTGGGCGGCATCGCGGCTGCGCTCGCACA
TGGTGTGAGGGCAATCGAGGACGGGGTTAATTACGCAACAGGAAATCTTCCCGGTTGCTC
TTTCTCTATCTTCCTTTTGGCACTACTCTCGTGCCTCACAACGCCAGCTTCGGCTCTTAC
CTACGGCAACTCCAGTGGCCTGTACCATCTCACAAATGATTGCCCCAACTCCAGTATCGT
GCTGGAGGCGGATGCCATGATCTTGCATTTGCCTGGATGCTTGCCTTGTGTGAAGGTCGG
TAAT---CAGTCCACCTGCTGGCATGCTGTGTCCCCCACCCTAGCCATACCAAATGCTTC
CACACCCGCAACGGGATTCCGTAGGCACGTGGATCTTCTTGCGGGCGCCGCAGTGGTTTG
TTCATCCCTGTACATCGGGGATCTGTGCGGTTCTCTCTTCTTGGCGGGACAACTATTCAC
CTTTCAGCCCCGCCGTCATTGGACCGTGCAAGAATGCAACTGCTCCATTTATACAGGCCA
CGTCACTGGCCACAGGATGGCTTGGGATATGATG
>GZ812E.seq
CATGGGGTACATCCCCGTCGTGGGCGCGCCTTTGGGCGGCGTCGCGGCTGCGMTYGCACA
TGGTGTGAGGGCAGTCGAGGACGGGATYAATTACGCAACAGGGAAYCTTCCCGGTTGCTC
TTTCTCTATCTTCCTTTTGGCACTACTCTCGTGCCTCACAACGCCAGCTTCGGCTCTTAC
CTACGGYAACTCCAGYGGGCTATACCATCTCACAAATGATTGCCCTAACTCCAGCATCGT
GCTGGAGGCGGATGCTATGATTTTGCATTTGCCTGGATGCTTGCCTTGTGTGAGGGTCGA
TAAT---CGTTCCACCTGCTGGCATGCTGTGTCCCCCACCCTAGCCATACCGAATGCTTC
CACGCCYGCAACGGGATTCCGCAGGCATGTGGACCTYCTTGCGGGCGCCGCAGTGGTTTG
CTCATCCCTGTACATCGGGGAYTTGTGCGGCTCTCTTTTTCTGGCGGGACAACTATTCAC
CTTTCAGCCCCGCCGTCATTGGACTGTGCAAGACTGCAACTGCTCCATCTACACAGGCCA
CGTCACCGGCCATAGGATGGCTTGGGATATGATG
>GZ816E.seq
CATGGGGTACATTCCGCTCGTCGGCGCCCCTCTAGGGGGCGCTGCCAGGGCCCTGGCACA
TGGTGTCCGGGTTCTGGAGGACGGCGTGAACTATGCAACAGGGAATTTGCCCGGTTGCTC
TTTTTCTATCTTCCTCTTGGCTTTGCTGTCCTGTTTGACCATCCCAGCCTCCGCTTACGA
AGTGCGCAACGCGTCCGGGGCATACCATGTCACGAACGACTGCTCCAACTCAAGCATTGT
GTATGAGGCAGCGGACATGATCATGCATACCCCCGGGTGCGTACCCTGCGTTCGGGAGAA
CAAC---GCCTCCCGTTGCTGGGTAGCGCTCACGCCCACGCTCGCGGCCAGGAATAGCAG
CGTCCCCACTACGACAATACGGCGCCACGTCGACTTGCTCGTTGGGGCGGCTGCTTTCTG
CTCCGCTATGTACGTGGGGGATCTCTGCGGATCTGTCTTCCTCGTCTCCCAGCTGTTCAC
TCTCTCGCCTCGTCGGCATGAGACAGTTCAGGACTGCAACTGCTCGATCTATCCCGGCCA
CGTATCAGGTCACCGCATGGCCTGGGATATGATG
>GZ820E.seq
CATGGGGTACATCCCCGTCGTTGGCGCGCCTTTGGGCGGCGTCGCGGCTGCGCTTGCACA
TGGTGTGAGGGCAATCGAGGACGGGATCAATTAYGCAACAGGAAATCTTCCCGGTTGCTC
TTTCTCTATCTTCCTTTTGGCACTACTCTCGTGCCTCACAACACCAGCTTCGGCTCTTAC
CTACGGCAACTCCAGTGGGCTATACCATCTCACAAATGATTGCCCCAACTCCAGCATCGT
GCTGGAGGCGGATGCCATGATTTTGCATTTGCCTGGATGCTTGCCTTGTGTGAGGGTCGA
TAAT---CAGTCCACCTGCTGGCATCCTGTGTCCCCCACCCTAGCCATACCAAATGCTTC
TACGCCCGCAACGGGATTCCGTAGGCACGTGGATCTTCTTGCGGGCGCCGCAGTGGTTTG
TTCATCCCTGTACATCGGGGATTTGTGCGGCTCTCTCTTCCTGGCGGGACAACTATTCAC
CTTCCAGCCCCGCCGTCATTGGACTGTGCAAGACTGCAACTGCTCCATTTATACAGGCCA
CGTCACTGGCCACAGGATGGCTTGGGATATGATG
>GZ827E.seq
CATGGGGTACATTCCGCTCGTCGGCGCCCCCCTAGGGGGCGCTGCCAGGGCCTTGGCACA
TGGTGTCCGGGTTCTGGAGGACGGCGTGAACTACGCAACAGGGAATTTGCCCGGTTGCTC
TTTCTCTATCTTCCTCTTGGCTCTGCTGTCCTGTTTGACCATCCCAGCTTCCGCTTACGA
AGTGCGCAACRCGTCCGGGGTGTACCATGTCACGAATGACTGCTCCAACTCAAGCATTGT
GTATGAGGCAGCGGACATGATCATGCATACCCCCGGGTGCGTACCCTGCGTTCGGGAGAA
CAAC---GCCTCCCGTTGCTGGGTAGCGCTCACACCCACGCTCGCGGCCAGGAATAGCAG
CGTCCCCACTACGACRATACGGCGCCACGTCGAYTTGCTCGTTGGGGCGGCTGCTTTCTG
CTCCGCTATGTACGTGGGGGATCTCTGCGGATCTGTCTTCCTTGTCTCCCAGCTGTTCAC
TTTTTCGCCTCGCCGGCATGAGACAGTTCAGGACTGCAACTGCTCAATCTATCCCGGCCA
YCTAACAGGTCACCGCATGGCCTGGGATATGATG
>GZ830E.seq
CATGGGGTACATTCCCGTCGTGGGCGCGCCTTTGGGCGGCGTCGCGGCTGCGCTCGCACA
TGGTGTGAGGGCAATCGAGGACGGGATCAATTACGCAACAGGAAATCTTCCCGGTTGCTC
TTTCTCTATCTTCCTCTTGGCACTACTCTCGTGCCTCACGACGCCAGCTTCGGCTCTTAC
CTACAGCAACARCAGTGGGCTATACCATCTCACAAATGATTGCCCCAACTCCAGCATCGT
GCTGGAGGCTGATGCTATGATCTTGCATTTGCCTGGATGCTTGCCTTGTGTGAAGGTCGG
TAAT---CAGTCCACCTGCTGGCATGCTTTGACCCCCACCTTAGCCATACCAAATGCTTC
CACGCCCGCAACGGGATTCCGCAGGCATGTGGATCTTCTTGCGGGCGCCGCAGTGGTCTG
CTCATCTCTGTACATCGGGGATCTGTGCGGCTCTCTCTTTYTGGCGGGACAACTATTCAC
CTTCCAGCCCCGCCGTCATTGGACTGTGCAAACCTGCAACTGCTCCATTTACACAGGCCA
CGTCACCGGCCACAGGATGGCTTGGGATATGATG
>GZ831E.seq
CATGGGGTACATTCCCGTCGTGGGCGCGCCTTTGGGCGGCGTCGCGGCTGCGCTCGCACA
TGGTGTGAGGGCAATCGAGGACGGGATCAATTACGCAACAGGGAATCTTCCCGGTTGCTC
TTTCTCTATCTTCCTTTTGGCACTACTCTCGTGCCTCACGACGCCGGCTTCGGCTCTTAC
CTACGGCAACACCAGTGGGCTATACCATCTTACAAATGATTGCCCCAACTCCAGCATCGT
GCTGGAGGCTGATGCTATGATCTTGCATTTGCCTGGATGCTTGCCCTGTGTGAGGGTCGA
TAAT---CGGTCCACCTGCTGGCATGCTTTGACCCCCACGCTGGCCATACCAAATGCTTC
CACGCCCGCAACGGGGTTCCGCAGACATGTGGATCTTCTTGCGGGCGCCGCAGTGGTCTG
YTCATCTCTGTACATCGGGGATCTGTGCGGCTCTCTCTTTCTGGCAGGACAATTATTCGC
CTTCCAGCCCCGCCGTCATTGGACTGTGCAAGACTGCAACTGCTCCATCTATACAGGCCA
CGTCACCGGCCACAGGATGGCTTGGGATATGATG
>GZ833E.seq
CATGGGGTACATTCCGCTCGTCGGCGCCCCCCTAGGGGGCGCTGCCAGGGTCCTGGCACA
TGGTGTCCGGGTTCTGGAGGACGGCGTGAACTACGCAACAGGGAATTTKCCCGGTTGCTC
TTTCTCTATYTTCCTCTTGGCTCTGCTGTCCTGYTTGACCATCCCAGCTTCCGCTTACGA
RGTGCGCAACACGTCCGGGGTRTACCATGTCACGAACGACTGCTCCAACTCAAGCATTGT
GTATGAGGCAGCGGACATGATCATGCATACCCCCGGGTGYGTACCCTGCGTTCGGGAGAA
CAAC---GCCTCCCGTTGCTGGGTRGCGCTYACACCCACGCTCGCGGCCAGGAATRGCAG
CGTCCCCACYACGACAATACGGCGCCACGTCGACTTGCTCGTTGGGGCGGCTGCTTTCTG
CTCCGCTATGTAYGTGGGGGACCTCTGCGGATCTGTCTTCCTCGTCTCCCAGCTGTTCAC
TTTCTCGCCTCGTCGGCATGAGACAGTTCAGGACTGCAACTGCTCAATCTATCCCGGCCA
CGTATCAGGTCACCGCATGGCCTGGGATATGATG
>GZ834E.seq
CATGGGGTACATTCCCGTCGTGGGCGCGCCTTTGGGCGGCGTCGCGGCTGCGCTCGCACA
TGGTGTGAGGGCAATCGAGGACGGGATCAATTAYGCAACAGGAAATCTTCCCGGTTGCTC
TTTCTCTATCTTCCTTTTGGCACTACTCTCGTGCCTCACGACGCCAGCTTCGGCTCTYAC
CTACGGCAACACCAGTGGGCTATACCATCTCACAAATGATTGCCCCAACTCCAGCATCGT
GCTGGAGGCTGATGCTATGATCTTGCATTTGCCTGGATGCTTGCCCTGTGTGADGGTCGG
TAAT---CRGTCCACCTGCTGGCATGCTTTGWCCCCCACCCTAGCCATACCAAATGCTTC
CACGCCCGCAACGGGGTTCCGCAGGCATGTGGATCTTCTGGCGGGCGCYGCAGTGGTCTG
CTCATCTCTGTATATCGGGGATCTGTGCGGCTCTCTCTTTTTGGCGGGACARCTATTCAC
CTTCCAGCCCCGCCGTCATTGGACTGTGCAAACCTGCAACTGCTCCATCTATACAGGCCA
CGTCACTGGCCATAGGATGGCTTGGGATATGATG
>GZ836E.seq
CATGGGGTACATCCCGCTCGTCGGCGCTCCCGTAGGAGGCGTCGCAAGAGCCCTTGCGCA
TGGCGTGAGGGCCCTTGAAGACGGGATAAATTTCGCAACAGGGAATCTGCCCGGTTGCTC
CTTTTCTATCTTCCTTCTTGCTCTGTTCTCTTGCTTAATTCATCCAGCAGCTAGTTTAGA
GTGGCGGAATACGTCTGGCCTCTATATCCTTACCAACGACTGTTCCAATGGCAGTATTGT
GTATGAGGCYGATGACGTTATTCTACACACACCCGGCTGTGTRCCTTGTGTCCAGGACGG
CAAT---ACATCTACGTGCTGGACCCCAGTGACACCCACAGTGGCAGTCAAGTACRTCGG
AGCWACCACCGCTTCGATACGCAGTCATGTGGACTTATTAGTGGGCGCGGCCACGATGTG
TTCTGCGCTCTACGTGGGTGATATGTGTGGGGCCGTCTTCCTCGTGGGACAAGCCTTCAC
GTTCAGACCCCGCCGCCATCAAACGGTCCAGACTTGTAACTGCTCTCTGTACCCRGGCCA
CCTTTCAGGACATCGAATGGCTTGGGATATGATG
>GZ837E.seq
CATGGGGTACATCCCCGTCGTAGGCGCCCCGCTTGGTGGCGTCGCCAGAGCTCTTGCGCA
TGGCGTGAGAGTCCTGGAGGACGGGGTTAATTATGCAACAGGGAACTTACCTGGTTGCTC
CTTTTCTATCTTCTTGCTGGCCCTACTGTCCTGCATCACCATTCCAGTCTCTGCTGTCCA
AGTGAAGAACACCAGTGACAGCTACATGGTGACYAATGACTGTTCCAATGACAGCATCAC
CTGGCAGCTYCAGGCCGCTGTCCTCCACGTCCCCGGGTGCGTCCCSTGTGAGAAGGTGGR
AAAT---ACATCTCGGTGCTGGATACCGGTCTCACCAAACGTGGCTGTGCAGCGGCCGGG
CGCCCTCACGCAGGGCTTGCGGGCGCACATCGACATGGTTGTGATYTCCGCCACGCTCTG
CTCCGCTCTCTACGTGGGGGACGTTTGCGGCGGGGTAATGCTCGCAGCCCAGATYTTCAT
CGTCTCGCCGCAGCAYCACCAGTTCGTGCAGGAATGCAATTGCTCCATCTACCCTGGTGC
CATCACTGGACACCGTATGGCATGGGATATGATG
>GZ838E.seq
CATGGGGTACATTCCGCTCATCGGCGCCCCTGTAGGGGGCGTCGCAAGAGCCCTGGCTCA
TGGCGTTAGGGCTCTTGAGGACGGAGTGAACTACGCAACAGGGAATCTTCCTGGTTGCTC
CTTTTCTATCTTTCTCCTTGCTCTCTTCTCTTGCTTGACTTGCCCTGCGTCTGGTCTAGA
GTACAGGAACACGTCTGGCCTATACGTACTTACCAACGATTGCTCTAACAAGAGCGTTGT
GTATGAGGCCGACGATGTGATCTTGCATYTACCCGGATGTGTGCCTTGCGTCACAACTGG
CAAC---CWAACATYGTGCTGGACACCAGTGTCACCGACAGTGGCTGTCAGGTATCCTGG
CGCGACCACCGCATCCATCCGCAATCACGTGGATATGTTGGTGGGCGCAGCCACGTTGTG
CTCAGCACTATACGTTGGGGACCTCTGCGGGGCCGTGTTCCTTGTGGGACAAGCATTCAC
CTTCAGGCCTCGCCGACACACGACTGTACAGACGTGCAACTGTTCAATTTACCCAGGCCA
TATTTCAGGACATCGTATGGCGTGGGATATGATG
>GZ839E.seq
CATGGGGTACATCCCCGTCGTGGGCGCGCCTTTGGGCGGCGTCGCGGCTGCGCTTGCACA
TGGTGTGAGGGCAATCGAGGACGGGATMAATTACGCAACAGGRAATCTTCCCGGTTGCTC
TTTCTCTATCTTCCTTTTGGCACTRCTCTCGTGCCTCACGACGCCAGCTTCGGCTCTTAC
CTACGGCAACACCAGTGGGCTATACCATCTCACAAATGATTGCCCTAACTCCAGCATCGT
GCTGGAGGCTGATGCYATGATCYTGCATYTRCCTGGATGYTTGCCCTGTGTGAGGGTCGG
TAAT---CGGTCCACCTGCTGGCAYGCCTTGACCCCCACCCTAGCCGTACCAAATGCTTC
CACGCCCGCAACGGGGTTCCGCAGGCATGTGGATCTTCTTGCGGGCGCCGCAGTGGTCTG
CTCATCTCTGTACATYGGGGATCTRTGCGGCTCTCTCTTTTTGGCGGGACAACTATTCAC
CTTCCAGCCCCGCCGTCATTGGACCGTRCAAGACTGCAACTGCTCCATCTATACGGGCCA
CGTCACCGGCCACAGGATGGCTTGGGATATGATG
>GZ841E.seq
CATGGGGTACATTCCCGTAGTGGGCGCGCCTCTGGGCGGCGTCGCGGCTGCGCTCGCACA
TGGTGTGAGGGCAATCGAGGACGGGGTTAATTTTGCAACAGGGAATCTTCCCGGTTGCTC
TTTCTCTCTCTTTCTTTTGGCACTACTCTCGTGCCTCACAACGCCAGCTTCGGCTCTTAC
CTACGGTAACTCCAGTGGGCTGTACCATCTCACAAATGATTGCCCCAACTCTAGCATCGT
GCTGGAGGCGGATGCTATGATCTTGCATTTGCCTGGATGCTTGCCTTGTGTGAGGGTCGA
TAAC---AAGTCCACCTGTTGGCATGCTGTGTCCCCCACCCTAGCTATACCAAATGCTTC
CACGCCCGCAACAGGATTCCGCAGACATGTGGATCTTCTTGCGGGCGTCGCAGTGGTTTG
CTCATCCCTGTACGTCGGGGATTTGTGCGGCTCTCTCTTTTTGGCGGGACAACTATTCAC
CTTTCAGCCCCGCCGTCATTGGACCGTGCAAGACTGCAACTGCTCCATCTATACAGGCCA
CGTCTCCGGCCACAGGATGGCTTGGGATATGATG
>GZ842E.seq
CATGGGGTACATTCCGCTCGTCGGCGCCCCCTTAGGGGGCGCTGCCAGGGCCCTGGCACA
TGGTGTCCGGGTTCTGGAGGACGGCGTGAACTACGCAACAGGGAATTTGCCYGGTTGCTC
TTTYTCTATTTTCCTCTTGGCTCTGCTGTCCTGTTTGACCATCCCAGCTTCCGCTTATGA
AGTGCGCAACRCGTCCGGGGTATACCATGTCACGAACGACTGCTCCAACTCAAGCATTGT
GTATGAAGCAGCGGACATGATCATGCATACCCCYGGGTGCGTACCCTGCGTYCGGGAAAA
CAAC---RCCTCCCGTTGCTGGGTAGCGCTCACACCCACGCTCGCGGCYAGGAAYGGCAG
CGTCCCCACTACGACAATACGGCGCCACGTCGACTTGCTCGTTGGGGCGGCTRCYTTCTG
CTCCGCTATGTACGTGGGGGATCTCTGCGGATCTGTCTTCCTYRTCTCCCAGCTGTTCAC
TTTCTCGCCTCGTCGGCATGAGACAGTTCAGGACTGCAACTGCTCAATCTATCCCGGCCA
CGTATCAGGTCACCGCATGGCCTGGGATATGATG
>GZ844E.seq
CATGGGGTACATTCCCGTCGTGGGCGCGCCTTTGGGCGGCGTCGCGGCTGCGCTCGCACA
CGGTGTGAGGGCACTCGAGGACGGGATYAAYTATGCAACAGGRAATCTTCCCGGTTGCTC
TTTCTCTATCTTCCTTTTGGCACTACTCTCGTGCCTCACSACGCCAGCTTCRGCYCTYAC
TTACGGCAACACCAGTGGGCTATACCATCTCACAAATGAYTGCCCTAACTCCAGCATCGT
GCTGGAGGCCGATGCTATGATYTTGCATYTGCCYGGRTGCTTGCCCTGTGTGAAGGTCGG
TRAT---CRGYCCACCTGCTGGCATGCTTTGACCCCCACCCTAGCCGTACCAAATGCTTC
CACGCCCGCAACGGGGTTCCGCAGGCATGTGGATCTTCTTGCGGGCRCYGCAGTGGTCTG
CTCATCTCTGTACATCGGGGACCTGTGCGGCTCTCTCTTTTTGGCGGGACAACTATTTAC
CTTCCAGCCCCGCCGTCATTGGACTGTGCAAGAATGCAACTGCYCCATCTATACAGGCCA
YGTCACCGGCCACAGGATGGCTTGGGATATGATG
>GZ864E.seq
CATGGGGTACATTCCCGTCGTGGGCGCGCCTTTAGGCGGCGTCGCGGCTGCGCTCGCACA
TGGTGTGAGGGCAATCGAGGACGGGATCAATTACGCAACAGGGAATCTTCCCGGTTGCTC
TTTCTCTATCTTCCTTTTGGCACTACTCTCGTGCCTCACGACGCCAGCTTCGGCTCTTAC
CTACGGCAACACCAGTGGGCTATACCATCTGACAAATGATTGCCCCAACTCCAGCATTGT
GCTGGAGGCTGACACTATGATCTTACATTTGCCTGGATGCTTGCCCTGTGTGAGGGTCGG
TAAT---CAGTCCACCTGCTGGCATGCTTTGACCCCCACCCTAGCCATACCAAATGCTTC
CACGCCCGCAACGGGGTTCCGCAGGCATGTGGATCTCCTTGCGGGCGCCGCAGTGGTCTG
CTCATCTCTGTACATCGGGGATCTGTGCGGCTCTCTCTTTTTGGCGGGACAACTAKTCAC
CTTCCAGCCCCGCCGTCATTGGACCGTGCAAGACTGCAACTGCTCCATTTATACAGGCCA
CGTCACCGGCCACAGGATGGCTTGGGATATGATG
>GZ867E.seq
CATGGGGTACATCCCGCTCGTCGGCGCTCCCGTAGGAGGCGTCGCAAGAGCCCTCGCGCA
TGGCGTGAGGGCCCTTGAAGACGGGATAAATTTTGCAACAGGGAATTTGCCTGGTTGCTC
CTTTTCTATCTTCCTTCTTGCTCTGTTCTCTTGCTTAATTCATCCAGCAGCTAGTTTAGA
GTGGCGGAATACGTCTGGCCTCTATGTCCTTACCAACGACTGTTCCAATAGCAGTATTGT
GTATGAGGCCGATGACGTTATTCTGCACACACCCGGCTGTATACCTTGTGTTCAGCACGG
CAAT---ACATCTACGTGCTGGACCCCAGTGACACCTACAGTGGCAGTCAAGTACATCGG
AGCAACCACCGCTTCGATACGCAGTCATGTGGACCTATTAGTGGGTGCAGCCACGATGTG
TTCTGCGCTCTACGTGGGTGATATGTGTGGGGCCGTCTTCCTCGTGGGACAAGCCTTCAC
GTTTAGACCCCGCCGCCATCAAACGGTCCAGACCTGTAACTGCTCGCTGTACCCAGGCCA
CCTTTCAGGACATCGAATGGCTTGGGATATGATG
>GZ870E.seq
CATGGGGTACATTCCCGTCGTGGGCGCGCCTTTGGGCGGCGTCGCGGCTGCGCTCGCACA
TGGTGTGAGGGCAATCGAGGACGGGATCAATTATGCAACAGGAAATCTTCCCGGTTGCTC
TTTCTCTATCTTCCTTTTGGCACTACTCTCGTGCCTCACGACGCCAGCTTCGGCTCTCAC
CTACGGCAACACCAGTGGGCTGTACCATCTCACAAATGATTGCCCCAACTCCAGCATTGT
GCTGGAGGCTGATGCTATGATCTTGCATTTGCCTGGATGCTTGCCCTGTGTGAGGGTCGG
TAAT---CAGTCCACCTGCTGGCATGCTTTGACCCCCACCTTAGCCATACCAAATGCTTC
YACGCCCGCAACGGGGTTCCGCAGGCATGTGGATCTTCTTGCGGGCGCCGCAGTGGTCTG
CTCATCTCTGTACRTTGGGGATCTGTGCGGCTCTCTCTTYTTGGCGGGACAACTATTCAC
CTTCCAGCCCCGCCGTCATTGGACTGTGCAAGATTGCAACTGYTCCATCTATACAGGCCA
CGTCACCGGCCACAGGATGGCCTGGGATATGATG
>GZ871E.seq
CATGGGGTACATCCCTGTCGTGGGCGCGCCCTTGGGCGGCCTCGCGGCTGCGCTCGCACA
TGGTGTGAGGGCAATCGAGGACGGGGTCAATTATGCAACAGGAAATCTTCCCGGTTGCTC
TTTCTCTATCTTMCTCTTGGCACTACTCTCGTGCCTCACGACGCCAGCCTCGGCTCTTAC
CTACGGTAACTCCAGTGGGCTATACCATCTTACAAATGATTGTCCCAACTCCAGCATCGT
GCTGGAGGCGGATACTATGATCTTGCATTTGCCTGGATGCTTGCCCTGTGTGAGGGTCGG
TAAT---CAGTCCACCTGTTGGCGTGCTGTGTCCCCCACCTTAGCCGTACCAAATGCTTC
CTCATCCGCTACAGGATTCCGCAGGCATGTGGATCTTCTCGCGGGTGCCGCGGTGGTTTG
TTCATCCCTGTACATCGGGGATTTGTGCGGCTCTCTCTTTTTGGCGGGACAACTGTTCAC
CTTCCAGCCCCGCCGTCATTGGACTGTCCAAGACTGCAACTGCTCCATCTATACAGGCCA
CGTCACCGGCCACAGGATGGCTTGGGATATGATG
>n-GZ05E.se
CATGGGGTACATTCCCGTCGTGGGCGCGCCTTTGGGCGGCGTCGCGGCTGCGCTCGCACA
TGGTGTGAGAGCAATCGAGGACGGGATCAATTACGCAACAGGGAATCTTCCCGGTTGCTC
TTTCTCTATCTTCCTTTTGGCACTGCTCTCGTGCCTCACRACGCCAGCTTCGGCTCTTAC
CTACGGCAACACCAGTGGGCTATACCATCTCACAAATGATTGCCCCAACTCCAGCATTGT
GCTGGAGGCTGATGCTATGATCTTGCATTTGCCCGGATGYTTGCCCTGCGTGAGGGTCGA
TAAT---CGGTCCACCTGCTGGCATGCTTTGACCCCCACCCTAGCCATACCAAATGCTTC
CACGCCCGCAACGGGGTTCCGCAGRCATGTGGATCTTCTTGCGGGCGCTGCAGTGGTCTG
CTCATCTCTGTACATCGGGGATCTGTGCGGCTCTCTCTTTTTGGCGGGACAACTATTCAC
CTTCCAGCCCCGCCGTCATTGGACCGTGCAAGACTGCAACTGCTCCATCTATACAGGCCA
CGTCACCGGCCACAGGATGGCTTGGGATATGATG
>n-GZ12E.se
CATGGGGTACATTCCCGTCGTGGGCGCGCCTTTGGGCGGCGTCGCGGCTGCGCTCGCACA
TGGTGTGAGGGCAATCGAGGACGGGATCAATTACGCAACAGGAAATCTTCCCGGTTGCTC
TTTCTCTATCTTCCTTTTGGCACTACTCTCGTGCCTCACGACGCCAGCTTCGGCTCTTAC
CTATGGCAACACCAGTGGGCTATACCATCTCACAAATGATTGCCCCAACTCCAGCATCGT
GCTGGAGGCTGATGCTATGATCTTGCATTTGCCTGGATGTTTGCCCTGTGTGAGGGTCGA
TAAT---CGGTCCACCTGCTGGCATGCTTTGACCCCCACCCTTGCCGTACCAAATGCTTC
CACGCCCGCAACGGGGTTCCGCAGGCATGTGGATCTTCTTGCGGGCGCCGCAGTGGTCTG
CTCATCTCTGTACATCGGGGATTTGTGCGGCTCTCTCTTTTTGGCGGGACAACTATTCAC
CTTCCAGCCCCGCCGTCATTGGACTGTGCAAGACTGCAACTGCTCCATCTATACAGGCCA
CGTCACCGGCCACAGGATGGCTTGGGATATGATG
>n-GZ18E.se
---------------------CCACATCGCCTCGTAGAGCGTCGCAAGAGCCCTCGCGCA
TGGCGTGAGGGCCCTTGAAGACGGGATAAATTTCGCAACAGGGAATCTGCCCGGTTGCTC
CTTTTCTATCTTTCTTCTCGCTCTGTTCTCTTGCTTAATTCATCCAGCAGCTAGTCTAGA
GTGGCGGAATACGTCCGGCCTCTATGTCCTCACCAACGACTGTTCCAATAGCAGTATTGT
GTATGAGGCCGATGACGTTATCCTGCACACACCCGGCTGTATACCTTGTGTTCAGGACGG
CAAC---ACATCTGCGTGCTGGGTCCCAGTGACACCTACAGTGGCAGTCAAGTACGTCGG
AGCAACCACCGCTTCGATACGCAGTCATGTGGACCTATTAGTGGGTGCGGCCACGTTGTG
TTCTGCGCTCTACGTGGGTGATATGTGTGGGGCCGTCTTCCTCGTGGGACAAGCCTTCAC
GTTTAGACCCCGCCGCCATCAAACGGTCCAGACCTGTAACTGCTCGTTGTTCCCAGGCCA
CCTTTCAGGACATCGAATGGCTTGGGATATGATG
>n-GZ19E.se
CATGGGGTACATCCCAGTCCTAGGGGCGCCACTTGGTGGTGTTGCGGCTGCCTTAGCGCA
TGGCGTTAGAGCAGTCGAGGATGGGATCAACTACGCAACAGGGAATTTACCCGGTTGCTC
TTTCTCTATCTTCCTCTTGGCGCTTCTATCGTGCCTCACCACTCCCGCCTCGGCAGTCCA
TTACAGAAATGCCACTGGGATATACCATCTCACCAACGACTGCCCGAACTCCAGCATCGT
TTATGAGGCGGACTCCATGATCTTACACCTCCCAGGGTGTGTTCCGTGTGTCAGAGCAGG
TAAC---GGGTCGCGCTGTTGGGTCCCCGTATCCCCTACCTTGGCTGTTCCRAACACCTC
CGTRCCAGCGAGAGGGTTCCGCACTCACGTGGACCTCCTTGTTGGTTCGGCTGCGCTCTG
CTCGGCCTTGTATGTCGGGGACCTCTGTGGTGGYGTTTTTCTGGTCGGACAGCTTCTTAC
CTTCCGACCTAGGACGCACCACACCACCCAAGATTGCAACTGTTCCATCTACACTGGTCA
TGTCACGGGACATAGGATGGCCTGGGATATGATG
>n-GZ26E.se
CATGGGGTACATTCCGCTCGTCGGCGCCCCCCTAGGGGGCGCTGCCAGGGCCCTGGCACA
TGGTGTCCGGGTTCTGGAGGACGGCGTGAACTATGCAACAGGGAAYTTGCCCGGTTGCTC
TTTCTCTATCTTCCTCTTGGCTCTGCTGTCCTGCTTGACCATCCCAGCTTCCGCTTATGA
AGTGCGCAACGTATCTGGGGTATACCATGTCACGAACGACTGCTCCAACTCAAGCATTGT
GTATGAGGCAGCGGACATGATCATGCATGCCCCTGGGTGCGTGCCCTGCGTTCGGGAGAA
CAAC---TCTTCCCGTTGCTGGGTGGCGCTCACTCCCACGCTCGCGGCCAGGAACTCTAG
CATCCCCACCACGACAATACGACGTCACGTCGACTTGCTTGTTGGGACGGCTGCTTTCTG
CTCCGCTATGTACGTGGGGGATCTCTGCGGATCTGTTTTCCTCGTCTCTCAATTGTTCAC
TTTCTCGCCTCGCCGGCACGAGACAGTGCAGGACTGCAATTGTTCACTTTATCCCGGCCA
TGTATCAGGTCACCGCATGGCTTGGGATATGATG
>n-GZ35E.se
CATGGGGTACATCCCCGTCGTGGGCGCGCCTTTGGGCGGCGTCGCGGCTGCGCTCGCACA
TGGTGTGAGGGCAATCGAGGACGGGATCAATTATGCAACAGGGAATCTTCCCGGTTGCTC
TTTCTCTATCTTCCTTTTGGCACTACTCTCGTGCCTCACAACGCCAGCTTCGGCTCTTAC
CTACGGCAACTCCAGTGGGCTATACCATCTCACAAATGATTGCCCCAACTCCAGCATCGT
GCTGGAAGCGGATGCTATGATCTTGCATTTGCCTGGATGCTTGCCTTGTGTGAAGGTCGG
TGAT---AASTCCACCTGCTGGCATCCTGTGTCCCCTACCCTGGCCATACCAAATGCTTC
CACGCCCGCAACGGGATTCCGTAGGCACGTGGACCTTCTTGCGGGCGCCGCAGTGGTCTG
CTCATCTCTGTACATCGGGGATTTGTGCGGCTCTCTCTTCCTGGCGGGACAACTATTCAC
CTTTCAGCCCCGCCGTCATTGGACTGTGCAAGACTGCAACTGTTCCATCTATACAGGCCA
CGTTACTGGCCACAGGATGGCTTGGGATATGATG
>n-GZ36E.se
CATGGGGTACATTCCCGTCGTAGGCGCCCCACTTGGTGGYGTCGCTAGAGCTCTCGCGCA
TGGCGTGAGAGTCCTAGAGGACGGGGTTAACTATGCAACAGGGAAYTTWCCTGGTTGCYC
CTTTTCTATCTTCTTGCTRGCCCTYCTGTCTTGCATCACCGTTCCAGTCTCTGCTGCCGA
AGTGAAGAACAACAGTGACAGTTAYATGGTGACCAAYGACTGCTCCAATGACAGCATCAC
CTGGCAGCTTMAGGCCGCGGTCCTCCACRYCCCCGGGTGCGTTCCATGCGAGAAAGTGGG
AAAT---GCATCCCGGTGCTGGATACCGGTCTCACCAAACATAGCTGTGCRGCAGCCCGG
TGCCCTCACGCAGGGCTTGCGGACGCATATTGACATGGTTGTGATGTCAGCCACGCTCTG
CTCCGCTCTCTACGTGGGGGACCTCTGCGGCGGGGTGATGCTTGCAGCCCAGCTGTTYAT
TGTCTCGCCGCAGCACCATTGGTTTGTGCAAGAATGCAACTGCTCTATCTATCCTGGCAC
CATCACTGGACACCGTATGGCATGGGATATGATG
>n-GZ40E.se
CATGGGGTACATCCCCGTCGTGGGCGCGCCTTTGGGCGGCGTCGCGGCTGCGCTCGCACA
TGGTGTGAGGGCAATCGAGGACGGGATCAATTACGCAACAGGGAATCTTCCCGGTTGCTC
TTTCTCTATCTTCCTTTTGGCACTACTCTCGTGCCTCACAACGCCAGCTTCGGCCCTTAC
CTACGGCAACTCCAGTGGGCTATACCATCTCACAAATGATTGCCCCAACTCCAGCATCGT
GCTGGAGGCGGATGCCATGATCTTGCATTTGCCTGGATGCTTGCCTTGTGTGAGGGTCAA
TAAT---CGGTCCACCTGCTGGCATGCTGTGTCCCCCACCCTAGCCATACCAAATGCTTC
TACGCCCGCAACGGGATTCCGTAGGCACGTGGATCTTCTTGCGGGCGCYGCAGTGGTTTG
TTCATCTCTGTACATCGGGGATTTGTGCGGTTCTCTCTTCCTGGCGGGGCAACTATTCAC
CTTCCAGCCCCGCCGTCATTGGACTGTGCAAGACTGCAACTGCTCCATCTATACAGGCCA
CGTCACCGGCCACAGGATGGCTTGGGATATGATG
>n-GZ46E.se
CATGGGGTACATTCCGCTCGTCGGCGCCCCCCTAGGGGGCGCTGCCAGGGCCCTGGCACA
TGGTGTCCGGGTTCTGGAGGACGGCGTGAACTACGCAACAGGGAATTTGCCCGGTTGCTC
TTTCTCTATCTTCCTCTTGGCTCTGCTGTCCTGTYTGACCATCCCAGCTTCCGCTYACGA
AGTGCGCAACGCGTCCGGGATATACCATGTCACGAACGACTGCTCCAACTCAAGCATTGT
GTATGAGGCAGCGGACATGATTATGCATATCCCCGGGTGCGTACCCTGCRTTCGGGAGAA
CAAC---GTCTCCCGTTGCTGGGTAGCGCTCACACCCACGCTCGCGGCCAGGAATAGCAG
CGTCCCCACTACGACAATACGGCGTCATGTCGACTTGCTCGTTGGGGCGGCTGCTTTCTG
CTCCGCTATGTACGTGGGGGATCTCTGCGGATCTGTCCTCCTCGTCTCCCAGCTGTTCAC
TTTCTCGCCTCGTCGGCATGAGACAGTTCAGGACTGCAACTGCTCAATCTATCCCGGCCA
CGTATCAGGTCACCGCATGGCCTGGGATATGATG
>n-GZ51E.se
CATGGGGTACATCCCCGTTGTAGGCGCCCCWCTTGGTGGCGTCGCTAGAGCTCTCGCGCA
TGGCGTGAGAGTCCTAGAGGACGGGGTTAATTATGCAACGGGGAACCTACCCGGTTGCTC
TTTYTCTATCTTCTTGCTAGCCCTTCTGTCTTGCATCACCRTTCCAGTCTCTGCTGCCGA
AGTGAAGAACAACAGTGACAGTTACATGGTGACCAACGACTGCTCCAATGACAGCATCAC
CTGGCAGCTTCAGGCCGCGGTCCTCCACGTCCCCGGGTGCGTTCCATGCGAGAAAGTGGA
AAAT---GCATCCCGGTGTTGGATACCGGTCGCACCAAACATAGCTGTGCGGCAGCCCGG
CGCCCTCACGCAGGGCTTGCGGACGCATATCGACATGGTTGTGATGTCAGCCACGCTCTG
CTCCGCTCTCTACGTGGGGGACCTTTGCGGCGGGGTGATGCTYGCAGCCCAGCTGTTTAT
TGTCTCGCCGCAGCGCCACTGGTTTGTGCAAGAATGCAACTGCTCTATCTATCCTGGCAC
CATCACTGGACACCGTATGGCATGGGATATGATG
>n-GZ53E.se
CATGGGGTACATCCCCGTCGTGGGCGCGCCTTTGGGCGGCGTCGCGGCTGCGCTTGCACA
TGGTGTGAGGGCAATCGAGGACGGGATCAATTACGCAACRGGGAACCTTCCCGGTTGCTC
TTTCTCTATCTTCCTTTTGGCACTACTCTCGTGCCTCACAACGCCAGCTTCGGCTCTTAC
CTACGGTAACTCCAGTGGGCTATACCATCTCACAAATGATTGCCCCAACTCCAGCATTGT
GCTGGAGGCGGATGCTATGATTCTGCATTTGCCTGGATGCTTGCCTTGTGTGAAGGTCRR
CAAC---CTTTCCACCTGTTGGCATGCTGTGTCCCCCACCCTAGCCACACCGAATGCTTC
CACGCCCGCAACGGGATTCCGCAGGCATGTGGACCTTCTCGCGGGCGCCGCRGTGGTTTG
CTCATCCCTGTACATCGGGGATTTGTGCGGCTCTCTTTTCCTGGCTGGACAACTATTCAC
CTTCCAGCCCCGCCGTCATTGGACTGTGCAAGAATGCAACTGCTCCATCTATACAGGCCA
CGTCACCGGCCATAGGATGGCTTGGGATATGATG
>n-GZ54E.se
CATGGGGTACATTCCGCTCGTCGGCGCCCCCCTAGGGGGCGCTGCCAGGGCCCTGGCACA
TGGTGTCCGGGTTCTGGAGGACGGCGTGAACTACGCAACAGGGAATTTGCCTGGTTGCTC
TTTCTCTATCTTCCTCTTGGCTCTGCTGTCCTGTTTGACCATCCCAGCTTCCGCTTACGA
AGTGCGCAACACGTCCGGGGTATACCATGTCACGAACGACTGCTCCAACTCAAGTATTGT
GTATGAGGCAGCGGACATGATCATGCATACTCCCGGGTGTGTGCCCTGCGTTCGGGAGAG
TAAC---GCCTCCCGTTGCTGGGTAGCGCTCACACCCACGCTCGCGGCCAGGAATAGCAG
CGTCCCCACTACGACAATACGACGCCACGTCGACTTGCTCGTTGGGACGGCTGCTCTCTG
CTCCGCTATGTACGTGGGGGATCTCTGCGGATCTGTCTTCCTCGTCTCCCAGCTGTTCAC
CTTCTCGCCTCGTCGGCATGAGACAGTTCAGGACTGCAACTGCTCAATCTATCCCGGCCA
CGTATCAGGTCACCGCATGGCCTGGGATATGATG
>n-GZ55E.se
CATGGGGTACATTCCGCTCGTCGGCGCCCCCCTGGGGGGCGCTGCCAGGGCCCTGGCACA
CGGTGTCCGGGTTCTGGAGGACGGCGTGAACTATGCAACAGGGAATTTGCCCGGTTGCTC
TTTTTCTATCTTCCTYTTGGCCCTGCTATCCTGCTTGACCATCCCAGCTTCCGCTTATGA
AGTGCGCAACGTRTCTGGGGTATACCATGTCACGAACGACTGCTCCAACTCAAGCATTGT
GTATGAGGCAGCGGACATGATCATGCATAGCCCCGGRTGCGTGCCCTGCGTTCGGGAGAA
CAAC---TCTTCCCGTTGCTGGGTRGCGCTCACTCCCACGCTCGCGGCCAGGAATGCCAG
CGTCCCCACCAAGACAATACGACGGCACGTCGACTTGCTTGTTGGGGCGGCTGCYTTCTG
CTCCGCTATGTACGTGGGGGATCTCTGCGGATCTGTTTTTCTCGTCTCTCAACTGTTCAC
TTTCTCGCCTCGCCTGCACGAGACAGTGCAGGACTGCAATTGCTCACTCTATCCCGGTCA
CGTATCAGGTCATCGCATGGCTTGGGATATGATG
>n-GZ62E.se
CATGGGGTACATTCCGCTCGTCGGCGCCCCCCTAGGGGGCGCTGCCAGGGTCCTGGCACA
TGGTGTCCGGGTTCTGGAGGACGGCGTGAACTATGCAACAGGGAATYTGCCCGGTTGCTC
TTTTTCTATCTTCCTCTTGGCTCTGCTATCCTGCTTGACCGTCCCAGCTTCCGCTTAYGA
AGTGCGCAACGTATCTGGGGTATACCATGTCACGAACGACTGCTCCAATTCAAGCATTGT
GTATGAGGCAGCGGACATGATCATGCATACCCCCGGGTGCGTGCCCTGCGTTCGGGAAAA
CAAC---TCTTCCCGCTGCTGGGTAGCGCTCACTCCCACGCTCGCGGCCAGGAACTCTAG
CGTCCCCACCAAGACAATACGACGTCACGTCGACTTGCTTGTCGGGGCGGCTGCTTTCTG
CTCCGCTATGTACGTGGGGGATCTCTGCGGATCTGTCTTCCTCGTCTCTCAACTGTTCAC
TTTCTCGCCTCGCCGGCACGAGACAGTGCAGGACTGCAATTGCTCACTCTATCCCGGTCA
TGTATCAGGTCACCGCATGGCTTGGGATATGATG
>n-GZ64E.se
CATGGGGTACATTCCGCTCGTCGGCGCCCCCCTAGGGGGCGTTGCCAGGGCCCTGGCACA
TGGTGTCCGGGTTCTGGAGGACGGCGTGAACTATGCAACAGGGAAYTTGCCCGGTTGCTC
TTTCTCTATCTTCCTCTTGGCTCTGCTATCCTGTTTGACCRTCCCAGCTTCCGCTTATGA
AGTGCGCAACGTGTCTGGGGTATACCATGTCACGAACGACTGCTCCAACTCAAGCATTGT
GTATGAGGCAGHGGACATGATCATGCATACCCCCGGGTGCGTGCCCTGCGTTCGGGAGGG
TAAC---CTTTCCCGTTGCTGGGTAGCGCTCACTCCCACGCTCGCGGCCAGGAACGCTAG
CGTCCCCACCAAGGCAATACGACGTCACGTCGACTTGCTTGTTGGGGCGGCTGCTTTCTG
CTCCGCTATGTACGTGGGGGATCTCTGCGGATCTGTTCTCCTCGTTTCTCAACTGTTCAC
CTTCTCGCCTCGCCGGCATGAGACAGTGCAGGACTGCAATTGCTCACTCTATCCCGGCCA
TGTATCAGGTCACCGCATGGCTTGGGATATGATG
>n-GZ71E.se
CATGGGGTACATTCCGCTCGTCGGCGCCCCCTTAGGGGGCGCTGCCAGGGCCCTGGCACA
TGGTGTCCGGGTTCTGGAGGACGGCGTGAACTATGCAACAGGGAATTTGCCCGGTTGCTC
TTTCTCTATCTTCCTCTTGGCTCTGCTATCCTGTTTGACCATCCCAGCTTCCGCTTATGA
AGTGCGCAACGTATCTGGGGTRTACCATGTCACGAACGACTGCTCCAACTCAAGCATTGT
GTATGAGRCAGCGGACATGATCATGCATACCCCCGGGTGCGTGCCCTGCGTTCGGGAGAA
YAAY---TCTTCCCGTTGCTGGGTAGCGCTCACTCCCACGCTCGCGGCCAGGAACWSTAG
CGTCCCCACCAAGACAATACGACGTCACGTCGACTTGCTTGTTGGGGCGGCTGCTTTCTG
CTCCGCTATGTACGTGGGGGATCTCTGCGGATCTGTTTTCCTCGTTTCYCAACTGTTCAC
CTTCTCGCCTCGCCGGYATGAGACAGTGCAGGACTGCAACTGCTCAATCTATCCCGGCCA
TGTATCAGGTCACCGCATGGCTTGGGATATGATG
>n-GZ72E.se
ACTGGGGTACATYCCGCTCGTCGGCGCCCCCTTAGGGGGCGCTGCCAGGGCCCTGGCACA
TGGTGTCCGGGTTCTGGAGGACGGCGTGAACTATGCAACAGGGAATTTGCCCGGTTGCTC
TTTTTCTATCTTCCTCTTGGCTCTGYTATCCTGCTTGACCATCCCRGCTTCCGCTTATGA
AGTGCGCAACGTGTCTGGGATATACCATGTCACGAACGACTGCTCCAACTCAAGCATTGT
GTATGAGGCAGCGGACGTGATCATGCATACCCCCGGGTGCGTGCCCTGCGTTCGGGAGAA
CAAC---TCTTCCCGGTGCTGGGTAGCGCTCACTCCCACGCTCGCGGCCAGGAACGCTAG
CGTCCCCACCAAGACACTACGACGTCAYGTCGACTTGCTTGTYGGGGCGGCTGCTTTCTG
CTCCGCTATGTACGTGGGRGATCTCTGCGGATCTGTTTTCCTCATCTCTCAACTGTTCAC
TTTCTCGCCTCGCCGGYACGAGACAGTGCAGGACTGCAATTGCTCACTCTATCCCGGCCA
TGTATCAGGTCACCGCATGGCTTGGGATATGATG
>n-GZ74E.se
CATGGGGTACATCCCCGTCGTGGGCGCGCCTTTGGGCGGCATCGCGGCTGCGCTTGCACA
TGGTGTGAGGGCAGTCGAGGACGGGGTTAACTACGCAACAGGGAACCTACCCGGTTGCTC
TTTCTCTATCTTCCTTTTGGCACTACTCTCGTGCCTCACAACGCCAGCTTCGGCCCTTAC
CTACGGTAACTCTAGCGGGCTATACCATCTCACAAATGATTGCCCCAACTCCAGCATCGT
GCTGGAGGCGGATGCTATGATTTTGCATTTGCCTGGATGCTTACCTTGTGTGAGGGTCGA
TAAT---AGTYCCACCTGTTGGCATGCTGTGTCCCCCACCCTAGCCGTACCGAATGCTTC
CACGCCCGCAACGGGATTCCGCAGGCATGTGGACCTTCTTGCGGGCGCCGCAGTGGTTTG
CTCGTCCCTGTACATCGGGGATTTGTGCGGCTCTCTCTTTCTGGCTGGACAACTATTCYC
CTTCCAGCCCCGCCGTCATTGGACTGTGCAAGACTGCAACTGCTCCATCTATACAGGCCA
CGTCACCGGCCATAGGATGGCTTGGGATATGATG
>n-GZ78E.se
CATGGGGTACATCCCCGTCGTGGGCGCGCCCTTGGGCGGCGTCGCGGCTGCGCTCGCACA
TGGTGTGAGGGCAATCGAGGACGGGATCAATTACGCAACAGGRAATCTTCCCGGTTGCTC
TTTCTCTATCTTCCTTTTGGCACTACTCTCGTGCCTCACGACGCCAGCTTCGGCTCTTAC
CTACGGCAACTCCAGTGGGCTATACCATCTCACGAATGATTGCCCTAACTCYAGCATCGT
CCTGGAGGCGGATGCCATGATCTTGCATTTGCCTGGATGCTTGCCTTGTGTGAGGGTCGG
AAAC---CAGTCTACCTGCTGGCGTTCTGTGTCCCCCACCCTAGCCATACCAAATGCTTC
CACGCCCGCAACGGGATTCCGTAGGCACGTGGACCTTCTTGCGGGCGCCGCAGTGGTTTG
CTCATCTCTGTACATCGGGGATTTGTGCGGCTCTCTCTTCCTGGCGGGACAACTATTCAC
CTTCCAGCCCCGCCGTCATTGGACTGTGCAAGACTGCAACTGCTCCATTTATACAGGCCA
CGTTACTGGCCACAGGATGGCTTGGGATATGATG
>n-GZ79E.se
CATGGGGTACATTCCGCTCGTCGGTGCCCCCCTAGGGGGTGCTGCCAGGGCCCTGGCACA
TGGTGTCCGGGTCCTGGAGGACGGCGTGAACTATGCAACAGGGAATTTGCCCGGTTGCTC
TTTCTCTATCTTCCTCTTGGCTTTGCTGTCTTGCTTGACCACCCCAGTTTCCGCTTATGA
AGTGCGCAACGYGTCCGGGATATACCATGTCACGAACGACTGCTCCAACGCAAGCATCGT
GTATGAGGCAGAGGACGTGATCATGCACACCCCCGGGTGCGTGCCCTGCGTTCGGGTTGG
TAAC---TYCTCCCGTTGCTGGGTAGCGCTTACCCCCACGCTCGCGGCCAGGAACTCCAG
CGTCCCCACTGCGACAATGCGACGCCACGTCGACTTGCTCGTTGGGGCAGCTGCTTTCTG
TTCCGCCATGTACGTGGGGGATCTCTGCGGATCTGTTTTCCTTGTTTCCCAGCTGTTCAC
CTTCTCGCCTCGCCGGCATGAGACAGTACAGGACTGCAATTGCTCACTCTATCCCGGCCA
TGTAACAGGTCACCGCATGGCTTGGGATATGATG
>n-GZ83E.se
CATGGGGTACATTCCCGTCGTGGGCGCGCCTYTGGGCGGCGTCGCGGCTGCGCTCGCACA
TGGTGTGAGGGCAATCGAGGACGGGATCAATTACGCAACAGGAAATCTTCCCGGTTGCTC
TTTCTCTATCTTCCTCCTGGCACTRCTCTCGTGCCTCACGACGCCAGCTTCGGCTCTTAC
CTACGGCAACACCAGTGGGCTATACCATCTCACAAATGATTGCCCCAACTCCAGCATTGT
GCTGGAGGCTGATGCTATGATCTTGCATTTGCCTGGATGCRTGCCCTGTGTGAAGGTCGA
TAAT---CGGTCCACCTGCTGGCATGCTTTAACCCCCACCTTAGCCATACCAAATGCTTC
CACGCCCGCAACGGGGTTCCGCAGGCATGTGGATCTTCTTGCGGGCGCCGCGGTGGTCTG
CTCATCTCTGTACATCGGGGATCTGTGCGGCTCTCTCTTTTTGGCGGGACAACTATTCAC
CCTCCAGCCCCGCCGTCATTGGACTGTGCAAGAATGCAACTGCTCCATCTACACAGGCCA
CGTCACCGGCCACAGGATGGCTTGGGATATGATG
>n-GZ84E.se
CATGGGGTACATTCCGCTCCTTGGCGCTCCTGTAGGGGGCGTCGCAAGAGCCCTAGCTCA
CGGTGTTAGGGCTCTTGAGGACGGGGTGAACTATGCAACAGGGAATCTTCCTGGTTGCTC
CTTTTCTATCTTTCTCCTCGCTCTCTTCTCCTGCTTAACTTGCCCCGCGTCTGGTCTAGA
GTACAGGAACACGTCCGGCCTATACATACTTACCAACGACTGCTCTAACAAGAGCATTGT
GTATGAGGCCGACGATGTAATCTTGCACTTACCCGGATGTGTGCCCTGCAYCGCAACCGA
CAAC---RAGACATCGTGCTGGACACCAGTGTCACCAACAGTGGCCGTCAGAYATCCTGG
CGCGACCACCGCGTCGATCCGCAGTCACGTGGAYATGCTGGTGGGCGCGGCCACGTTGTG
CTCAGCACTATACGTCGGAGACGTCTGCGGGGCCGTGTTCCTTGTGGGGCAAGCGTTCAC
CTTCAGGCCTCGCCGACACACAACTGTACAGACGTGCAACTGTTCAATCTACCCAGGCCA
CATTTCAGGACATCGTATGGCGTGGGATATGATG
>n-GZ93E.se
CATGGGGTACATTCCGCTCATCGGCGCCCCTGTAGGGGGCGTCGCGAGAGCCCTAGCCCA
TGGCGTTAGGGCTCTTGAGGACGGAGTGAACTATGCAACAGGGAATCTTCCTGGTTGCTC
TTTTTCTATCTTTCTCCTCGCTCTCTTCTCCTGCTTGACTTGCCCCGCGTCTGGTCTAGA
GCACAGGAACGCGTCTGGCCTATACATACTTACTAACGACTGCTCTAACGGGAGCATTGT
GTAYGAGGCCGACGACGTGATCTTGCACCTGCCTGGGTGTGTGCCCTGCACCGCAACCGG
CAAC---CAAACATCGTGCTGGACGCCAGTGTCACCAACAGTAGCCGTCAGGTATGCTGG
TGCGACCACCGCGTCGATCCGCAATCATGTGGATATGCTGGTGGGCGCAGCCACGTTGTG
CTCAGCACTATACGTCGGGGACCTCTGCGGGGCTGTGTTCCTTGTGGGACAAGCATTCAC
CTTCAGGCCCCGCCAACACACGACTGTACAGACGTGCAACTGCTCAATTTACCCAGGCCA
CATTTCGGGACATCGTATGGCGTGGGATATGATG
>n-GZ95E.se
CATGGGGTACATTCCGCTCGTCGGTGCCCCCCTAGGGGGCGYTGCCAGGGTCCTGGCACA
TGGTGTCCGGGTCCTGGAGGACGGCGTGAACTATGCAACAGGGAATTTACCCGGTTGCTC
TTTTTCTATCTTCTTCCTRGCTTTGCTATCCTGCTTGACCATCCCAGCTTCCGCTTATGA
AGTGCGCAACGTGTCTGGGGTATACCATGTCACGAACGACTGCTCCAACTCAAGCATTGT
GTATGAGGCAGCGGACATGATCATGCACACCCCCGGGTGCGTGCCCTGCGTTCGGGAGAA
CAAC---TCTTCCCGCTGCTGGGTAGCGCTCACTCCCACGCTCGCGGCCAGGAACTCTAG
CGTCCCTACCAAGACAATACGACGTCACGTCGACTTGCTTGTCGGGGCGGCTGCTTTCTG
CTCCGCTATGTACGTGGGGGATCTCTGCGGGTCTGTTTTCCTCGTCTCCCAACTGTTTAC
TTTCTCGCCYCGCCGGCACGAGACAGTGCAGGACTGCAATTGTTCACTCTATCCCGGTCA
TGTATCAGGTCACCGCATGGCTTGGGATATGATG
>n-GZ101E.s
CATGGGGTACATCCCGCTCGTCGGCGCTCCCGTAGGAGGCGTCGCAAGAGCCCTTGCGCA
TGGCGTGAGGGCCCTTGAAGACGGGATAAATTTCGCAACAGGGAATCTGCCCGGTTGCTC
CTTTTCTATCTTCCTTCTYGCTCTGTTCTCTTGCTTAATTCATCCAGCAGCTAGTTTACA
GTGGCGGAATACGTCTGGCCTCTACGTCCTTACCAACGACTGTTCCAATAGCAGTATTGT
GTATGAGGCCGATGACGTCATTCTGCACACACCCGGCTGTRTACCYTGTGTTCAGAACGG
CAAT---AYGTCTGCGTGCTGGACCCCAGTGACACCTACAGTGGCAGTCAAGTATATCGG
AGCAACCACCGCTTCGATACGCAGTCAYGTGGACCTATTAGTGGGYGCGGCCACGATGTG
TTCTGCGCTCTACGTGGGTGATATGTGTGGGGCCGTCTTCCTCGTGGGACAAGCCTTCAC
GTTTAGACCCCGCCGCCACCAAACGGTCCAGACCTGTAACTGCTCGCTGTACCCGGGCCA
CCTTTCAGGACATCGAATGGCTTGGGATATGATG
>n-GZ109E.s
CATGGGGTACATCCCCGTCGTGGGCGCGCCTTTGGGCGGCGTCGCGGCTGCGCTCGCACA
TGGTGTGAGGGCAATCGAGGACGGGGTCAATTACGCAACAGGAAATCTTCCCGGTTGCTC
TTTCTCTATCTTCCTTTTGGCACTACTCTCGTGCCTCACAACGCCAGCTTCGGCTCTTAC
CTACGGCAACTCCAGTGGGCTATACCATCTCACAAATGATTGCCCCAACTCCAGCATCGT
GCTGGAGGCGGATGCCATGATCTTGCATTTGCCTGGATGCTTGCCTTGTGTGAGGGTCGA
TAAT---CGGTCCACCTGCTGGCATCCCGTGTCCCCCACTCTRGCCATACCAAATGCTTC
CACGCCCGCAACGGGATTCCGTAGGCATGTGGATCTTCTTGCGGGCGCCGCAGTGGTTTG
TTCATCTCTGTACATCGGGGATTTGTGCGGTTCTCTCTTCCTGGCGGGACAACTATTCAC
CTTCCAGCCCCGCCGTCATTGGACTGTGCAAGACTGCAATTGCTCCATCTATACAGGCCA
CGTCACTGGCCACAGGATGGCTTGGGATATGATG
>n-GZ113E.s
CATGGGGTACATTCCGCTCGTCGGCGCCCCCCTAGGGGGCGCTGCCAGGGCCCTGGCACA
TGGTGTCCGGGTTCTGGAGGACGGCGTGAACTATGCAACAGGGAATTTGCCCGGTTGCTC
CTTTTCTATCTTCCTCTTGGCTCTGCTATCCTGCTTGACCATCCCAGCTTCCGCTTATGA
GGTGCGCRACGCACCTGGGGTATATCATGTCACGAACGACTGCTCCAACTCAAGCATTGT
GTATGAGACAGCGGACATGATCATGCATACCCCCGGGTGCGTGCCCTGCGTTCGGGAGAA
CAAC---TCTTCCCGTTGCTGGGTAGCGCTCACTCCCACGCTCGCGGCCAGGAATTCTAG
CGTCCCCACCAGGACAATACGACGTCACGTCGACTTGCTTGTTGGGACGGCTGCTTTCTG
CTCCGCTATGTACGTGGGGGATCTCTGCGGATCTGTTTTCCTCGTCTCTCAACTGTTCAC
TTTCTCGCCTCGCCGGCACGAGACAGTGCAGGACTGCAATTGCTCAATCTATCCCGGTCA
TGTATCAGGTCACCGCATGGCTTGGGATATGATG
>n-GZ121E.s
CATGGGGTACATTCCCGTCGTGGGCGCGCCTTTGGGCGGCGTCGCGGCTGCGCTCGCACA
TGGTGTGAGGGCACTCGAGGACGGGATYAATTACGCAACAGGRAATCTTCCCGGTTGCTC
TTTCTCTATCTTCCTTTTGGCACTACTCTCGTGCCTCACGACGCCAGCTTCGGCTCTTAC
CTAYGGCAACACCAGTGGGCTATAYCATCTCACAAATGATTGCCCCAACTCCAGCATCGT
GCTGGAGGCKGATACTATGATCTTGCATTTGCCTGGATGCTTGCCYTGTGTGAAGGTCGG
TRAT---CGGTCCDCCTGCTGGCATGCTTTGACCCCCACCCTAGCCATACCAAATGCTTC
CACGGCCGCAACGGGGTTCCGCAGRCATGTGGATCTTCTTGCGGGCGCCGCRGTGGTCTG
CTCATCYCTGTACATCGGGGACCTGTGCGGCTCTCTCTTTTTGGCGGGACAACTATTCAC
CTTCCAGCCCCGCCGTCATTGGACTGTGCAAGACTGCAACTGCTCCATCTATACAGGCCA
CGTCACCGGCCACAGGATGGCTTGGGATATGATG
>n-GZ124E.s
CATGGGGTACATCCCGCTCGTCGGCGCTCCCGTAGGGGGCGTCGCAAGAGCCCTCGCGCA
TGGCGTGAGGGCCCTTGAAGACGGGATAAATTTCGCAACAGGGAACTTGCCCGGTTGCTC
CTTTTCTATCTTCCTTCTTGCTCTGTTCTCTTGCTTAATCCATCCAGCAGCCAGTCTAGA
GTGGCGGAATACGTCTGGCCTCTACGTTCTCACCAACGACTGCTCCAAYAGCAGTATTGT
GTATGAGGCCGATGACGTCATTCTGCACGTGCCCGGCTGTGTGCCTTGTGTCCAGGACGG
CAAY---GCATCCACGTGCTGGACCCCCGTGACACCTACAGTGGCAGTCAAGTACCTCGG
AGCAACCACCGCTTCGATACGCAGTCATGTGGACCTATTAGTGGGTGCGGCCACGATGTG
CTCTGCGCTCTACGTGGGTGATATGTGCGGGGCTGTCTTTCTCGTGGGACAAGCCTTCAC
GTTTAGACCTCGTCGTCACCAAACGGTCCAGACCTGTAACTGCTCGCTGTACCCAGGCCA
CCTTACAGGACATCGAATGGCTTGGGATATGATG
>n-GZ132E.s
CATGGGGTACATCCCGCTCGTCGGCGCTCCTGTAGGAGGYGTCGCAAGAGCCCTCGCGCA
TGGCGTGAGGGCCCTTGAAGACGGGATAAATTTYGCAACAGGGAACTTGCCCGGTTGCTC
CTTTTCTATCTTCCTTCTAGCCCTGTTYTCTTGCTTGATTCATCCAGCGGCTAGTCTAGA
GTGGCGGAATACGTCTGGTCTCTATGTCCTTACCAACGACTGTTCTAATAGCAGYATTGT
GTTTGAGGCCGATGATGTCATTCTGCAYACACCTGGYTGTGTACCGTGTGTTCAGTACGG
CAAT---ACATCCACGTGCTGGACCCCAGTGACACCTACAGTAGCAGTCARGTACGTCGG
AGCAACCACCGCTTCGATACGCAGWCATGTGGACCTATTAGTGGGCGCRGCCACAATGTG
TTCTGCRCTCTACGTGGGTGATATGTGTGGGGCTRTYTTTCTCGTGGGACAAGCCTTYAC
GTTCAGACCCCGTCGCCATCAAACGGTCCAGACCTGYAACTGCTCGCTRTACCCAGGCCA
TCTTTCAGGACATCRAATGGCTTGGGATATGATG
>n-GZ133E.s
CATGGGGTACATTCCGCTCGTCGGCGCCCCCCTGGGGGGCGCTGCCAGGGCCCTGGCACA
TGGTGTCCGGGTTCTGGAGGACGGCGTGAACTATGCAACAGGGAATTTGCCCGGTTGCTC
TTTTTCTATCTTCCTCTTGGCTYTGCTATCCTGCTTGACYATYCCAGCTTCCGCATATGA
AGTGCGCAACGTGTCYGGGGTRTACCATGTCACGAACGACTGCTCCAACTCAAGCATYGT
GTATGAGGCAGCGGACATGATCATGCATACCCCCGGRTGCGTGCCCTGCGTTCGGGAGAA
CAAT---TCTTCTCGTTGCTGGGTAGCGCTCACTCCCACGCTTGCGGCCAGGAACGCTAG
CGTCCCCACCAAGGCAATACGACGTCACGTCGAYTTGCTCGTTGGGGCGGCTGCTTTCTG
CTCCGCTATGTATGTGGGGGATCTTTGCGGATCTGTTTTCCTCGTCTCTCAACTGTTCAC
CTTCTCGCCTCGCCGGCACGAGACAGTGCAGGACTGCAATTGCTCACTCTATCCCGGCCA
TGTATCAGGTCACCGCATGGCTTGGGATATGATG
>n-GZ138E.s
CATGGGGTACATTCCGCTCGTCGGCGCCCCCCTAGGGGGCGCTGCCAGGGCCCTGGCGCA
TGGTGTCCGGGTTCTGGAGGACGGCGTGAACTATGCAACAGGGAATTTGCCCGGTTGCTC
TTTTTCTATCTTCCTCTTGGCTCTGCTATCCTGTTTGACCATCCCGGCTTCCGCTTATGA
AGTGCGCAACGTGTCCGGGGTATACCATGTCACGAACGACTGCTCCAACTCAAGCATTGT
GTATGAGGCAGCGGACATGATCATGCATACCCCCGGGTGCGTACCCTGTGTTCGGGAGAA
CAAC---TCTTCCCGTTGCTGGGTAGCGCTCACTCCCACGCTCGCGGCCAGGAACGCTAG
CGTCCCCACCAAGACGATACGACGTCACGTCGACTTGCTTGTTGGGGCGGCTGCTTTCTG
CTCCGCTATGTACGTGGGGGATCTCTGCGGATCCGTTTTCCTCGTCTCTCAACTGTTCAC
TTTCTCGCCTCGCCGGCACGAGACGGTGCAGGACTGCAATTGCTCACTCTATCCCGGTCA
TGTATCAGGTCACCGCATGGCCTGGGATATGATG
>n-GZ142E.s
CATGGGGTACATCCCCGTCGTAGGCGCCCCACTTGGYGGCGTCGCTAGAGCTCTCGCGCA
TGGCGTGAGAGTCCTAGAGGACGGGGTTAATTATGCAACAGGGAAYCTACCTGGTTGCTC
CTTTTCTATCTTCTTGCTAGCCCTTCTGTCTTGCATCACCGTTCCAGTCTCTGCTGCCGA
ARTGAAGAACAACAGTGACAGYTACATGKTGACMAACGACTGCTCCAATGACAGCATCAC
CTGGCAGCTTCAGGCCGCGGTCCTCCACGTCCCCGGRTGCGTTCCATGCGAGAAAGTGGG
AAAY---GCATCCCGGTGCTGGATACCGGTCTCACCAAACRTAGCTGTGCGGGAGCCCGG
TGCCCTCACGCGGGGYTTGCGGACGCATATCGACGTGGTTGTGATGTCAGCCACGCTCTG
CTCCGCTCTYTACGTGGGGGACCTCTGCGGCGGGRTGATGCTYGCAGCTCAGCTGTTYAT
TGTCTCGCCGCRGCACCACTGGTTCGTGCAAGAATGCAACTGCTCYATTTATCCTGGCAC
CATCACCGKACACCGTATGGCATGGGATATGATG
>n-GZ143E.s
CATGGGGTACATCCCCGTCGTGGGCGCGCCTTTGGGCGGCGTCGCGGCTGCGCTTGCACA
TGGTGTGAGGGCAATCGAGGACGGGATTAATTACGCAACAGGGAACCTTCCCGGTTGCTC
TTTCTCTATCTTCCTTCTGGCACTACTCTCGTGCCTCACAACGCCAGCTTCGGCTCTTAC
CTACGGTAACTCCAGTGGGCTATACCATCTCACAAATGATTGCCCYAACTCCAGCATCGT
GCTGGAGGCGGATGCGATGATTTTGCATTTGCCTGGATGTTTGCCTTGTGTGAGGGTCGG
TAAT---YWTTCCACCTGYTGGCATGCTGTGTCCCCCACCCTAGCCATACCGAATGCTTC
CACGCCCGCAACGGGATTCCGCAGGCATGTGGACCTTCTTGCGGGCGCCGCAGTGGTTTG
CTCATCCCTGTACGTCGGGGATTTGTGCGGCTCTCTCTTTCTGGCGGGACAACTATTCAC
CTTTCAGCCCCGCCGYCATTGGACYGTGCAAGACTGCAACTGCTCCATCTACACAGGCCA
CGTCACCGGCCATAGGATGGCTTGGGATATGATG
>n-GZ151E.s
CATGGGGTACATCCCGCTCGTCGGCGCCCCTGTGGGAGGCGTCGCAAGAGCTCTCGCGCA
TGGTGTGAGGGCCCTTGAAGACGGGATAAATTTCGCAACAGGGAACTTGCCCGGTTGCTC
CTTTTCTATCTTCCTTCTAGCTCTGTTCTCTTGCTTGATTCATCCAGCAGCTAGTCTAGT
GTGGCGGAATACGTCTGGTCTCTATGTCCTTACCAACGACTGTCCCAATAGCAGTATTGT
GTATGAGGCCGATGATGTCATTCTGCACACACCTGGCTGCGTGCCGTGTGTTCAGCACAA
CAAT---ACACCCACGTGCTGGACCCCAGTGACACCTACAGTAGCAGTCAAGTACGTCGG
AGCAACCACCGCTTCGATACGCAGTCATGTGGACCTATTAGTGGGCGCGGCCACAATGTG
TTCCGCGCTCTACGTGGGTGATATGTGTGGGGCTGTTTTCCTCGTGGGACAAGCCTTCAC
ATTCAGACCTCGTCGCCATCAAACGGTCCAGACCTGTAACTGCTCGCTGTACCCAGGCCA
TCTTTCAGGACATCGAATGGCTTGGGATATGATG
>n-GZ155E.s
CATGGGGTACATTCCCGTCGTGGGCGCGCCTTTGGGCGGCGTCGCGGCTGCGCTCGCACA
TGGTGTGAGGGTAATCGAGGACGGGATCAACTACGCAACAGGAAATCTTCCCGGTTGCTC
TTTCTCTATCTTCCTTTTGGCACTACTCTCGTGCCTCACGACGCCAGCTTCGGCTCTTAC
CTACGGCAACACCAGTGGGCTATACCATCTTACAAATGATTGCCCCAACTCCAGCATTGT
GCTGGAGGCTGAWGCTATGATCTTGCATTTGCCTGGATGCTTGCCTTGTGTGAGGGTCGG
TAAT---CAGTCCACCTGCTGGCACGCTCTGACCCCCACCCTAGCCATACCAAATGCTTC
CACGCCCGCAACGGGATTCCGCAGGCATGTGGATCTTCTTGCGGGCGCCGCAGTGGTCTG
TTCATCTCTGTACATCGGGGATTTGTGCGGCTCTCTCTTTTTGGCGGGACAACTATTCAC
CTTCCAGCCCCGCCGTTATTGGACTGTGCAAGACTGCAACTGCTCCATCTATACAGGCCA
CGTCACCGGCCACAGGATGGCTTGGGATATGATG
>n-GZ159E.s
CATGGGGTACATTCCGCTCGTCGGCGCCCCCCTAGGGGGCGCTGCCAGGGCCCTGGCACA
TGGTGTCCGGGTTCTGGAGGACGGCGTGAACTATGCAACAGGGAATTTGCCCGGTTGCTC
TTTCTCTATCTTCCTCTTGGCTCTGCTATCCTGTTTGACCATCCCAGCTTCCGCGTATGA
AGTGCGCAACGTGTCCGGGGTGTACCATGTCACGAACGACTGCTCCAACTCAAGCATTGT
GTATGAGGCAGCGGACATGATCATGCATACCCCTGGGTGCGTGCCCTGCGTTCGGGAGAA
CAAC---TCTTCCCGTTGCTGGGTAGCGCTCACTCCCACGCTCGCGGCCAGGAACGCTAG
CGTCCCCACCAAGACACTTCGACGTCACGTCGACTTGCTTGTTGGGGCGGCTGCTTTCTG
CTCCGCTATGTACGTGGGGGATCTCTGCGGATCTGTTTTCCTCGTCTCTCAACTGTTCAC
YTTCTCGCCTCGCTTGCACGAGACAGTGCAGGACTGCAATTGCTCAATGTATCCTGGTCA
TGTAACGGGTCACCGCATGGCTTGGGATATGATG
>n-GZ163E.s
CATGGGGTACATCCCCGTCGTGGGCGCGCCTTTGGGCGGCGTCGCGGCTGCGCTCGCACA
TGGTGTGAGGGCACTCGAGGACGGGATCAATTACGCAACAGGAAATCTTCCCGGTTGCTC
TTTCTCTATCTTCCTTTTGGCACTACTCTCGTGCCTCACAACGCCAGCTTCGGCTCTTAC
CTACGGCAACTCCAGTGGGCTATATCATCTCACAAATGATTGCCCCAACTCCAGCATCGT
GCTGGAGGCGGATGCCATGATCTTGCATTTGCCTGGATGCTTGCCTTGTGTGAGGGTCGG
CAAT---CAGTCCACCTGCTGGCATGCTGTGTCCCCCACCCTAGCCATACCAAATGCTTC
CACGCCCGCAACGGGATTCCGTAGGCACGTGGATCTTCTTGCGGGCGCCGCAGTGGTTTG
TTCATCTCTGTACATCGGAGATTTGTGCGGCTCTCTCTTCCTGGCGGGACAACTGTTCAC
CTTCCAGCCCCGCCGTCATTGGACTGTGCAAGACTGCAACTGCTCCATCTATACAGGCCA
CGTCACCGGCCACAGGATGGCTTGGGATATGATG
>n-GZ166E.s
CATGGGGTACATTCCGCTCGTCGGCGCCCCCCTAGGGGGCGCTGCCAGGGCCCTGGCACA
TGGTGTCCGGGTTCTGGAGGACGGCGTGAACTATGCAACAGGGAATTTGCCYGGTTGCTC
TTTCTCTATCTTCCTTTTGGCTCTACTATCCTGCTTGACCATCCCAGCTTCCGCTTATGA
AGTGCGTAACGTATCTGGGGTGTACCATGTCACGAACGACTGCTCCAACTCAAGCATTGT
GTATGAGGCAGCGGACATGATCATGCATACCCCCGGGTGCGTGCCCTGCGTTCGGGAGAA
CAAC---TCTTCCCGCTGCTGGGTAGCGCTCACYCCCACGCTCGCAGCCAGGAACTCTAG
CATCCCCACCAAGACAATACGACGTCACGTCGACTTACTTGTCGGGGCGGCTGCTTTCTG
CTCCGCTATGTACGTGGGGGATCTCTGCGGATCTGTTTTCCTCGTCTCTCARCTGTTCAC
TTTCTCGCCTCGCCGGCACGAGACAGTGCAGGACTGCAATTGCTCACTCTATCCCGGTCA
TGTATCAGGTCACCGCATGGCTTGGGATATGATG
>n-GZ171E.s
CATGGGGTACATTCCCGTCGTGGGCGCGCCTTTGGGCGGCGTCGCGGCTGCGCTCGCACA
TGGTGTGAGGGCAATCGAGGACGGGATTAACTACGCAACAGGAAATCTTCCCGGTTGCTC
TTTCTCTATCTTCCTTTTGGCACTACTCTCGTGCCTCACGACGCCAGCCTCGGCTCTTAC
CTACGGCAACGCCAGTGGGCTATACCATCTCACAAATGATTGCCCCAACTCCAGCATCGT
GCTGGAGGCTGATGCTATGATCTTGCATCTGCCTGGATGTTTGCCCTGTGTGAGGGTCGG
TAAC---CGGTCCACCTGCTGGCATGCTTTGACCCCCACCCTAGCCGTACCAAATGCTTC
CACACCCGCAACGGGGTTCCGCAGGCATGTGGATCTTCTTGCGGGCGCCGCAGTGGCCTG
CTCATCTCTATACATCGGGGATCTATGCGGCTCTCTCTTTTTGGCGGGACAACTATTCAC
CTTCCAGCCCCGCCGTCACTGGACTGTGCAAGACTGCAACTGTTCCATCTATACAGGCCA
CGTTACCGGCCACAGGATGGCTTGGGATATGATG
>n-GZ177E.s
CATGGGGTACATCCCGCTCGTCGGCGCCCCCCTAGGGGGCGCTGCCAGGGCCCTGGCACA
CGGTGTCCGGGTTCTGGAGGACGGCGTGAACTATGCAACAGGGAATTTACCCGGTTGCTC
TTTCTCTATCTTCCTTTTGGCTTTATTGTCCTGTTTGACCATCCCAGCTTCCGCTTATGA
GGTGCGCAACGCGTCCGGGATATACCATGTCACGAACGACTGCTCTAACTCAAGCATCGT
GTACGAGACAGCGGACATGATCATGCACACCCCTGGGTGCGTGCCCTGCGTTCGGGAGGA
CAAC---TCCTCCCGTTGTTGGGTGGCGCTCACCCCCACGCTCGCGGCCAGGAACGTCAG
CGTCCCCACTACGACAATACGACGTCACGTCGACTTGCTCGTTGGGGCGGCTGCTTTCTG
CTCCGCTATGTACGTGGGGGATCTCTGCGGATCTGTTTTCCTCGTCTCCCAGCTGTTCAC
CTTCTCGCCTCGCCAACACGAGACGGTACAGGACTGCAATTGCTCAATCTATCCCGGCCA
TGTATCAGGCCACCGCATGGCTTGGGATATGATG
>n-GZ185E.s
CATGGGGTACATTCCGCTCGTCGGCGCCCCCCTAGGGGGCGCTGCCAGGGCCCTGGCACA
YGGTGTCCGGGTTCTGGAGGACGGCGTGAACTATGCAACAGGGAATTTGCCCGGTTGCTC
TTTYTCTATCTTCCTCTTGGCTCTGCTATCCTGCTTGACCATCCCRRCTTCCGCTTATGA
AGTGCGCAACGCATCTGGGRTATACCATGTCACGAACGACTGCTCCAACTCAAGCATTGT
GTATGAGGCAGCGGACATGATCATGCATACCCCCGGGTGCGTGCCCTGCGTWCGGGAGAA
CAAC---TCTTCCCGCTGCTGGGTAGCGCTCACCCCCACGCTCGCGGCCAGGAACTCTAG
CGTCCCYACCAAGACAATACGACGTCACGTCGACTTGCTTGTTGGGGCGGCTGCTTTCTG
CTCCGCTATGTACGTGGGGGATCTCTGCGGATCTGTTTTCCTCGTCTCTCAACTGTTCAC
TTTCTCGCCTCGCCGGCACGAGACAGTGCAGGACTGCAATTGCTCACTCTATCCCGGTCA
TGTATCAGGTCACCGCATGGCTTGGGATATGATG
>n-GZ190E.s
CATGGGGTACATTCCGCTCGTCGGCGCCCCCCTAGGGGGCGCTGCCAGGGCCCTGGCACA
TGGTGTCCGGGTTCTGGAGGACGGCGTGAAYTATGCAACAGGGAATYTGCCTGGTTGCTC
TTTTTCTATCTTCCTCTTGGCTCTGCTATCCTGCTTGACCATCCCAGCTTCCGCTTATGA
AGTGCGCAACGTATCTGGGGTATACCAWGTCACGAACGACTGCTCCAACTCAAGCATTGT
GTATGAGGCAGCGGACATGATCATGCATACCCCCGGGTGCGTGCCCTGCGTTCGGGAGGG
CAAC---TCTTCCCGTTGCTGGGTRGCGCTCACTCCCACGCTCGCGGCCAGGAACTCTAG
CGTCCCCACCAAGACAATACGACGTCACGTCGACTTGCTTGTYGGGGCGGCTGCTTTCTG
TTCCGCTATGTACGTGGGGGATCTCTGCGGATCYGTTTTCCTCGTCTCTCAACTGTTCAC
YTTCTCGCCTCGCCGGCACGAGACAGTGCAGGACTGCAATTGTTCAATCTATCCCGGTCA
TGTATCAGGTCACCGCATGGCTTGGGATATGATG
>n-GZ191E.s
CATGGGGTACATTCCGCTCGTCGGCGCCCCCCTAGGGGGCGCTGCCAGGGCCCTGGCACA
TGGTGTCCGGGTTCTGGAGGACGGCGTGAACTATGCAACAGGGAATTTGCCCGGTTGCTC
TTTYTCTATCTTCCTCTTGGCYCTGCTATCCTGCTTGACCATCCCAGCTTCCGCTTATGA
AGTGCGCAACGTATCTGGGGTATACCATGTCACGAACGACTGCTCTAACTCAAGCATTGT
GTATGAGRCAGCGGACATGATCATGCAYACCCCYGGGTGCGTGCCCTGCGTTCGGGAGAA
YAAC---TCTTCCCGYTGCTGGGTAGCGCTCACTCCCACGCTCGCGGCCAGGAACTCTAG
CGTCCCYACCAAGACAATACGACGTCACGTCGACTTGCTTGTCGGGGCGGCTGCTTTCTG
CTCCGCTATGTACGTGGGGGATCTCTGCGGATCTGTTTTCCTCGTCTCTCAACTGTTCAC
CTTCTCGCCTCGTCGGCACGAGACAGTGCAGGACTGCAATTGCTCACTCTATCCCGGTCA
TGTATCAGGTCACCGCATGGCTTGGGATATGATG
>n-GZ194E.s
CATGGGGTACATTCCCGTCGTGGGCGCGCCTTTRGGCGGCGTCGCGGCTGCGCTCGCACA
TGGTGTGAGGGCAATCGAGGACGGGATCAATTACGCAACAGGRAATCTTCCCGGTTGCTC
TTTCTCTATCTTCCTYTTGGCACTACTCTCGTGCCTCACGACGCCAGCTTCGGCTCTYAC
CTACGGCAACACCAGTGGGCTATACCATCTCACAAATGATTGCCCCAACTCCAGCATCGT
GCTGGAGGCTGATGCTATGATCTTGCATTTGCCTGGATGCTTGCCCTGTGTGAYGGTCGG
TAAT---CAGTCCACCTGYTGGCATGCTTTGACCCCTACCCTAGCCRTACCGAAYGCTTC
CACGCCCGCAACGGGGTTCCGCAGGCATGTGGATCTTCTTGCGGGCGCCGCAGTGGTCTG
CTCATCTCTGTACATCGGGGATCTGTGCGGYTCTCTCTTCTTGGCGGGACAACTATTCAC
CTTCCARCCCCGCCGTCATTGGACTGTGCAAGACTGCAACTGCTCCATCTATACAGGCCA
CGTCACCGGCCACAGGATGGCTTGGGATATGATG
>n-GZ200.se
CATGGGGTACATTCCCGTCGTGGGCGCGCCTTTGGGCGGCGTCGCGGCTGCGCTCGCACA
TGGTGTGAGGGCAATCGAGGACGGGATCAATTACGCAACAGGGAATCTTCCCGGTTGCTC
TTTCTCTATCTTCCTCTTGGCACTGCTCTCGTGCCTCACGACGCCAGCTTCGGCTCTTAC
CTACGGCAACACCAGTGGGCTATACCATCTCACAAATGATTGCCCCAACTCCAGCATCGT
GCTGGAGGCCGATACTATGATCTTGCATTTGCCTGGGTGCTTGCCCTGTGTGAGGGCCGA
TAAT---CGGTCCACCTGCTGGCATGCTTTGACCCCCACCCTAGCCGTACCAACTCCTTC
CACGCCCGCAACGGGGTTCCGCAGGCATGTGGATCTTCTTGCGGGCGCCGCGGTGGTCTG
CTCATCTCTGTACATCGGGGATCTGTGCGGCTCTCTCTTTTTGGCGGGACAACTATTCAC
CTTCCAGCCCCGCCGTCATTGGACTGTGCAAGACTGCAACTGCTCCATCTACACAGGCCA
CGTCACCGGCCACAGGATGGCTTGGGATATGATG
>n-GZ204E.s
CATGGGGTACATTCCCGTCGTGGGCGCGCCTTTGGGCGGCGTCGCGGCTGCGCTCGCACA
TGGTGTGAGGGCAATCGAGGACGGGATCAATTACGCAACAGGAAATCTTCCCGGTTGCTC
TTTCTCTATCTTCCTTYTGGCACTATTCTCGTGCCTCACGACGCCAGCTTCGGCTCTTAC
CTATGGCAACACCAGYGGGCTATACCATCTCACAAATGATTGCCCCAACTCCAGCATCGT
GYTGGAGGCTGATGCTATGATCTTGCATCTGCCYGGATGCTTGCCTTGTGTGAGGGTCGG
TAAT---CAGTCCACCTGCTGGCATGCTTTGACCCCCACCATAGCCATACCAAATGCTTC
CACGCCCGCAACGGGATTCCGYAGGCATGTGGATCTCCTTGCGGGCGCCGCAGTGGTCTG
CTCATCTCTGTACATCGGGGATCTGTGCGGCTCTCTYTTYCTGGCGGGACAACTATTCAC
CTTCCAGCCCCGCCGTCATTGGACCRTGCAAGACTGCAACTGCTCCATCTATACAGGCCA
CGTCACCGGTCACAGGATGGCTTGGGATATGATG
>n-GZ209E.s
CATGGGGTACATCCCCGTCGTAGGCGCCCCGCTTGGTGGCGTCGCCAGAGCTCTTGCGCA
CGGCGTGAGAGTCCTGGAGGACGGGGTTAATTATGCAACAGGGAACTTACCTGGTTGCTC
CTTTTCTATTTTCTTGCTGGCCCTACTGTCCTGCATCACCRTCCCGGTCTCTGCTGTCSA
AGTGAAGAACACCAGYGACAGCTACATGGTGACTAATGACTGYTCCAATGACAGCATCAT
CTGGCAGCTCSAGGCCGCCGTCCTCCACGTCCCCGGGTGCGTCCCGTGTGAGAGGRAGRA
HAAT---AYATCTCGGTGCTGGACGCCGGTCTCACCAAACGTGGCTGTGCAGCGGCCGGG
CGCCCTCACGCAGGGCTTGCGGGYGCACATCGACRTGGTTGTGATGWCCGCCACGCTCTG
CTCCGCTCTCTACGTGGGGGACGTTTGCGGCGGGGTAATGCTCGCAGCCCAGATCTTCAT
CGTCTCGCCGCAGCATCATSTGTTCGTGCAGGAATGCAATTGCTCCATCTACCCTGGTSA
CATCACTGGACACCGTATGGCATGGGATATGATG
>n-GZ211E.s
CATGGGGTACATTCCGCTCGTCGGCGCCCCCCTAGGGGGYGCWGCCAGGGCCCTGGCACA
YGGTGTCCGGGTTCTGGAGGACGGCGTGAACTACGCAACAGGGAATTTGCCCGGTTGCTC
TTTCTCTATYTTCCTCTTGGCTCTGCTGTCCTGYTTRACCATCCCAGCTTCYGCTTAYGA
RGTGCGCAACRCGTCCGGGGCATACCATGTCACGAACGACTGCTCCAACTCAAGCATTGT
GTATGAGGCAGCGGAYATGATCATGCAYACCCCCGGGTGCRTACCCTGCGTYCGGGAGAA
CAAC---GCCTCCCGTTGCTGGGTAGCGCTCACACCCACGCTCGCGGCCAGGAATAGCAG
CGTCCCCACTACGACAATACGGCGYCACGTCGACTTGCTCGTTGGGGCGGCTGCTTTCTG
CTCCGCTATGTACGTGGGGGATCTCTGCGGATCTGTCTTCCTCGTCTCCCAGCTGTTCAC
TTTCTCGCCTCGTCGGCATGAGACAGTTCAGGAYTGCAACTGCTCAATCTATCCCGGCCA
CGTATCAGGYCACCGCATGGCCTGGGATATGATG
>n-GZ212E.s
CATGGGGTACATTCCCGTAGTGGGCGCGCCTTTGGGCGGCGTCGCGGCTGCGCTCGCACA
TGGTGTGAGGGCAATCGAGGACGGGATTAATTATGCAACAGGGAATCTYCCCGGTTGCTC
TTTCTCTATCTTCCTTTTGGCACTACTCTCGTGCCTCACAACGCCAGCCTCGGCTCTTAC
CTACGGCAACTCCAGTGGGCTATACCATCTCACAAATGATTGCCCCAACTCCAGCATCGT
GCTGGAGGCGGATACTATGATCCTGCATTTGCCTGGATGCTTGCCTTGTGTGAGGGTCGG
TAAT---CAGTCCACCTGTTGGCATGCTGTGTCCCCCACCCTAGCCATACCAAATGCTTC
CACGCCCGCAACAGGATTCCGCAGACATGTGGATCTTCTTGCGGGCGCCGCAGTGGTTTG
CTCATCCCTGTACGTCGGGGACTTSTGCGGCTCTCTCTTTTTGGCGGGACAACTATTCAC
CTTTCAGCCCCGCCGTCATTGGGTTGTGCAAGAATGCAACTGCTCCGTCTATACGGGCCA
CGTCACCGGCCACAGGATGGCTTGGGATATGATG
>n-GZ214E.s
CATGGGGTACATTCCGCTCGTCGGCGCCCCCCTAGGGGGCGCTGCCAGGGCCCTGGCACA
TGGTGTCCGGGTTCTGGAGGACGGCGTGAACTATGCAACAGGGAATTTGCCCGGTTGCTC
TTTTTCTATCTTTCTCTTRGCTCTGCTATCCTGCTTGACCATCCCAGCTTCCGCTTATGA
AGTGCGCAACGCATCTGGGGTATACCATGTCACGAACGACTGCTCCAACTCAAGCATTGT
GTATGAGGCAGCGGACATGATCATGCATACCCCCGGGTGCGTGCCCTGCGTTCGGGAGAA
CAAC---TCTTCCCGCTGCTGGGTAGCGCTCACTCCCACGCTCGCGGCCAGGAACTCYAG
CATCCCCACCAAGACAATACGACGTCACGTCGACYTGCTTGTCGGGGCGGCTGCTTTCTG
CTCCGCTATGTACGTGGGGGATCTCTGCGGATCTGTTTTCCTCGTCTCTCAACTGTTCAC
TTTCTCGCCTCGCCGGCACGAGACAGTGCAGGACTGCAATTGCTCAATCTATCCCGGTCA
TGTATCAGGTCACCGCATGGCKTGGGATATGATG
>n-GZ219E.s
CATGGGGTACATYCCGCTCGTCGGCGCCCCCTTAGGGGGCGCAGCCAGGGCCCTGGCACA
TGGTGTCCGGGTTCTGGAGGACGGCGTGAACTATGCAACAGGGAATYTRCCCGGTTGCTC
TTTCTCTATYTTCCTCTTGGCYCTGCTGTCCTGTTTGACCATCCCAGCTTCCGCTTACGA
GGTGCGCAACACGTCCGGYGTATACCATGTCACGAACGACTGCTCCAACTCAAGCATTGT
GTATGAGGCAGCGGACATGATCATGCATACYCCCGGGTGTGTACCCTGCGTTCGGGAGAM
YAAC---GTCTCCCGTTGCTGGGTAGCGCTCACACCCACGCTCGCGGCCAGGAATAGCAG
CGTCCCCRTTACGACAATACGGCGCCACGTCGACTTGCTCGTTGGGRCGGCTGCTTTCTG
CTCCGCYATGTAYGTGGGGGATCTCTGCGGATCTGTCTTCCTCATYTCCCAGCTGTTCAC
TTTCTCGCCTCGTCGGCAYGAGACAGTTCAGGACTGCAACTGCTCAATCTATCCCGGCCA
CGTATCAGGTCACCGCATGGCCTGGGATATGATG
>n-GZ222E.s
CATGGGGTACATTCCGCTCGTCGGCGCCCCCCTAGGGGGCGCCGCCAGGGCCCTGGCGCA
TGGTGTCCGGGTTCTGGAGGACGGCGTGAACTACGCAACAGGGAATTTGCCCGGTTGCTC
TTTCTCTATCTTCCTCTTGGCTCTGCTGTCCTGTTTGACCATCCCAGCTTCCGCTTACGA
AGTGCGCAACGCGTCCGGGGTGTACCATGTCACGAACGACTGCTCCAACTCAAGCATTGT
GTATGAGGCAGCGGACATGATTATGCATACCCCCGGGTGCGTACCCTGCGTTCGGGAGAA
CAAC---GCCTCCCGTTGCTGGGTAGCGCTCACCCCCACGCTCGCGGCCAGGAATGGCAG
CGTCCCCACTACGACAATACGGCGCCACGTCGACTTGCTCGTTGGGACGGCTGCTTTCTG
CTCCGCTATGTACGTGGGGGATCTCTGCGGATCTGTCTTCCTCGTCTCCCAGYTGTTCAC
TTTCTCGCCTCGTCGGCATGAGACAGTTCAGGACTGCAATTGCTCAATCTATCCCGGCCA
CGTATCAGGTCACCGCATGGCCTGGGATATGATG
>n-GZ223E.s
CATGGGGTACATTCCGCTAGTCGGCGCCCCTCTAGGGGGCGCTGCCAGGGCCCTGGCACA
TGGTGTCCGGGTTCTGGAGGACGGCGTGAACTATGCAACAGGGAATTTGCCCGGTTGCTC
TTTCTCTATCTTCCTCTTAGCCCTGTTRTCCTGTTTGACCACCCCAGTTTCCGCTTATGA
AGTGCGCAACGTGTCCGGGATATACCATGTCACGAACGATTGCTCCAACTCAAGCATTGT
GTATGAGGCAGCGGACGTGATCATGCATACYCCCGGGTGCGTGCCCTGCGTTCGGGAGAA
CAAC---TCCTCCCGTTGCTGGGTTGCGCTCACTCCCACGCTCGCGGCCAGGAAYGCCAG
CRTCCCCGTTACGACATTRCGACGCCACGTCGACTTGCTCGTTGGGGCGGCTGCTTTCTG
CTCCGCTATGTACGTGGGGGATCTTTGCGGATCTGTTTTCCTCGTCTCCCAGCTKTTCAC
TTTCTCGCCTCGCCGGCATGAGACAGTGCAGGACTGCAATTGCTCAATCTATCCCGGCCA
CGTAACAGGTCACCGCATGGCCTGGGATATGATG
>n-GZ224E.s
CATGGGGTACATTCCGCTCGTCGGCGCCCCCTTAGGGGGCGCTGCCAGGGCYCTGGCGCA
TGGCGTCCGAGTTCTGGAGGACGGCGTGAACTATGCAACAGGGAATTTGCCCGGTTGCTC
CTTTTCTATCTTCCTCTTGGCCCTGCTGTCTTGYTTGACCAYCCCAGCTTCCGCTTAYGA
AGTGCGCAACGTRTCCGGGGTATACCATGTCACCAACGACTGCTCCAACGCAAGTATTGT
GTATGAGGCAGCGGACATDATTATGCATACCCCCGGRTGTGTGCCCTGCGTTCGGGAGRY
YAAC---ACCTCCCGTTGCTGGGTAGCGCTCACCCCCACGCTTGCGGCCAGGAACAACAG
CATCCCCACTACGACAATACGACGCCACGTCGACTTGCTCGTTGGGGCGGCTGCCTTCTG
CTCCGCTATGTACGTGGGGGATCTCTGCGGATCTGTCTTYCTYGTCTCCCAGCTGTTCAC
CTTCTCGCCTCGTCGGTATGAGACRGTACAGGACTGCAACTGCTCAATCTACCCCGGCCA
YGTATCAGGTCACCGCATGGCTTGGGATATGATG
>n-GZ232E.s
CATGGGGTACATTCCGCTCATCGGCGCTCCTGTAGGGGGCGTCGCGAGAGCCCTAGCTCA
TGGCGTTAGGGCTCTTGAGGACGGAGTGAACTATGCAACAGGGAATCTTCCTGGTTGCTC
CTTTTCTATCTTTCTCCTCGCTCTCTTCTCCTGCTTGACTTGCCCCGCGTCTGGTCTAGA
GTACAGGAACGCGTCTGGCCTATACATACTCACCAATGACTGCTCTAACGGGAGCATTGT
GTATGAGGCCGACGAGGTGATCTTGCACCTACCCGGATGTGTGCCCTGCATTACAACCGG
CAAC---CAAACATCGTGCTGGACACCAGTGTCACCAACAGTGGCCGTCAAGTATCCTGG
TGCGACCACCGCATCGATCCGCAGACATGTGGATATGCTGGTGGGTGCAGCCACGTTGTG
CTCAGCACTATACGTCGGGGACCTTTGCGGGGCCGTGTTCCTTGTGGGACAAGCATTCAC
CTTCAGGCCCCGCCGACACACGACTGTACAAACGTGCAACTGCTCAATTTACCCAGGCCA
CATTTCAGGACATCGTATGGCGTGGGATATGATG
>n-GZ235E.s
CATGGGGTACATTCCGCTCGTCGGCGCCCCCCTAGGGGGCGCTGCCAGGGCCCTGGCACA
TGGTGTCCGGGTTCTGGAGGACGGCGTGAACTATGCAACAGGGAATTTGCCCGGTTGCTC
TTTTTCTATCTTCCTCTTGGCTCTGCTATCCTGCTTGACCATTCCAGCTTCCGCTTATGA
AGTGCGCAACGTRTCTGGGKTATACCATGTCACGAACGACTGCTCCAACTCAAGYATTGT
GTATGAGGCAGCGGACGTGATCATGCATACCCCCGGGTGCGTGCCCTGCGTTCGGGAGAA
CAAC---TCTTCCCGCTGCTGGGTAGCGCTCACTCCCACGCTYGCGGCCAGGAACTCYAG
CGTCCCCACCAAGACAATACGACGTCACGTCGACTTGCTTGTCGGGGCSGCTGCTTTCTG
CTCCGCCATGTACGTGGGGGAYCTCTGCGGATCTGTYTTCCTCGTCTCTCAGYTGTTCAC
TTTCTCGCCTCGCAGGCACGAGACAGTGCAGGACTGCAATTGCTCACTCTATCCCGGTCA
TGTATCAGGTCACCGYATGGCTTGGGATATGATG
>n-GZ237E.s
CATGGGGTACATCCCCGTYGTGGGCGCGCCTTTGGGCGGCGTCGCGGCTGCGCTYGCACA
TGGTGTGAGGGCAATCGAGGACGGGATCAATTACGCAACAGGGAATCTTCCCGGTTGCTC
TTTCTCTATCTTCCTTTTGGCACTACTCTCGTGCCTCACGACGCCAGCTTCGGCTCTTAC
CTACGGCAACACCAGWGGGCTATACCATCTCACAAATGATTGCCCCAACTCCAGCATCGT
GCTGGAGGATGAYGCTATGATCTTGCATTTGCCYGGATGCTTGCCCTGTGTGAGGGTCGG
TAAT---CAGTCCACCTGCTGGCATGCTYTGACCCCCACYYTAGCCRTACCAAATGCTTC
CACGCCCGCAAYGGGGTTCCGCAGGCATGTGGATCTTCTTGCGGGCGCYGCAGTGGTYTG
TTCATCYCTGTACATCGGGGATCTGTGCGGCTCTCTCTTTTTGGCGGGACAACTATTCAC
CTTCCAGCCCCGCCGTCATTGGACTGTGCAAGACTGCAACTGTTCCATCTATACAGGCCA
CGTCACCGGCCACAGGATGGCTTGGGATATGATG
>n-GZ238E.s
CATGGGGTACATTCCGCTCGTCGGCGCCCCCCTAGGGGGCGCTGCCAGGGCCCTGGCACA
TGGYGTCCGGGTTCTGGAGGACGGCGTGAACTACGCAACAGGGAATTTGCCCGGTTGCTC
TTTCTCTATCTTTCTCTTGGCTYTGCTGTCCTGTTTGACCATCCCAGCTTCCGCTTACGA
AGTGCGCAACGCGTCCGGGGTATACCATGTCACGAACGACTGCTCTAACTCAAGCATTGT
GTATGAGGCRGCGGAYGTGATCATGCATACCCCCGGGTGCGTACCCTGCGTTCGGGAGAG
TAAC---GTCTCCCGTTGCTGGGTAGCGCTCACACCCACGCTHGCGGCCAGGAATGCCAG
CGTCCCCACTACGACAATACGGCGCCACGTCGACTTGCTCGTTGGGGCGGCTGCTTTCTG
TTCCGCYATGTACGTGGGGGATCTCTGYGGATCTGTCGTACTCGTCTCCCAGCTGTTCAC
YTTCTCGCCTCGTCRGCATGAGACAGTTCAGGACTGCAACTGCTCAATCTATTCCGGCCA
CGTATCAGGTCACCGCATGGCCTGGGATATGATG
>n-GZ239E.s
CATGGGGTACATTCCGCTCGTCGGCGGCCCCTTAGGGGGCGCTGCCAGGGTCCTGGCACA
TGGTGTCCGGGTTCTGGAGGACGGCGTGAACTATGCAACAGGGAATTTGCCCGGTTGCTC
TTTTTCTATCTTCCTCTTGGCTTTGCTATCCTGCTTGACCAYCCCAGCTTCCGCTTATGA
AGTGCGCAACGTATCYGGGATATACCATGTCACGAACGACTGCTCCAACTCAAGCATWGT
GTATGAGGCAGCGGACWTGATCATGCATACCCCCGGGTGCGTGCCCTGCGTTCGGGAGGC
CAAC---CTTTCCCGTTGCTGGGTAGCGCTCACTCCCACGCTCGCGGCCAGGAAYTCTAG
CRTCCCCACCAAGACAATACGACGTCACGTCGACTTGCTTGTTGGGGCGGCTRCTTTCTG
TTCCGCTATGTACGTGGGGGATCTCTGCGGATCTGTTTTCCTCGTCTCTCAACTGTTCAC
TTTCTCGCCTCGCCGGTACGAGACAGTGCAGGACTGCAATTGCTCAATCTATCCCGGTCA
TGTATCAGGTCACCGCATGGCTTGGGATATGATG
>n-GZ247E.s
CATGGGGTACATTCCGCTCATCGGCGCTCCTGTAGGGGGCGTCGCAAGAGCCCTAGCCCA
CGGCGTTAGGGCTCTTGAGGACGGGGTGAACTATGCAACAGGGAACCTTCCCGGTTGCTC
CTTTTCTATCTTTCTCCTCGCTCTCTTCTCCTGCTTGACTTGCCCCGTGTCTGGTCTAGA
GTACAGGAACRCGTCCGGCCTATACATACTTACCAACGACTGCTCTAACAAGAGCATTGT
GTATGAGGCCGACGAGGTGATCTTGCACTTACCCGGATGYGTGCCCTGCACCGCAACCGG
CAAC---CAGACAGCGTGCTGGACACCAGTGTCACCAACAGTGGCCGTCAGATATCCTGG
CGCTACCACCGCATCGATCCGCAATCATGTGGATATGCTGGTAGGCGCGGCCACGTTGTG
CTCAGCACTATATGTCGGGGACCTCTGCGGGGCCGTGTTCCTCGTGGGACAAGCATTTAC
CTTCAGGTCTCGCCGACACVATACTGTACAGACGTGCAACTGCTCAATTTACCCGGGCCA
CATTTCAGGACATCGTATGGCGTGGGATATGATG
>n-GZ253E.s
CATGGGGTACATCCCCGTCGTGGGCGCCCCGCTYGGTGGCGTCGCCAGAGCTCTTGCGCA
TGGCGTGAGAGTCCTGGAGGACGGGGTTAATTATGCAACAGGGAACTTACCTGGTTGCTC
CTTTTCTATCTTCTTGCTGGCYCTATTGTCCTGCATCACTAYTCCGGTCTCCGCTRYCCA
RGTGAAGAACACCAGCAACAGCTACATGGTGACYAAYGACTGYTCTAATGACAGCATCAC
CTGGCAGCTCCAGGCCGCGGTCCTCCAYGTCCCCGGGTGCGTCCCGTGCGAGAGAGTGGR
MAAY---GTATCTCGGTGCTGGATACCGGTTTCACCAAACGTRGCYGTGCAGCGGCCCGG
CGCCCTCACGCAGGGCTTGCGGACGCACATYGACATCGTTGTGATGTCCGCCACGCTCTG
YTCCGCCCTTTACGTGGGGGATGTCTGCGGCGGAGTRATGCTCGCAGCCCAGATGTTCRT
CGTCTCGCCGCAGCACCACTGGTTTGTGCAAGACTGCAATTGRTCCATCTACCCTGGTAC
CATCACTGGACATCGTATGGCATGGGATATGATG
>n-GZ266E.s
CATGGGGTACATCCCCGTCGTGGGCGCGCCTTTGGGTGGCGTCGCGGCTGCGCTTGCACA
TGGTGTGAGGGCAATCGAGGACGGGATCAATTACGCAACAGGGAATCTTCCCGGTTGCTC
TTTCTCTATCTTCCTTTTGGCACTACTCTCGTGCCTCACAACGCCAGCTTCGGCTCTCAC
CTACGGCAACTCCAGTGGGCTATACCATCTYACAAATGATTGCCCCAACKCCAGCATCGT
GCTGGAGGCGGATGCCATGATCTTGCATTTGCCTGGATGCTTGCCTTGTGTGAGGGTCGG
TAAT---CAGTCCACCTGCTGGCATGCTGTGTCCCCCACCCTAGCCATACCAAATGCTTC
CACGCCCGCAACGGGATTCCGTAGGCACGTGGATCTTCTTGCGGGCGCCGCAGTGGTTTG
TTCATCTCTGTACATCGGGGATTTGTGCGGTTCTCTCTTCCTGGCGGGACAACTATTCAC
CTTCCAGCCCCGCCGTCATTGGACTGTGCAAGACTGCAACTGCTCCATTTATACAGGCCA
CGTCACTGGCCACAGGATGGCTTGGGATATGATG
>n-GZ295E.s
CATGGGGTACATTCCGCTCGTCGGCGCCCCCTTAGGGGGCGCTGCCAGGGCCCTGGCACA
TGGTGTCCGGGTTCTGGAGGACGGCGTGAACTATGCAACAGGGAATTTGCCCGGTTGCTC
TTTTTCTATCTTCCTCTTGGCTYTGCTATCCTGCTTGACCATCCCAGCTTCCGCTTATGA
AGTGCGCAACGCATCTGGGGTATACCATGTCACGAACGACTGCTCCAACTCAAGCATTGT
GTATGAGGCAGCGGACATGATCATGCATACCCCCGGGTGCGTGCCCTGCGTTCGGGAGGG
CAAC---CAWTCCCGTTGCTGGGTAGCGCTCACTCCCACGCTCGCGGCCAGGAACTCCAG
CGTCCCCACCAAGACAATACGACGTCACGTCGACTTGCTTGTTGGGGCGGCTGCTTTCTG
YTCCGCTATGTACGTGGGGGACCTTTGCGGATCTGTTTTCCTCGTCTCTCAACTGTTCAC
TTTCTCGCCTCGCCGGCACGAGACAGTGCAGGACTGCAATTGCTCACTCTATCCCGGTCA
TGTATCAGGTCACCGCATGGCCTGGGATATGATG
>n-GZ298E.s
CATGGGGTACATCCCCGTCGTGGGCGCGCCTTTGGGCGGCGTCGCGGCTGCGCTCGCACA
CGGTGTGAGGGCAATCGAGGACGGGATCAATTACGCAACAGGRAATCTTCCCGGTTGCTC
TTTCTCTATCTTCCTTTTGGCACTACTCTCGTGCCTCACAACGCCAGCTTCGGCTCTCAC
CTACGGCAACTCCAGTGGGCTATACCATCTCACAAATGATTGCCCCAACTCCAGCATYGT
GCTGGAGGCGGATGCCATGATCTTGCATTTGCCTGGATGCTTGCCTTGTGTGAGGGTCGG
TAAT---CAGTCCACCTGCTGGCATGCTGTGTCCCCCACCCTAGCCATACCAAATGCTTC
CACGCCCGCAACGGGATTCCGTAGGCACGTGGATCTTCTTGCGGGCGCCGCAGTGGTTTG
YTCATCTCTGTACATCGGRGATTTGTGCGGYTCTCTYTTYCTGGCGGGACAATTATTCAC
CTTCCAGCCCCGCCGTCATTGGACTGTGCAAGACTGCAACTGCTCCATCTAYACAGGCCA
CGTCACTGGCCACAGGATGGCTTGGGATATGATG
>n-GZ300E.s
CATGGGGTACATTCCGCTYGTCGGCGCTCCCCTAGGGGGCGCTGCCAGGGCCCTRGCACA
TGGTGTCCGGGTTCTGGAGGACGGCGTGAACTATGCAACAGGGAATTTGCCCGGTTGCTC
TTTYTCTATCTTCCTCTTGGCCCTGCTATCCTGCTTGACCATYCCAGCCTCCGCTTATGA
AGTGCGCAACGTATCYGGGGTATACCACGTCACGAACGACTGCTCCAACTCAAGCATTGT
GTATGAGGCAGCGGACWTGATCATGCATACCCCCGGGTGCGTGCCCTGCGTTCGGGAGRA
CAAC---TCTTCCCGCTGCTGGGTAGCGCTCACTCCCACGCTYGCGGCCAGGAACTCTAG
CGTCCCCACCAAGACAATACGACGTCACGTCGACTTGCTTGTCGGGGCGGCTGCTTTCTG
YTCCGCTATGTACGTGGGGGAYCTCTGCGGATCTGTTTTCCTCGTCTCTCARCTGTTCAC
TTTCTCGCCTCGCCGGCACGAGACRGTGCAGGACTGCAATTGCTCACTCTATCCCGGTCA
TGTATCAGGTCACCGCATGGCTTGGGATATGATG
>n-GZ302E.s
CATGGGGTACATCCCCGTCGTAGGCGCTCCACTTGGTGGCGTCGCTAGAGCTCTCGCACA
TGGTGTGAGAGTCCTAGAGGACGGGGTTAACTATGCAACAGGGAATCTACCTGGTTGCTC
CTTTTCTATCTTCTTGCTAGCYCTTCTGTCTTGCATCACCGTTCCAGTCTCTGCTGTCGA
AGTGAAGAACAACAGTGACAGTTATATGGTGACCAACGACTGCTCCAATGMCAGCATCAC
CTGGCAGCTTGARGCCGCGGTCCTCCACGTCCCCGGGTGCGTTCCATGCGAAAGAGCGGR
AAAT---GCGTCCCGGTGCTGGATACCGGTCACACCAAATATAGCTGTGCGGCAGCCSGG
TGCCCTCACGCGGGGCTTGCGGACGCATATCGACATGGTTGTGGTGTCAGCCACGCTCTG
CTCCGCTCTCTACGTGGGGGACCTCTGCGGCGGGGTGATGCTTGCAGCCCAGCTGTTCAT
TGTCTCGCCGCAGCACCATTGGTTTGTGCAAGAATGCAACTGCTCCATCTATCCCGGYAC
CATCACTGGACACCGTATGGCATGGGATATGATG
>n-GZ304E.s
CATGGGGTATATCCCCGTCGTAGGCGCCCCGCTTGGAGGCGTCGCCAGAGCTCTCGCGCA
CGGCGTGAGGGTCCTGGAGGACGGGGTTAATTATGCAACAGGGAACTTACCTGGTTGCTC
TTTTTCTATCTTCTTGCTGGCCCTGCTGTCCTGCATCACCACCCCGGTCTCTGCTGCCCA
AGTGAAGAACACCACTAACAGCTATATGGTGACCAACGACTGTTCCAATGACAGCATCAC
TTGGCAGCTCGAGGGCGCGGTCCTCCACGTCCCCGGGTGCGTCCCGTGTGAGAAAGTGGG
AAATGCTACACCACGATGCTGGACGCCGGTCACGCCAAACGTGGCTGTGCAGCGGCCCGG
GGCCCTYACACAGGGCTTGCGGACGCACATCGACATGGTTGTGGTGTCCGCCACGCTCTG
CTCCGCTCTCTACGTGGGGGACCTCTGCGGTGCGGTAATGCTCGCAGCCCAGATCTTCAT
TCTCTCGCCGCAGCATCACGTGTTCGTGCAAGAGTGCAACTGCTCCATCTACCCTGGTAC
CATCACTGGGCACCGTATGGCATGGGATATGATG
>n-GZ315E.s
CATGGGGTACATTCCGCTCGTCGGCGCCCCCTTGGGGGGCGTTGCCAGGGYCCTGGCACA
TGGTGTCCGGGTYCTGGAGGACGGCGTGAACTATGCAACAGGGAATTTGCCCGGTTGCTC
TTTCTCTATCTTCCTCTTAGCCTTGCTATCCTGTTTGACWACCCCAGCTTCCGCTTACGA
AGTGCGYAACGTGTCCGGGATATACCATGTCACGAACGACTGCTCCAACTCAAGCATTGT
GTATGAGGCAGCGGAYCTGATCATGCATACCCCCGGGTGCGTGCCYTGCGTCCGGGAGRG
CRAC---AYCTCCCGYTGCTGGGTAGCGCTCACTCCCACGCTCGCGGCCAGGAACGCCAG
CGTCCCCACTGCGACAATACGACGGCATGTTGACTTGCTCGTTGGRGCGGCTGCTTTCTG
CTCCGCCATGTACGTGGGGGATCTCTGCGGATCTGTTTTCCTTGTCTCTCAGCTGTTCAC
CTTCTCGCCTCGCCGGTAYGAGACAACACAGGACTGCAAYTGCTCAATCTATCCCGGCCA
CGTAACAGGTCACCGCATGGCRTGGGATATGATG
>n-GZ317E.s
CATGGGGTACATTCCGCTCGTCGGCGCCCCCCTAGGGGGCGCTGCCAGGGCCCTGGCACA
TGGTGTCCGGGTTCTGGAGGACGGCGTGAAYTACGCAACAGGGAATTTGCCCGGTTGCTC
TTTCTCTATCTTCCTYTTGGCTYTGCTGTCCTGTTTGACCATCCCAGCTTCCGCTTACGA
AGTGCGCAACACGTCCGGGGTGTACCACGTCACGAACGACTGCTCCAACTCAAGCATTGT
GTATGAGGCAGCGGACATGATYATGCACACCCCCGGGTGCGTRCCCTGCGTSCGGGAGAA
CAAT---GCCTCCCGYTGCTGGGTAGCGCTCACACCCACGCTTGCGGCCAGGAATAGCAG
CGTCCCCACCACGACAATACGGCGTCACGTCGACTTGCTCGTTGGGGCGGCTGCTTTCTG
CTCCGCYATGTAYGTGGGGGATCTYTGCGGATCTGTCTTCCTCATCTCCCAGCTGTTCAC
TTTCTCGCCTCGTCAGCATGAGACAGTTCAGGACTGCAACTGCTCAATCTATCCCGGCCA
CGTAACAGGTCACCGCATGGCCTGGGATATGATG
>n-GZ324E.s
CATGGGGTACATTCCGCTCGTCGGCGCCCCCTTGGGGGGCGCTGCCAGGGCCCTGGCACA
TGGTGTCCGGGTTCTGGAGGACGGCGTGAACTATGCAACAGGGAATTTACCCGGTTGCTC
TTTTTCTATCTTCCTCTTAGCTCTGCTATCCTGTTTGACCATCCCAGCTTCCGCTTATGA
AGTGCGCAACGTGTCTGGGGTATACCATGTCACGAACGACTGCTCCAACTCAAGCATTGT
GTATGAGGCAGCGGACATGATCTTGCATACCCCCGGGTGCGTGCCCTGCGTTCGGGAGAA
TAAC---TCTTCCCGTTGCTGGGTAGCGCTCACTCCCACGCTCGCGGCCAGGAACGCTAG
CATCCCCACCAAGGCAATACGACGCCACGTCGACTTGCTTGTTGGGACGGCTGCTTTCTG
CTCCGCCATGTACGTGGGGGATCTCTGCGGATCTGTTTTTCTCGTTTCCCAGCTGTTCAC
CTTCTCGCCTCGCCGGCATGAGACAGTGCAGGACTGCAATTGCTCACTCTATCCCGGCCA
TGTAACGGGTCACCGCATGGCTTGGGATATGATG
>n-GZ326E.s
CATGGGGTACATTCCCGTCGTGGGCGCGCCTTTGGGCGGCGTCGCGGCTGCGCTCGCACA
TGGTGTGAGGGCACTCGAGGACGGGATCAATTACGCAACAGGGAATCTTCCCGGTTGCTC
TTTCTCTATCTTCCTTTTGGCACTATTCTCGTGCCTCACGACACCAGCTTCGGCCCTCAC
CTACGGTAACACCAGTGGGCTATACCATCTCACAAATGATTGYCCTAACTCCAGCATCGT
GCTGGAGGCTGATGCTATGATCTTGCATTTGCCTGGATGCTTGCCCTGTGTGAGGGTCGG
TAAT---CGGTCCACCTGCTGGCATGCTTTGTCCCCCACCCTAGCCATACCAAATGCTTC
CACGCCCGCAACGGGGTTTCGCAGGCATGTGGATCTTCTTGCGGGCGCCGCAGTGGCCTG
CTCATCTCTGTACATTGGAGATCTGTGCGGCTCTCTCTTTTTGGCGGGACAACTATTCAC
CTTCCAGCCCCGCCGTCATTGGACTGTGCAAGACTGCAACTGCTCCATCTATACAGGCCA
CGTCACCGGCCACAGGATGGCTTGGGATATGATG
>n-GZ328E.s
CATGGGGTACATTCCGCTCGTCGGCGCCCCTTTAGGGGGCGTTGCCAGGGCCCTGGCACA
TGGTGTCCGGGTTSTGGAGGACAGCGTGAACTATGCAACAGGGAATTTGCCCGGTTGCTC
CTTTTCTATCTTCCTCTTGGCTCTGCTATCCTGCTTGACCATCCCAGCTTCCGCTTATGA
AGTGCGCAACGTGTCTGGGGTATACCATGTCACGAACGACTGCTCCAACTCAAGCATTGT
GTATGAAGCAGCGGACATGATCATGCATGCCCCCGGGTGCGTRCCCTGCGTTCGGGAGAA
CAAY---TCTTCCCGTTGCTGGGTAGCGCTCACTCCCACGCTCGCGGCCAGGAACGCTAG
CGTCCCCACCAAGACAATACGACGTCACGTCGATTTGCTTGTTGGGGCGGCTGCTTTCTG
CTCCGCTATGTACGTGGGGGATCTCTGCGGATCTGTTTTCCTCGTCTCTCAACTGTTCAC
TTTCTCGCCTCGTCGGCATGAGACAGTGCAGGACTGCAATTGCTCAATCTATCCCGGCCA
TGTATCAGGTCACCGCATGGCTTGGGATATGATG
>n-GZ329E.s
CATGGGGTACATTCCGCTCGTCGGCGCCCCCCTAGGGGGCGCTGCCAGGGCCCTGGCACA
TGGTGTCCGRGTTCTGGAGGACGGCGTGAACTATGCAACAGGGAATTTGCCCGGTTGCTC
TTTCTCTATCTTCCTCTTGGCTCTGCTATCCTGCTTGACCATCCCAGCTTCCGCTTATGA
AGTGCGCAACGYATCYGGGGTATACCATGTCACGAAYGACTGCTCCAACTCAAGCATTGT
GTATGAGGCAGCRGACATGATCATGCATACCCCCGGGTGCGTGCCCTGCGTTCGGGAGAA
CAAC---TCTTCCCGTTGCTGGGTAGCGCTCACTCCCACGCTCGCGGCCAGGAACTCTAG
CGTCCCCACCAAGACAATACGACGTCACGTCGACTTGCTTGTTGGGGCGGCTGCTTTCTG
CTCCGCTATGTACGTGGGGGATCTCTGCGGATCTGTTTTCCTCGTCTCTCARCTGTTCAC
TTTCTCGCCTCGCCGGTACGAGACAGTGCAGGACTGCAATTGCTCACTCTATCCCGGTCA
TGTATCAGGTCACCGCATGGCTTGGGATATGATG
>n-GZ333E.s
CATGGGGTACATTCCGCTCGTCGGCGCCCCCCTAGGGGGCGCTGCCAGGGCCCTGGCACA
TGGTGTCCGGGTTCTGGAGGACGGCGTGAAYTATGCAACAGGGAAYTTGCCCGGTTGCTC
TTTCTCTATCTTCCTCTTGGCTCTGCTATCCTGCTTGACCATACCAGCTTCCGCTTATGA
AGTGCGCAACGTGTCTGGGGTATACCATGTCACGAACGACTGCTCCAACTCAAGTATTGT
GTATGAGGCAGCGGACATGATCATGCATACCCCCGGRTGCGTGCCCTGCGTTCGGGAGAA
CAAC---TCTTCCCGTTGYTGGGTAGCGCTCACTCCCACRCTCGCGGCCAGGAAYGCAAG
CGTCCCCACCAAGACGATWCGACGTCACGTCGACTTGCTTGTTGGGGCGGCTGCTTTCTG
YTCCGCTATGTACGTGGGGGATCTCTGCGGATCTGTTTTCCTCGTCTCTCAGCTGTTCAC
TTTCTCGCCTCGCCGGTACGAGACAGTGCAGGACTGCAATTGCTCACTCTATCCCGGCCA
TGTATCAGGTCACCGCATGGCTTGGGATATGATG
>n-GZ347E.s
CATGGGGTACATCCCCGTCGTCGGCGCCCCTCTTGGTGGCGTCGCCAGAGCTCTCGCGCA
TGGCGTGAGAGTCCTGGAGGACGGGGTTAACTTTGCAACAGGGAACTTACCTGGTTGCTC
CTTTTCTATCTTCTTGCTGGCYCTATTGTCCTGCATCACCACCCCGGYCTCTGCTGTCCA
AGTGAAGAACACYAGTRMCATCTACATGGTRACTAACGACTGTTCCAATGACAGCATCAC
TTGGCAGCTCCAGGCCGCGGTCCTCCACGTCCCCGGGTGCGTCCCGTGCGAGAAAGTGGA
AAAT---ACATCTCGGTGCTGGATACCCGTCTCACCAAACGTAGCTGTGCAGCGGCCCGG
CGCCCTCACGCAGGGCTTGCGGACGCACATYGACATCGTTGTGATGTCCGCCACGCTCTG
CTCCGCCCTTTACRTAGGAGACCTCTGCGGCGGRGTGATGCTCGCAGCCCAGATGTTCAT
CGCCTCGCCGCAGCACCACTGGTTTGTGCAAGAATGCAATTGTTCCATCTACCCTGGTAC
CATCACTGGACACCGTATGGCATGGGATATGATG
>n-GZ348E.s
CATGGGGTACATTCCGCTCGTCGGCGCTCCCCTAGGGGGCGTTGCCAGAGCCCTGGCACA
TGGTGTCCGGGCTGTGGAGGACGGCGTGAACTATGCGACAGGGAATTTGCCCGGTTGCTC
TTTCTCTATCTTCCTCTTGGCTTTGCTGTCCTGCTTGACCATCCCAGCTTCCGCTTACGA
AGTGCGCAACACGTCCGGGGTATACCATGTCACGAACGACTGCTCCAACTCAAGCATTGT
GTATGAGGCAGCGGACATGATCATGCATGCCCCCGGATGCGTACCCTGCGTTCGGGAGGG
CAAC---CKCTCCCGTTGCTGGGTAGCGCTCACACCCACGCTCGCGGCCAGGAATGCCAC
CATCCCCACTACGACAATACGGCGCCATGTCGACTTGCTCGTTGGGGCGGCTGCTTTCTG
CTCCGCTATGTACGTGGGGGATCTCTGCGGATCTGTCTTCCTCGTCTCCCAGCTGTTCAC
TTTCTCGCCTCGTCGGCATGAGACAGTTCAGGACTGCAACTGCTCGATCTATCCTGGCCA
CGTATCAGGTCACCGCATGGCCTGGGATATGATG
>n-GZ362E.s
CATGGGGTACATCCCCGTCGTTGGCGCCCCACTTGGTGGCGTCGCTAGAGCTCTCGCGCA
TGGCGTGAGAGTCCTAGARGACGGGGTTAATTATGCAACAGGGAACCTACCCGGTTGCTC
CTTTTCTATCTTCTTGCTAGCCCTCCTATCTTGCATCACTGTTCCAGTCTCTGCTGCCGA
AGTGAAGAACAACAGTGACAGTTACATGGTGACCAACGACTGCTCCAACGACAGCATCAC
TTGGCAGCTTCAGGCCGCGGTCCTCCACGTCCCCGGGTGCGTTCCATGCGAGAAAGTGGG
AAAT---GCATCCCGGTGTTGGATACCGGTCTCACCAAACGTAGCTGTGCGGCAGCCCGG
TGCCCTCACGCAGGGCTTGCGGACGCATATCGACGTGGTTGTGATGACAGCCACGCTCTG
CTCCGCTCTCTACGTGGGGGACCTCTGCGGYGGGGTGATGCTCGCATCCCAGCTGTTTAT
TGTCTCGCCGCAGCACCAYTGGTTTGTGCAAGAATGCAAYTGTTCTATCTATCCTGGCAC
TATYACTGGACACCGTATGGCATGGGATATGATG
>n-GZ363E.s
CATGGGGTACATCCCCGTCGTAGGCGCCCCACTTGGTGGCGTCGCTAGAGCTCTCGCGCA
TGGCGTGAGAGTCCTAGAGGACGGGGTTAAYTATGCAACAGGGAACCTACCTGGTTGCTC
CTTTTCTATCTTCTTGCTAGCYCTTCTGTCTTGCATCACCGTTCCAGTCTCTGCTGCYGA
AGTGAAGAACAACAGTGACAGTTACATGGTGACCAAYGACTGCTCCAATGACAGCATCAC
CTGGCAGCTWCAGGCCGCGGTCCTCCACGYCCCCGGGTGCGTTCCATGCGAGAAAGTGGG
GAAT---GCATCCCGGTGCTGGATACAGGTYGCACCAAACATAGCTGTGCGGCAGCCCGG
TGCCCTCACGCAGGGCTTGCGGACGCATATCGACATAGTTGTGATGTCAGCCACGCTCTG
CTCCGCTCTCTACGTGGGGGACCTCTGCGGCGGGGTGATGCTTGCAGCYCAGCTGTTTAT
TGTCTCGCCGCAGCACCATTGGTTTGTGCAAGAATGCAACTGCTCTATCTATCCTGGCAC
CATCACTGGTCACCGTATGGCATGGGATATGATG
>n-GZ375E.s
CATGGGGTACATTCCGCTCGTCGGCGCCCCCCTAGGGGGCGCTGCCAGGGCCCTGGCACA
TGGTGTCCGGGTTCTGGAGGACGGCGTGAACTATGCAACAGGGAATCTGCCCGGTTGCTC
TTTTTCTATCTTCCTCTTGGCTCTGCTATCCTGCTTGACCATCCCAGCTTCCGCTTATGA
AGTGCGCAACGCATCTGGGGTATACCATGTCACGAACGACTGCTCCAACTCAAGCATTGT
GTATGAGGCAGCGGACATGATCATGCATACCCCCGGGTGCGTGCCTTGCGTTCGGGAGGG
CAAT---TCTTCCCGTTGCTGGGTAGCGCTCACTCCCACGCTCGCGGCCAGGAACTCTAG
CGTCCCCACCAAGACAATACGACGTCACGTCGACTTGCTTGTCGGGGCGGCTGCTCTCTG
CTCCGCTATGTACGTGGGGGATCTCTGCGGATCTGTTTTCCTCGTCTCTCAACTGTTCAC
TTTCTCGCCTCGCCGGCACATGACAGTGCAGGACTGCAATTGCTCAATCTATCCCGGTCA
TGTATCAGGTCAYCGCATGGCTTGGGATATGATG
>n-GZ377E.s
CATGGGGTACATCCCCGTCGTGGGCGCGCCTTTGGGCGGCGTCGCAGCTGCGCTTGCACA
TGGTGTGAGGGCACTCGAGGACGGGATTAATTACGCAACAGGGAACCTTCCCGGTTGCTC
TTTCTCTATCTTCCTTTTGGCACTACTCTCGTGCCTCACAACGCCAGCTTCGGCTCTTAC
CTACGGTAACTCCAGTGGGCTATACCATCTCACAAATGATTGCYCCAACTCCAGCATCGT
GCTGGAGGCGGATGCTATGATTTTGCATTTGCCTGGATGTTTGCCTTGTGTGAGGGTCGG
TAAT---CGTTCCACTTGTTGGCATGCTGTGTCCCCCACCCTAGCCAYACCGAATGCTTC
CACGCCCGCGACGGGATTCCGCAGGCATGTGGACCTTCTTGCGGGCGCCGCAGTGGTTTG
CTCATCCCTGTACATCGGGGATTTGTGCGGCTCTCTCTTTCTGGCGGGACAACTATTCAC
CTTTCAGCCCCGCCGTCATTGGACTGTGCAAGACTGCAACTGCTCCATCTACACGGGCCA
CGTCACCGGCCATAGGATGGCTTGGGATATGATG
>n-GZ378E.s
CATGGGGTACATTCCGCTCGTCGGCGCCCCCCTAGGGGGCGCTGCCAGGGCCCTGGCACA
TGGTGTTCGGGTTCTGGAGGACGGCGTGAACTACGCRACAGGGAATTTGCCCGGTTGCTC
TTTCTCTATCTTCCTCTTGGCTTTGCTGTCCTGTTTGACCATCCCAGCTTCCGCTTACGA
AGTGCGCAACGCGTCCGGGGTATACCATGTCACGAACGACTGCTCCAACTCAAGCATTGT
GTATGAGGCAGCGGACATGATCATGCATACCCCCGGGTGCGTACCCTGCGTTCGGGAGAA
CAAC---YSCTCCCRTTGCTGGGTAGCGCTCACACCCACGCTCGCGGCCAGGAATGCCAS
CGTCCCCACYACGACAATACGGCGCCACGTCGAYTTGCTCGTTGGGGCGGCYACTTTCTG
CTCCGCTATGTACGTGGGGGATCTCTGTGGATCTGTCTTCCTYGTCTCCCAGCTGTTCAC
TTTCTCGCCTCGTCGGCATGAGACGGTTCARGAATGYAACTGCTCAATCTATCCCGGCCA
CGTATCAGGTCACCGCATGGCCTGGGATATGATG
>n-GZ381E.s
CATGGGGTACATCCCCGTCGTAGGCGCCCCGCTTGGTGGCGTCGCCAGAGCCCTTGCGCA
TGGCGTGAGAGTCCTGGAGGACGGGGCTAATTATGCAACAGGGAACCTACCTGGTTGCTC
CTTTTCTATTTTCTTGCTGGCCTTACTGTCCTGCATCACCATTCCAGTCTCCGCTGCCCA
AGTGAAGAACACCAGTGACGGCTACATGGTGACTAATGACTGTTCCAACGACAGCATCAC
CTGGCAGCTCCAGGCTGCCGTCCTCCACGTTCCCGGGTGCGTCCCGTGTGAGAAGGAGGG
AAAT---ACATCTCGGTGCTGGATACCGGTCTCACCAAATGTGGCTGTGCAGCGGCCGGG
CGCCCTCACGCAGGGCTTACGGGCGCACGTCGACATGGTTGTGATGTCCGCCACGCTCTG
CTCCGCTCTCTACGTGGGGGACGTTTGCGGCGGGGTAATGCTCGCAGCCCAGATCTTCAT
CGTCTCGCCGCAACACCACCAGTTCGTGCAGGAATGCAATTGCTCCATCTACCCTGGTGC
CATCACTGGACACCGTATGGCGTGGGATATGATG
>n-GZ391E.s
CATGGGGTACATTCCGCTCATCGGCGCTCCGGTAGGGGGCGTCGCAAGAGCCCTAGCTCA
TGGCGTTAGGGCTGTTGAGGACGGAGTGAACTATGCAACAGGGAACCTTCCTGGTTGCTC
CTTTTCTATCTTTCTCCTCGCTCTCTTCTCCTGCCTGACTTGCCCCGCGTCTGGTCTAGA
GTACAGGAACGTGTCTGGCCTATACATGCTTACCAATGACTGCTCTAACGGGAGCATTGT
GTATGAGGCCGACGAGGTGATCTTGCACTTGCCCGGATGTGTGCCCTGCGTCGCAACCGG
CAAY---CAGACATCGTGCTGGACACCAGTGGCACCAACAGTGGCCGTCAGGYACCCTGG
TGCGACCACCGCATCGATCCGCAATCATGTGGATGTGCTGGTGGGCGCAGCCACATTGTG
CTCGGCACTATACGTCGGGGACCTCTGCGGGGCCGTGTTCTTGGTGGGACAAGCATTCAC
CTTCAGGCCCCGTCGACACACGACTGTGCAGACTTGCAACTGCTCAATTTACCCAGGCCA
CATTACAGGACATCGTATGGCGTGGGATATGATG
>n-GZ403E.s
CATGGGGTACATCCCGCTCGTCGGCGCTCCTGTAGGAGGTGTCGCAAGAGCCCTCGCGCA
TGGCGTGAGGGCTCTTGAAGACGGGATAAATTTCGCAACAGGGAACTTGCCCGGTTGCTC
CTTTTCTATCTTCCTTCTAGCTCTGTTCTCTTGCTTGATTCATCCAGCGGCTAGTCTAGA
GTGGCGGAATACGTCTGGTCTCTACGTCCTTACCAACGACTGTTCCAATAGCAGTATTGT
GTATGAGGCCGATGATGTTATTCTGCACACACCTGGCTGTGTACCGTGTGTCCAGGACGG
CAAT---ACATCCACGTGCTGGACCCCAGTGACACCTACAGTAGCAGTCAGGTACGTCGG
AGCAACCACCGCTTCGATACGCAGTCATGTGGACCTATTAGTGGGCGCGGCCACAATGTG
TTCTGCGCTCTACGTGGGTGATATGTGTGGGGCTATTTTCCTCGTGGGACAAGCCTTCAC
GTTCAGACCTCGTCGCCATCAAACGGTCCAGACCTGTAACTGCTCACTGTACCCAGGCCA
TCTTTCAGGACATCGAATGGCTTGGGATATGATG
>n-GZ405E.s
CATGGGGTACATCCCCGTCGTAGGCGCCCCACTTGGTGGCGTCGCTAGAGCTCTCGCACA
TGGYGTGAGAGTCCTAGAGGACGGGGTTAACTACGCAACAGGGAACCTACCTGGTTGCTC
CTTTTCTATCTTCTTGCTAGCCCTTCTGTCTTGCATCGCCGTTCCRGTTTCTGCTGCCGA
AGTGAAGAACAACAGTGACAGYTATATGGTGACTAACGACTGCTCCAATGACAGCATCAC
CTGGCAGCTYCAGGCTGCGGTCCTCCACGTCCCCGGGTGCGTTCCCTGCGAGAAAGTGGG
AAAT---RCATCCCGATGCTGGGTACCAGTCTCACCAAATATRGCTGTGCAGCRGCCCGG
CGCCCTCACGCAGGGCTTGCGGACGCATATCGACATGGTTGTGATGTCAGCCACGCTCTG
CTCCGCTCTTTACGTGGGGGACTTCTGCGGCGGGGTAATGCTTGCAGCCCAGCTGTTTGT
TGTCTCGCCGCAGCACCATTGGTTCGTGCAAGAATGCAACTGCTCYATTTAYCCTGGCAC
CATCACTGGACATCGTATGGCATGGGATATGATG
>n-GZ406E.s
CATGGGGTACATTCCGCTCGTCGGCGCCCCCTTGGGGGGCGTTGCCAGGGCCCTGGCACA
TGGTGTCCGGGTTCTGGAGGACGGCGTGAACTATGCAACAGGGAATTTGCCCGGTTGCTC
TTTCTCTATCTTCCTTTTAGCCCTGCTATCCTGTTTGACTACCCCAGCTTCCGCTTACGA
AGTGCGCAACGTGTCCGGGATATACCATGTCACGAACGACTGCTCCAACTCAAGCATTGT
GTATGAGGCAGCGGACCTGATCATGCATACCCCCGGGTGCGTGCCCTGCGTTCGGGAGRA
CAAC---TCCTCCCGTTGTTGGGTAGCGCTCACCCCCACGCTCGCGGCCAGGAACTCCAG
CATCCCCACTATGACAATACGACGGCATGTCGACTTGCTCGTGGGGGTGGCTACTTTCTG
TTCCGCCATGTACGTGGGGGATCTCTGCGGATCCGTTTTCCTTGTCTCTCAGCTGTTCAC
CTTCTCACCTCGCCGGTACGAAACAACACAGGACTGCAATTGCTCAATCTATCCCGGCCA
CRTAACAGGTCACCGCATGGCTTGGGATATGATG
>n-GZ407E.s
CATGGGGTACATTCCGCTCGTCGGCGCCCCCYTAGGGGGCGCTGCCAGGGCCCTGGCACA
TGGTGTCCGRGTTCTGGAGGACGGCGTGAACTACGCAACAGGGAATYTGCCCGGTTGCTC
TTTCTCTATYTTCCTCTTGGCCCTGCTGTCCTGTTTGACCATCCCAGCTTCCGCTTACGA
AGTGCGCAACRCCTCCGGGGTATACCATGTCACGAACGACTGCTCCAACTCAAGCATTGT
GTATGAGGCAGCGGACATGATCATGCATACCCCCGGGTGCGTACCCTGCGTTCGGGAGAA
CAAC---GCCTCCCGTTGYTGGGTAGCGCTCACACCCACGCTCGCGGCCAGGAATRRCAG
CGTCCCCACTACGACAATACGGCGCCACGTCGACTTGCTCGTTGGGGCGGCTGCTTTCTG
CTCYGCTATGTACGTGGGGGATCTCTGCGGATCTRTCYTCCTYGTCTCCCAGCTGTTCAC
TTTCTCGCCTCGTCGGCATGAGACAGTTCAGGACTGCAACTGCTCAATCTATCCCGGCCA
YGTATCAGGTCACCGCATGGCCTGGGATATGATG
>n-GZ412E.s
CATGGGGTACATCCCGCTCGTCGGTGCCCCCCTAGGGGGCGTTGCCAGAGCCCTGGCACA
TGGTGTCCGGGTTGTGGAGGACGGCGTGAATTACGCAACAGGGAATTTACCTGGTTGCTC
TTTCTCTATCTTCCTCTTGGCTTTACTGTCCTGCTTGACCACCCCAGTGTCCGCTTATGA
AGTGCGCAACGTATCCGGGGTATACCATGTCACGAACGATTGCTCYAACTCAAGCATCGT
GTATGAGACATCGGACATGATTATGCATACCCCTGGGTGCGTGCCCTGCGTTCGGGARAA
CAAT---TCCTCCCGTTGTTGGGTAGCGCTCACTCCCACGCTCGCGGCTAGGAATGCCAG
CGTCCCCACCGTGGCAATACGACGTCACGTCGACTTGCTCGTTGGGGCGGCTGCTTTCTG
CTCCGCTATGTATGTGGGGGACCTCTGCGGATCTGTTTTCCTCGTCTCCCAGCTGTTCAC
CTTCTCGCCCCGCCGGCACGAGACAGTACAGGACTGCAACTGTTCAATCTATCCCGGYCA
CGTATCCGGTCACCGCATGGCTTGGGATATGATG
>n-GZ415E.s
CATGGGGTACATTCCGCTCGTCGGCGCGCCCCTAGGGGGCGCTGCCAGGGCCCTGGCACA
TGGTGTCCGGGTTCTGGAGGACGGCGTGAACTATGCAACAGGGAATTTGCCCGGTTGCTC
TTTCTCTATCTTCCTCTTGGCTCTGCTGTCCTGTTTGACCATCCCAGCTTCCGCTTATGA
AGTGCGCAACGTATCYGGGGTATACCATGTCACGAACGACTGCTCCAACTCAAGCATTGT
GTATGAGGCAGCGGACATGATCATGCAYACCCCCGGGTGCGTGCCCTGCGTTCGGGAGAA
CAAC---TCTTCCCGTTGCTGGGTAGCGCTCACTCCCACGCTCGCGGCCAGGAACTCYAG
CATCCCCACCACGACAATACGACGTCACGTCGACTTGCTTGTTGGGGCGGCTGCTTTCTG
CTCCGCTATGTACGTGGGGGATCTCTGCGGATCTGTYTTCCTCGTCTCTCAACTGTTCAC
TTTCTCGCCTCGCCGGTACGAGACAGTGCAGGACTGCAATTGCTCACTCTATCCCGGCCA
TGTATCAGGTCACCGCATGGCTTGGGATATGATG
>n-GZ418E.s
CATGGGGTACATTCCCGTCGTAGGCGCGCCTTTGGGCGGCGTTGCGGCTGCGCTCGCACA
TGGTGTGAGGGCAGTCGAGGACGGGATCAATTATGCAACAGGAAATCTTCCCGGTTGCTC
TTTTTCTATCTTCCTTTTGGCACTACTCTCGTGCCTCACAACGCCAGCCTCGGCTCTTAC
CTATGGYAACTCCAGTGGGCTATAYCATCTCACAAATGATTGCCCCAACTCCAGCATTGT
GCTGGAGGCGGATACTATGATCTTGCATTTGCCTGGATGCTTRCCTTGTGTGAGGGTCGG
TAAT---CAGTCCACCTGCTGGCACGCTGTGTCCCCCACCCTAGCCATACCAAATGCTTC
CACGCCCGCRACGGGATTCCGCAGGCATGTRGATCTTCTYGCGGGCGCCGCGGTGGTTTG
CTCATCCCTGTACATCGGGGACTTGTGCGGCTCYCTCTTTTTGGCGGGACAGCTATTCAC
CTTCCAGCCCCGTCGYCACTGGACCGTGCAAGACTGYAACTGCTCCATCTACACAGGCCA
CGTYACYGGCCACAGGATGGCTTGGGATATGATG
>n-GZ437E.s
CATGGGGTACATTCCGCTCGTCGGCGCCCCTGTAGGGGGCGTCGCAAGAGCCCTAGCTCA
TGGCGTTAGGGCTCTTGAGGACGGAGTGAACTATGCAACAGGGAATCTTCCTGGTTGCTC
CTTCTCCATCTTTCTCCTCGCTCTCTTCTCCTGTTTGACTTGCCCCGCGTCCGGTCTAGA
GTACAGGAACTCGTCTGGCCTATACATGCTTACCAACGACTGCTCTAATGGGAGCATTGT
GTATGAGGCCGACGATGTGATCTTGCACCTACCCGGATGTGTGCCCTGCATCGCAACCGG
CAAT---CAAACATCGTGCTGGACACCAGTGTCACCAACAGTGGCCGTCAGGCATCCTGG
TGCGACCACCGCATCGATCCGCAGTCATGTGGACGTGTTGGTGGGCGCAGCCACGTTGTG
CTCAGCACTGTACATCGGAGACCTCTGCGGGGCTGTGTTCCTTGTGGGACAAGCGTTCAC
CTTCAGGCCCCGCCGACACACGACTGTACAGACGTGCAACTGCTCAATTTACCCAGGCCA
CATCTCAGGACATCGTATGGCGTGGGATATGATG
>n-GZ442E.s
CATGGGGTACATCCCCGTCGTAGGCGCCCCGCTTGGTGGCGTCGCCAGAGCTCTCGCGCA
TGGTGTGAGAGTCCTGGAGGACGGGGTTAATTATGCAACAGGGAACTTGCCTGGTTGCTC
CTTTTCTATCTTCTTRCTGGCTCTACTGTCYTGCATTACCATCCCAGTCTCTGCCGYCGA
AGTGAAGAACAACAGTGACAGCTACATGGTGACTAATGACTGTTCCAATGACAGCATTAC
CTGGCAGCTCCARGCCGCGGTCCTCCACGTCCCCGGGTGTGTCCCGTGCGAGAAAGTGGG
GAAT---ACRTCTCGATGCTGGRTACCGGTGTCACCAAACGTGGCTGTGCAGTACWCCGG
CGCCCTCACGCGGGGCYTGCGCACGCACATCGACATGRTTGTGATGTCCGCCACGCTCTG
CTCCGCTCTTTACGTGGGGGACSTCTGCGGCGGGGTGATGCTYGCAGCTCAGATGTTCAT
TGCCTCGCCACGACACCATTGGTTCGTGCAAGACTGCAACTGCTCCATCTACCCTGGTAC
CATCACTGGACACCGTATGGCATGGGATATGATG
>n-GZ445E.s
CATGGGGTACATCCCCGTCGTGGGCGCCCCGCTTGGTGGCGTCGCCAGAGCTCTTGCGCA
TGGCGTGAGAGTCCTGGAGGACGGGGTTAATTATGCAACAGGGAACTTGCCTGGTTGCTC
CTTTTCTATCTTCTTACTGGCTCTATTGTCCTGCATTACTACTCCGGTCTCCGCTGCTGA
AGTGAAGAACATCAGCAACAGCTACATGGTGACCAACGACTGCTCTAATGACAGCATCAC
CTGGCAGCTCCAGGCCGCGGTCCTCCACGTCCCCGGGTGTGTCCCGTGCGAGAAAGTGGG
AAAT---GCATCTCGGTGCTGGACGCCGGTTTCGCCAAACATAGCTGTGCAGCGGCCCGG
CGCTCTCACGCAGGGCTTGCGGACGCACATCGACATCGTTGTGATGTCCGCCACCCTCTG
CTCCGCTCTTTACGTGGGGGATGTCTGCGGCGGAGTGATGCTTGCAGCCCAGCTGTTCAT
CGTCTCGCCGCAGCACCACTGGTTTGTGCAAGACTGCAACTGTTCCATCTACCCTGGTAC
CATCACTGGACATCGTATGGCATGGGATATGATG
>n-GZ457E.s
CATGGGGTACATTCCGCTCGTCGGCGCCCCCCTAGGGGGCGCTGCCAGGGCCCTGGCACA
TGGTGTCCGGGTTCTGGAGGACGGCGTGAACTATGCAACAGGGAATTTGCCCGGTTGCTC
TTTYTCTATCTTCCTCTTGGCTCTGCTATCCTGCTTGACCATCCCGGCTTCCGCTTATGA
AGTGCGCAACGTATCTGGGGTATACCATGTCACGAACGACTGCTCCAACTCAAGYATTGT
GTATGAGGCAGCGGACGTGATCATGCATACCCCCGGGTGCGTGCCCTGCGTTCGGGAGAA
CAAC---TCTTCCCGCTGCTGGGTAGCGCTCACTCCCACGCTYGCGGCCAGGAACTCTAG
CGTCCCCACCAAGACAATACGACGTCACGTCGACTTGCTTGTCGGGGCGGCTGCTTTCTG
TTCCGCTATGTACGTGGGGGATCTCTGCGGATCTGTTTTCCTCGTCTCTCAACTGTTCAC
TTTCTCGCCTCGCCGGTACGAGACAGTGCAAGACTGCAATTGCTCACTCTATCCCGGCCA
TGTATCAGGTCACCGCATGGCTTGGGATATGATG
>n-GZ460E.s
CATGGGGTACATTCCGCTCGTCGGCGCCCCCCTAGGGGGCGCTGCCAGGGCCCTGGCACA
TGGTGTCCGGGTTCTGGAGGACGGCGTGAACTATGCAACAGGGAAYTTGCCCGGTTGCTC
TTTYTCTATCTTCCTCTTGGCTCTGCTATCCTGCTTGACCATCCCAGCTTCCGCTTATGA
RGTGCGCAACGTATCCGGGGTATACCATGTCACGAACGACTGCTCCAACTCAAGCATTGT
GTATGAGGCAGCGGACATGATCATGCATACCCCYGGGTGCGTGCCCTGCGTTCGGGAGAA
YAAC---TCTTCCCGYTGCTGGGTAGCGCTCACTCCCACGCTCGCGGCCAGGAACTCYAG
CGTCCCCACCAAGACAATACGRCGTCACGTCGACTTGCTTGTYGGGGCGGCTGCTTTCTG
CTCCGCTATGTACGTGGGGGATCTCTGCGGATCTGTTTTCCTCGTCTCYCAACTGTTCAC
TTTCTCGCCTCGCCGGCACGAGACAGTGCAGGACTGCAATTGCTCACTCTATCCCGGTCA
TGTATCAGGTCACCGCATGGCTTGGGATATGATG
>n-GZ461E.s
CATGGGGTACATTCCGCTCGTCGGCGCCCCCCTAGGGGGCGCTGCCAGGGCCCTGGCACA
TGGTGTCCGGGTTCTGGAGGACGGCGTGAACTATGCAACAGGGAATTTGCCCGGTTGCTC
TTTCTCTATCTTCCTCTTGGCTTTGCTGTCCTGTATGACCATCCCAGCCTCCGCTTACGA
GGTGCGCAACGCGTCCGGGGTATACCATGTCACGAACGACTGCTCCAACTCAAGCATYGT
GTATGAGGCAGCGGACATGATCATGCATACCCCCGGGTGCGTGCCCTGCGTTCGGGARAA
CAAC---GCCTCCCGTTGCTGGGTAGCGCTCACACCCACACTCGCGGCCAGGAATGCCAG
CGTCCCCACTACGACAATACGGCGYCACGTCGACTTGCTCGTTGGGGCGGCTGCTTTCTG
CTCCGCTATGTACGTGGGGGATCTCTGCGGATCCGTYTTCCTCGTCTCCCAGCTGTTCAC
TTTCTCSCCTCGCTTGCATGAGACARTTCAGGACTGCAACTGTTCAATCTATCCCGGCCA
CGTATCAGGTCACCGCATGGCCTGGGATATGATG
>n-GZ478E.s
CATGGGGTACATCCCGCTCTTTGGCGCTCCCGCAGGAGGCGTCGCAAGAGCCCTTGCGCA
TGGCGTGAGGGCCCTTGAAGACGGGATAAACTTCGCAACAGGGAATCTGCCCGGTTGCTC
CTTTTCTATCTTCCTTCTTGCTCTGTTCTCTTGCTTAATTCATCCAGCAGCTAGTTTAGA
GTGGCGGAATACGTCTGGCCTCTATGTCCTTACCAACGACTGTTCCAATAGCAGTATTGT
GTATGAGGCCGATGACGTTATYCTGCACACACCCGGCTGTATACCTTGTGTTYGGGAMGG
CAAT---ACATCTGCGTGCTGGACCCCAGTGACACCTACAGTGGCAGTCAAGTACATCGG
AGCAACCACCGCTTCGATACGCAGTCATGTGGACCTATTAGTGGGYGCGGCCACGATGTG
TTCTGCGCTCTACGTGGGTGATATGTGTGGGGCCGTCTTCCTCGTGGGACAAGCCTTCAC
GTTTAGACCCCGCCGCCATCAAACGGTCCAGACCTGTAACTGCTCGCTGTACCCAGGCCA
CCTTTCAGGACATCGAATGGCTTGGGATATGATG
>n-GZ480E.s
CATGGGGTACATTCCCGTCGTGGGCGCGCCTTTGGGTGGCGTCGCGGCTGCGCTCGCACA
TGGTGTGAGGGCAATCGAGGACGGGATCAATTACGCAACGGGGAATCTTCCCGGTTGCTC
TTTCTCTATCTTCCTTTTGGCACTACTCTCGTGCCTCACSACGCCAGCTTCGGCTCTTAC
CTACGGCAACACCAGTGGGCTATAYCATCTCACAAATGATTGCCCCAACTCCAGCATYGT
GCTGGAGGCTGATGCTATGATCTTGCATTTGCCTGGATGCTTGCCCTGTGTGAGGGTCGR
TAAT---CGGTCCACCTGCTGGCATGCTKTGACCCCCACCCTAGCCATACCAAATGCTTC
CACGCCCGCAACGGGGTTCCGCAGGCATGTGGATCTTCTTGCRGGCGCCGCAGTGGTTTG
CTCATCTCTGTACATCGGGGATCTGTGCGGYTCTCTCTTTTTGGCGGGACAACTATTCAC
CTTCCAGCCCCGCCGYCATTGGACTGTGCAGGACTGCAACTGCTCCATCTATACAGGCCA
CGTCACCGGCCACAGGATGGCTTGGGATATGATG
>n-GZ498E.s
CATGGGGTACATTCCGCTCGTCGGCGCCCCCCTAGGGGGCGYTGCCAGGGCCCTGGCACA
TGGTGTCCGGGTTCTGGAGGACGGCGTGAACTAYGCAACAGGGAATTTGCCCGGTTGCTC
TTTYTCTATCTTCCTCTTGGCTCTGCTGTCCTGTYTGACCATCCCAGCTTCCGCTTAYGA
AGTGCGCAACACGTCCGGGGTGTAYCATGTCACGAACGACTGCTCCAACKCAAGCATTGT
GTATGAGGCAGCGGACATGATCATGCATACCCCCGGGTGCGTACCCTGCGTTCGGGAGAA
CAAC---GYCTCCCGCTGCTGGGYAGCGCTCACACCCACGCTYGCGGCYAGGAATRGCAG
CGTCCCCACCACGACAATACGGCGBCACGTCGACTTGCTCGTTGGGGCGGCTGCTTTCTG
CTCCGCTATGTACGTGGGGGAYCTCTGCGGATCTGTCTTCCTCGTCTCCCAGCTGTTCAC
TTTCTCRCCTCGTCGGCATGARACAGTTCAGGACTGCAACTGCTCAATCTATCCCGGCCA
CGTATCAGGTCAYCGCATGGCCTGGGATATGATG
>n-GZ499E.s
CATGGGGTACATTCCGCTCGTCGGCGCCCCCTTAGGGGGCGCTGCCAGGGCCCTGGCACA
TGGTGTCCGGGTTCTGGAGGACGGCGTGAACTATGCAACAGGGAATTTGCCCGGTTGCTC
TTTTTCTATCTTCCTCTTGGCTCTGCTATCCTGCTTGACCATCCCAGCTTCCGCTTATGA
RGTGCGCAACGTGTCTGGGGTATAYCAKGTCACGAACGACTGCTCCAACTCAAGTATTGT
GTATGAGGCAGCGGACRTGATCATGCATACCCCCGGGTGCGTGCCCTGCGTTCGGGAGAA
CAAC---TCTTCCCGGTGCTGGGTRGCGCTCACTCCCACGCTCGCGGCCAGGAACGCTAG
CGTCCCCACCAAGACAYTACGACGTCACGTCGACTTGCTTGTTGGGGCGGCTRCTTTCTG
CTCCGCTATGTACGTGGGGGATCTCTGCGGATCTGTTTTCCTCGTCTCTCAACTGTTCAC
TTTCTCGCCTCGCCGGCACGAGACAGTGCAGGACTGCAATTGCTCAATCTATCCCGGCCA
TGTATCAGGTCACCGCATGGCTTGGGATATGATG
>n-GZ501E.s
CATGGGGTACATTCCGCTCGTCGGCGCCCCCCTAGGGGGCGTTGCCAAAGCCCTGGCACA
CGGTGTCCGGGTTCTGGAGGACGGCGTGAACTATGCAACAGGGAATTTACCCGGTTGCTC
TTTCTCTATCTTCCTCTTGGCTTTGCTGTCCTGCTTGACTACTCCAGTTTCCGCTTATGA
AGTGCGCAACGTGTCCGGGGTATACCATGTCACTAACGACTGCTCCAATTCGAGCATCGT
GTATGAGACAMCAGACATGATYATGCATACCCCTGGGTGCGTGCCCTGCGTCCGGGAGRA
TAAC---TCCTCCCGTTGTTGGGTRGCGCTCACTCCCACGCTCGCGGCCAGGAGTCTTAA
CGTCCCTACCGAGGCAATACGACGCCATGTCGACTTGCTCGTTGGGGCGGCTGCTTTCTG
CTCCGCTATGTACGTGGGGGATCTCTGCGGATCTGTTTTCCTCGTTTCCCAGCTGTTCAC
CTTCTCGCCCCGCCRAYACGAGACGGTACAGGACTGCAACTGCTCACTCTATCCCGGCCA
CGTATCAGGTCACCGTATGGCTTGGGATATGATG
>n-GZ510E.s
CATGGGGTACATTCCGCTCGTCGGCGCCCCCCTAGGGGGCGCTGCCAGGGCCCTRGCACA
TGGTGTCCGGGTTCTGGAGGACGGCGTGAACTATGCAACAGGGAATTTGCCYGGTTGCTC
TTTTTCTATCTTCCTCYTGGCTCTGCTATCCTGCTTGACCATCCCAGCTTCCGCTTATGA
AGTGCGCAACGTATCTGGGGTATACCAYGTCACGAACGACTGCTCCAACTCAAGCATTGT
GTATGARGCAGCGGACATGATYTTGCATAGCCCCGGGTGCGTGCCCTGCGTTCGGGAGRA
CAAC---TCTTCCCGTTGCTGGGTAGCGCTCACTCCCACGCTCGCGGCCAGGAACGCTAG
CGTCCCCATCAAGACAATACGACGTCACGTCGAYTTGCTYGTTGGGGCGGCTRCTTTCTG
CTCCGCTATGTACGTGGGGGAYCTCTGCGGATCTGTYTTCCTCGTCTCTCAACTGTTCAC
TTTCTCGCCTCGCCGGCACGAGACAGTGCAGGACTGCAATTGCTCACTCTATCCCGGTCA
TGTAACAGGTCAYCGCATGGCTTGGGATATGATG
>n-GZ513E.s
CATGGGGTACATTCCGCTCATCGGCGCTCCTGTAGGGGGCGTCGCAAGAGCCCTAGCTCA
TGGTGTTAGGGCTCTTGAGGACGGGGTGAACTATGCAACGGGGAATCTTCCTGGTTGCTC
CTTTTCTATCTTTCTCCTYGCTCTCTTCTCCTGCTTGACTTGCCCYGCGTCTGGTCTTGA
GTACAGGAACACGTCCGGCCTATACGTACTTACCAACGACTGCTCTAACAAGAGCATTGT
GTACGAGGCCGYCGATGTGATCTTGCACTTACCCGGATGTGTGCCYTGCACCGAAACTGA
CAAC---CGGACATTGTGCTGGACAGCAGTGTCACCAACAGTGGCCGTCAGCCATCCTGG
CGCGACCACCGCATCGATCCGCAGTCATGTGGATATGCTGGTAGGCGCGGCCACGTTGTG
CTCAGCACTATACGTCGGGGACCTCTGCGGGGCCGTGTTCCTTGTGGGACAAGCATTCAC
CCTCAGGCCTCGCCTACACACGACTGTACAGACGTGCAACTGCTCAATTTACCCGGGTCA
CATTTCAGGACATCGTATGGCGTGGGATATGATG
>n-GZ522E.s
CATGGGGTACATCCCCGTCGTCGGCGCCCCGCTTGGTGGCGTCGCCAGAGCTCTTGCGCA
TGGCGTGAGAGTCCTGGAGGACGGGGTTAATTATGCAACAGGGAACTTACCTGGTTGCTC
CTTTTCTATCTTCTTGCTRGCCCTGTTGTCYTGCATCACTACTCCGGTCTCCGCTGYCCA
AGTGAAGAACCTCAGCRACAGCTACATGGTGACYAACGACTGCTCTAATGACAGCATCAC
CTGGCAGCTCCAGGCCGCGGTCCTCCACGTCCCCGGGTGTGTCCCGTGTGAGCAAGTGGG
RAAT---GTATCTCGGTGCTGGATACCGGTTTCACCAAACRTAGCTGTGCAGCGGCCCGG
CGCCCTCACGCAGGGCTTGCGRACGCACATCGACATCGTTGTGATGTCCGCCACGCTCTG
CTCCGCTCTTTACGTGGGGGATGTCTGCGGCGGAGTGATGCTCGCAGCCCAGTTGTTCAT
CGCCTCRCCGCAGCACCAYCRGTTTGTGCAAGAATGCAATTGTTCCATCTACCCTGGYAC
CATCACTGGACATCGTATGGCATGGGATATGAT-
>n-GZ526E.s
CATGGGGTACATTCCCGTCGTGGGCGCGCCTTTGGGCGGCGTCGCGGCTGCGCTCGCACA
TGGTGTGAGGGCAATCGAGGACGGGATCAATTATGCAACAGGAAATCTTCCCGGTTGCTC
TTTYTCCATCTTCCTCTTGGCACTACTCTCGTGCCTCACGACGCCAGCTTCGGCTCTTAC
CTATGGYAACTCCAGTGGRCTATACCATCTCACAAATGAYTGCCCCAACTCCAGCATYGT
GCTGGAGGCGGATGCTATGATCTTGCACTTGCCTGGATGCTTGCCTTGTGTGAGGGTCGG
TAAT---CAGTCCACCTGCTGGCATCCTGTGTCCCCCACCCTAGCCATACCCAATGCTTC
CACGCCTGCAACGGGATTCCGCAGGCATGTGGATCTTCTTGCGGGCGCCGCAGTGGTTTG
CTCATCCCTGTACATCGGGGATCTGTGCGGCTCTCTCTTTTTGGCGGGACAACTAYTCAC
CTTTCAGCCCCGCCGTCATTGGACTGTGCAGGACTGCAACTGCTCCATCTATACGGGCCA
CGTCACCGGCCACAGGATGGCTTGGGATATGATG
>n-GZ530E.s
CATGGGGTACATTCCGCTCGTCGGCGCCCCCTTAGGGGGCGTTGCCAGAGCCCTGGCACA
CGGTGTCCGGGTTSTGGAGGACGGCGTGAACTATGCAACAGGGAATTTACCCGGTTGCTC
TTTYTCTATCTTCCTCTTGGCTTTGCTGTCCTGCTTGACTACTCCAGTTTCCGCTTATGA
AGTGCGCAACGTGTCCGGGATATATCATGTCACTAACGACTGCTCCAATTCGAGYATCGT
GTATGAGACAACAGACATGATCATGCATACCCCTGGGTGCGTGCCCTGCGTCCGGGAGGA
CAAC---TCCTCCCGTTGTTGGGTAGCGCTCACTCCCACGCTCGCGGCCAGGAATCTCAG
CGTCCCTACTGCGGCAATACGACGCCATGTCGACTTGCTCGTCGGGGCGGCTGTTTTCTG
CTCCGCTATGTACGTGGGGGATCTCTGCGGATCTGTTTTCCTCGTTTCCCAACTGTTCAC
CTTCTCGCCTCGCCGACACATGACGGTACAGGACTGCAACTGCTCACTCTATCCCGGCCA
CGTATCAGGCCATCGTATGGCTTGGGATATGATG
>n-GZ537E.s
CATGGGGTACATCCCCGTCGTGGGCGCCCCGCTCGGTGGCGTCGCCAGAGCTCTTGCACA
YGGYGTGAGAGTCCTGGAGGACGGGGTTAATTATGCAACAGGGAACYTACCTGGTTGCTC
CTTTTCTATCTTCTTGCTGGCCCTACTGTCCTGCATCACTACTCCGGTTTCTGCTGCCCA
AGTGAGGAACAYCAGCAACAGCTACATGGTGACTAAYGACTGCTCTAATGACAGCATCAC
CTGGCAGCTCCAGGCCGCGGTCCTCCACGTCCCCGGGTGCGTCCCGTGCGAGRAAGTGGR
AAAT---GKATCTCGGTGCTGGATACCGGTTTCACCAAACRTAGCCGTGCAGCGGCCCGG
CGCCCTCACACAGGGTTTGCGGACGCACATYGACATCGTTGTGATGTCCGCTACGCTCTG
CTCCGCTCTTTACGTGGGGGATATCTGCGGCGGAGTRATGCTGGCAGCCCAGATGTTCAT
CGTCTCGCCGCAGCACCACYGGTTTGTGCAAAACTGCAATTGTTCCATCTACCCTGGTAC
CATCACTGGACATCGTATGGCATGGGATATGATG
>n-GZ538E.s
CATGGGGTACATCCCGCTCGTCGGCGCTCCTGTAGGAGGCGTCGCAAGAGCCCTCGCGCA
TGGCGTGAGAGCCCTTGAAGACGGGATAAATTTCGCAACAGGGAATCTGCCCGGTTGCTC
CTTTTCTATCTTCCTTCTCGCTCTGTTCTCTTGCTTGATTCATCCAGCAGCTAGTTTAGA
GTGGCGGAATACGTCTGGCCTCTATGTCCTTACCAACGACTGTTCCAATAGCAGTATTGT
GTATGAGGCCGATGAGGTTATTCTGCACACACCCGGCTGTATACCTTGTGTTCAGGAAGG
CAAT---AAGTCTGCATGCTGGACCCCAGTGACACCTACAGTGGCAGTCAAGTATGTCGG
AGCAACCACCGCTTCGATACGCAGTCATGTGGACCTATTAGTGGGTGCGGCCACGATGTG
TTCTGCGTTCTACGTGGGTGATGTGTGTGGGGCCGTCTTCCTCGTGGGACAAGCYTTCAC
GTTTAGACCCCGCCGCCATCAAACGGTCCAGACCTGTAACTGCTCGCTGTACCCAGGCCA
CCTTTCAGGACATCGAATGGCTTGGGATATGATG
>n-GZ544E.s
CATGGGGTACATCCCGCTCGTCGGCGCCCCCCTAGGGGGCGCWGCCAGGGCCCTGGCMCA
YGGTGTCCGGGTTCTGGAGGACGGCGTGAACTAYGCAACAGGGAATTTGCCCGGTTGCTC
TTTTTCTATCTTCCTCCTGGCTCTGCTATCCTGTTTGACCATCCCAGCTTCCGCTTATGA
AGTGCGCAACGYGTCTGGGGTATACCATGTCACGAACGACTGCTCCAACTCAAGCATCGT
GTATGAGGCAGCGGACATGATYATGCATACCCCCGGGTGCGTGCCCTGCGTTCGGGAGAA
CAAC---TCTTCCCGTTGCTGGGTAGCGCTCACYCCCACRCTCGCGGCCAGGAAYGCTAR
CRTCCCCACCAAGACAATACGACGTCACGTCGACTTGCTYGTTGGGGCGGCTGCTTTCTG
YTCCGCYATGTACGTGGGGGATCTCTGCGGATCTGTTTTCCTCGTCTCTCAACTGTTCAC
CTTCTCGCCTCGCCGGCACGAGACAGTGCAGGACTGCAATTGCTCACTCTATCCCGGCCA
CGTATCAGGTCACCGCATGGGATG----------
>n-GZ546E.s
CATGGGGTACATTCCCGTCGTGGGCGCGCCTTTGGGCGGCGTCGCGGCTGCGCTCGCACA
TGGTGTGAGGGCARTCGAGGACGGGRTCAATTATGCAACAGGAAATCTTCCCGGTTGCTC
TTTCTCTATCTTCCTTTTGGCACTAYTCTCGTGCCTCACGGTGCCAGCTTCGTCYCTTAC
CTACGGCAACACCAGYGGGCTATACCATCTCACAAATGATTGCCCCAACTCCAGCATCGT
GYTGGAGGCTGATGCTATGATCTTGCATTTGCCTGGATGCTTGCCCTGCGTGAGGGYCGA
TAAT---CGGTCCACCTGCTGGCATGCTGTGACCCCCACCCTAGCCATACCAAAYGCTTC
CACGCCCGCAACGGGGTTCCGCAGGCATGTGGATCTTCTYGCGGGCGCCGCAGTGGCCTG
YTCATCYCTGTACGTCGGGGATCTGTGCGGYTCTCTCTTTTTGGCGGGACAACTATTCAC
CTTCCAGGCCCGCCGCCATTGGACTGTGCAAGACTGCAACTGCTCCATCTATACAGGCCA
CGTTACTGGCCACAGGATGGCTTGGGATATGATG
>n-GZ553E.s
CATGGGGTACATTCCGCTCGTCGGCGCCCCCCTAGGAGGCGYTGCCAGGGCCYTGGCRCA
YGGTGTCCGGGTTCTGGAGGACGGCGTGAAYTACGCAACAGGGAAYTTGCCCGGTTGCTC
TTTCTCTATCTTCCTCTTGGCTCTGCTGTCCTGTTTGACCATCCCAGCTTCCGCTTACGA
AGTGCRCAACGCGTCCGGGGTATACCATGTCACGAACGACTGCTCYAACTCAAGCATTGT
GTATGAGRCAGCGGACATGATCATGCATACCCCCGGGTGCGTACCCTGCGTTCGGGAGGA
RAAC---GCCTCCCGTTGCTGGGTAGCGCTCACACCCACGCTCGCGGCCAGGAAYCGYAG
CGTCCCCACTACGACAATACGGCGYCACGTCGACTTGCTCGTTGGGGCGGCTGCTTTCTG
CTCCGCTATGTACGTGGGGGATCTCTGCGGATCCGTCTTCCTYGTCTCCCAGCTGTTCAC
TTTCTCGCCTCGTCGGCATGAGACAGTTCAGGACTGYAACTGCTCAATCTATCCCGGCCA
CGTATCAGGTCAYCGCATGGCCTGGGATATGATG
>n-GZ554E.s
CATGGGGTACATCCCCGTCGTMGGCGCCCCGCTTGGTGGCGTCGCCAGAGCTCTTGCGCA
TGGCGTGAGAGTCCTGGAGGACGGGGTTAATTATGCAACAGGGAACTTACCTGGTTGCTC
CTTTTCTATCTTCTTGCTGGCCCTGCTGTCCTGCATCACCRTYCCGGTCTCTGCTGCCCA
AGTGAAGAACACCAGYAACAGCTACATGGTGACYAATGACTGTTCCAATGACAGCATCAC
CTGGCAGCTCCAGGCCGCGGTCCTCCACGTCCCCGGGTGYGTCCCGTGTGAGAGGGTGGG
RAAC---ACATCCCGGTGCTGGATACCGGTYTCACCAAACGTGGCTGTGCAGCRGCSGGG
CGCCCTCACGCAGGGCTTGCGGGCGCACATCGACATCGTTGTGATGTCCGCCACGCTCTG
CTCCGCYCTCTACGTGGGGGACGTTTGCGGCGGGGTAATGCTCGCAGCCCAGATYTTCAT
CGTCTCGCCGCAGCATCACCAGTTCGTGCAGGAATGCAATTGCTCCATCTACCCTGGYAC
CATCACTGGACAYCGTATGGCATGGGATATGATG
>n-GZ555E.s
CATGGGGTACATTCCCGTCGTGGGCGCGCCCTTGGGCGGCGTCGCGGCTGCGCTCGCACA
TGGTGTGAGGGCAATCGAGGACGGGATCAATTACGCAACAGGAAATCTTCCCGGTTGCTC
TTTCTCTATCTTCCTTTTGGCACTACTCTCGTGCCTCACGACGCCAGCTTCGGCACTTAC
CTACGGCAACACCAGTGGGCTATACCATCTCACAAATGATTGCCCCAACTCCAGCATCGT
GCTGGAGGCYGATGCTATGATCTTGCATTTGCCTGGATGCTTGCCTTGTGTGAGGGTCGA
GAAT---CGGTCCACCTGCTGGCATGCTTTGACCCCCACCCTAGCCGTACCAAATGCTTC
CACGCCCGCAACGGGGTTCCGCAGGCATGTGGATCTTCTCGCGGGCGCCGCAGTGGTCTG
YTCATCTCTGTACATCGGGGATCTGTGCGGCTCTCTCTTTTTGGCGGGWCAACTATTCAC
CTTCCAGCCCCGCCGTCATTGGACCGTGCAAGACTGCAACTGCTCCATCTATACAGGCCA
CGTCACCGGCCACAGGATGGCTTGGGATATGATG
>n-GZ563E.s
CATGGGGTACATTCCGCTCGTCGGCGCCCCCCTAGGGGGCGCTGCCAGGGCCCTGGCACA
TGGTGTCCGGGTTCTGGAGGACGGCGTGAACTATGCAACAGGGAATTTGCCCGGTTGCTC
TTTCTCTATCTTCCTCTTGGCTCTGCTATCCTGTTTGACCATCCCAGCTTCCGCTTATGA
AGTGCGCAACGTATCTGGGGTATACCATGTCACGAACGACTGCTCCAACTCAAGCATTGT
GTATGAGACAGCGGACATGATCATGCATACCCCCGGGTGCGTGCCCTGCGTTCGGGAGAA
YAAC---TCTTCCCGTTGCTGGGTAGCGCTCACTCCCACGCTCGCGGCCAGGAACGCTAG
CGTCCCCACCAAGACAATACGACGGCATGTCGACTTGCTTGTTGGGGCGGCTGCTTTCTG
CTCCGCTATGTACGTGGGGGATCTYTGCGGATCTGTTTTTCTCGTTTCTCAACTGTTCAC
CTTCTCGCCTCGCCRGCATGAGACAGTGCAGGACTGCAATTGCTCACTCTATCCCGGCCA
TGTATCAGGTCACCGCATGGCTTGGGATATGATG
>n-GZ564E.s
CATGGGGTACATTCCGCTCGTCGGCGCTCCCTTAGGGGGCGCTGCCAGGGCCTTGGCACA
TGGTGTCCGGGTTCTGGAGGACGGCGTGAACTATGCAACAGGGAATTTGCCCGGTTGCTC
YTTTTCTATCTTCCTCTTGGCTTTGCTATCCTGCTTGACCATCCCAGCCTCCGCTTATGA
AGTGCGCAACGTATCTGGGATATACCATGTCACGAACGACTGCTCCAACTCAAGCATTGT
GTATGAGGCAGCGGACATGATCATGCACATCCCCGGGTGCGTGCCCTGCGTTCGGGAGAA
CAAC---TCTTCCCGTTGCTGGGTAGCGCTCACTCCCACACTCGCGGCCAGGAATGCTAG
CGTCCCCACCAAGACAATACGACGTCACGTCGACTTGCTTGTTGGGGCGGCTGCTTTCTG
TTCCGCTATGTACGTGGGGGATCTCTGCGGATCTGTTTTTCTCGTCTCTCAACTGTTCAC
CTTCTCGCCTCGCCGGCACGAGACAGTGCAGGACTGCAATTGCTCAATCTATCCCGGCCA
TCTATCAGGTCACCGCATGGCTTGGGATATGATC
>n-GZ565E.s
CATGGGGTACATYCCCGTCGTGGGCGCGCCTTTGGGCGGCGTCGCGGCTGCGCTCGCACA
TGGTGTGAGGGCAATCGAGGACGGGATCAATTACGCAACAGGRAATCTTCCCGGTTGCTC
TTTCTCTATCTTCCTTTTGGCACTACTCTCGTGCCTCACAACGCCAGCTTCGGCTCTTAC
CTACGGCAACTCCAGTGGGCTATACCATCTCACAAATGATTGCCCTAACTCCAGCATCGT
GCTGGAGGCGGATGCCATGATYTTGCATTTGCCTGGATGCTTGCCTTGTGTGAGGGTCGG
TAAT---CAGTCCACCTGCTGGCATGCTGTGACCCCCACCCTAGCCRTACCAAATGCYTC
CACGCCYGCAACGGGATTCCGTAGGCACGTGGATCTTCTTGCKGGCGCCGCGGTGGTTTG
TTCATCTCTGTACATCGGGGATTTGTGCGGCTCTCTCTTCCTGGCGGGACAAYTATTCWC
CTTCCAGCCCCGCCGTCATTGGACTGTGCAAGAATGCAACTGCTCCATCTATACAGGCCA
CGTCACCGGCCACAGRATGGCTTGGGATATGATG
>n-GZ568E.s
CATGGGGTACATTCCGCTCGTCGGCGCCCCCTTAGGGGGCGCTGCCAGGGCCCTGGCACA
TGGTGTCCGGGTTCTGGAGGACGGCGTGAATTATGCAACAGGGAATTTGCCCGGTTGCTC
CTTTTCTATCTTCCTCTTGGCCCTGCTGTCCTGTTTGACCATCCCAGTTTCCGCTTATGA
AGTGCGCAACGTATCCGGGGTATACCATGTCACGAACGACTGCTCCAACTCAAGTATTGT
GTATGAGGCAGAGGACATAATCATGCATACCCCCGGGTGCGTGCCCTGCGTTCGGGAGGC
CAAT---ACCTCCCGTTGCTGGGTAGCGCTCACCCCCACGCTTGCGGCCAGGAACTCCAR
CGTCCCCACCATGACAATACGACGCCACGTCGACTTGCTGGTTGGGGCGGCTGCTTTCTG
CTCCGCTATGTACGTGGGGGATCTCTGCGGATCTGTTTTCCTCGTCTCCCAGCTGTTCAC
CTTCTCGCCTCGCCGGTATGAGACAGTACAGGACTGCAACTGTTCAATCTACCCCGGCCA
YGTATCAGGTCACCGCATGGCTTGGGATATGATG
>n-GZ569E.s
CATGGGGTACATCCCCGTCGTAGGCGCCCCACTCGGTGGCGTCGCTAGAGCCCTCGCGCA
TGGCGTGAGAGTCCTAGAGGACGGGGTTAACTATGCAACAGGGAACTTACCTGGTTGCTC
CTTTTCTATCTTCCTGCTAGCCCTTCTGTCTTGCATCACYGTTCCAGTCTCTGCTGCCGA
AGTGAAGAACAACAGYGACAGTTATATGGTGACCAATGACTGCTCCAATGACAGCATCAC
CTGGCAGCTTCAGGCCGCRGTCCTCCACGTCCCCGGGTGCGTYCCATGCGAGAAAGTGGG
WAAT---GCATCCCRGTGCTGGATACCGGTCTCACCAAACATAGCTGTGCGGCAGCCCGG
TGCCCTCACGCRGGGCTTGCGGACGCATATCGACGTGGTTGTGATGTCAGCCACGCTCTG
CTCCGCTCTCTACGTGGGGGACCTCTGCGGCGGGGTGATGCTTGCAGCCCAGCTGTTTAT
TGTCTCGCCGCAGCACCATTGGTTTGTGCAAGAATGCAACTGCTCCATCTACCCTGGCAC
CATCACTGGACACCGTATGGCATGGGATATGATG
>n-GZ570E.s
CATGGGGTACATTCCGCTCGTCGGCGCTCCCCTAGGGGGCGCTGCCAGGGCCCTGGCACA
TGGTGTCCGGGTTCTGGAGGACGGCGTGAACTATGCAACAGGGAATTTGCCCGGTTGCTC
TTTTTCTATCTTCCTCTTGGCTCTGCTATCCTGCTTGACCATTCCAGCTTCCGCTTATGA
AGTGCGCAACGCATCTGGGGTATACCATGTCACGAACGACTGCTCCAACTCAAGCATTGT
GTATGAGGCAGCGGACATAATCATGCACACCCCCGGGTGCGTGCCCTGCGTTCGGGAGAA
CAAC---TCTTCCCGTTGCTGGGTAGCGCTCACTCCCACCCTCGCGGCCAGGAACTCTAG
CATCCCCACCAAGACAATACGACGTCACGTCGACTTGCTTGTTGGGACGGCTGCTTTCTG
CTCCGCTATGTACGTGGGGGATCTCTGCGGATCTGTTTTCCTCGTCTCCCAACTGTTCAC
TTTCTCGCCTCGCYGGCAYGAGACAGTGCAGGACTGCAATTGCTCACTCTATCCCGGTCA
TGTATCAGGTCACCGCATGGCTTGGGATATGATG
>n-GZ572E.s
CATGGGGTACATTCCGCTCGTCGGYGCCCCTGTAGGGGGCGTCGCAAGAGCCCTAGCTCA
TGGCGTTAGGGCTCTTGAGGACGGAGTGAACTATGCAACAGGGAATCTTCCTGGTTGCTC
CTTTTCCATCTTTCTCCTCGCTCTCTTCTCCTGCTTGACTTGCCCCGCGTCTGGTCTAGA
GTACAGGAGCGCRTCTGGCCTATACATACTTACYAACGACTGCTCTAACGGGAGCATTGT
GTATGAGGCCGACGAGGTGATCTTGCATCTACCCGGATGTGTGCCCTGCGTTGCARTCGG
CAAC---CAAACATCGTGCTGGACGCCAGTGTCACCAACAGTGGCCGTCAAGCATCMTGG
TGCGACYACCGCATCGATCCGCAGTCATGTGGATATGCTGGTGGGCGCAGCCACGTTGTG
CTCAGCACTGTACGTCGGGGACCTYTGCGGGGCCGTGTTCCTTGTGGGGCAAGCATTCAC
CTTCAGGCCCCGCCAACACATGACTGTACAGACGTGCAACTGCTCAATTTACCCAGGCCA
CATTACTGGACATCGTATGGCGTGGGATATGATG
>n-GZ576E.s
CATGGGGTACATTCCCGTCGTGGGCGCGCCTTTGGGCGGTGTCGCGGCTGCGCTCGCACA
TGGTGTGAGGGCAATCGAGGACGGGATCAATTACGCAACAGGAAATCTTCCCGGTTGCTC
TTTCTCTATCTTCCTTTTGGCACTACTCTCGTGCCTCACAACGCCAGCTTCTGCTCTTAC
CTACGGCAACTCCAGTGGGCTATACCATCTCACAAATGATTGCCCCAACTCCAGCATCGT
GCTGGAGGCGGATGCCATGATCTTGCATTTGCCTGGATGCTTGCCCTGTGTGAGGGTCRA
TAAT---CAGTCCACCTGCTGGCATGCCGTATCCCCCACCCTAGCCACACCAAATGCTTC
CACGCCCGCAACGGGATTCCGTAGGCACGTGGATCTTCTTGCGGGCGCYGCAGTGGTTTG
TTCATCTCTGTACATCGGGGATTTGTGCGGTTCTCTCTTCCTGGCGGGACAACTATTTAC
CTTCCAGCCCCGCCGTCAYTGGACTGTGCAAGACTGCAAYTGCTCCATCTACRCAGGCCA
CGTCACTGGCCACAGGATGGCTTGGGATATGATG
>n-GZ577E.s
CATGGGGTACATTCCGCTCGTCGGCGCCCCTGTAGGGGGCGTCGCAAGAGCCCTAGCTCA
TGGCGTTAGGGCTCTTGAGGACGGAGTGAATTATGCAACAGGGAATCTTCCTGGTTGCTC
CTTTTCTATCTTCCTCCTTGCTCTCTTCTCTTGTTTGACTTGCCCTGCGTCTGGTCTAGA
GTACAGGAACACGTCTGGCCTATACATACTTACCAACGATTGCTCTAATAGGAGCATTGT
GTATGAGGCCGACGAGGTGATCTTGCACTTACCCGGATGTGTGCCCTGCACTACAACCGG
CAAC---GAAACATCGTGCTGGACACCAGTGTCGCCAACAGTGGCTGTCAGGTATCCTGG
TGCGACCACCGCATCCATCCGCAATCACGTGGATATGCTGGTGGGCGCAGCCACCCTGTG
CTCAGCACTATACATTGGAGACCTCTGCGGGTCCGTGTTCCTTGTGGGACAAGCATTCAC
CTTCAGGCCTCGCCGACACACGACTGTACAGACGTGCAACTGCTCAATTTACCCAGGCCA
CATTTCAGGACATCGCATGGCGTGGGATATGATG
>n-GZ584E.s
CATGGGGTACATTCCGCTCGTCGGCGCCCCCCTAGGGGGCGCTGCCAGGGCCCTGGCACA
TGGTGTCCGGGTTCTGGAGGACGGCGTGAACTATGCAACAGGGAATTTGCCCGGTTGCTC
TTTTTCTATCTTCCTCTTGGCTCTGCTATCCTGCTTGACCATCCCAGCTTCCGCTTATGA
AGTGCGCAACGTATCTGGGGTATACCATGTCACGAACGACTGCTCCAACTCAAGCATTGT
GTATGAGGCAGCGGACATGATCATGCATACCCCCGGGTGCGTGCCCTGCGTTCGGGAGAA
CAAC---TCTTCCCGCTGCTGGGTAGCGCTCACYCCCACGCTCGCGGCCAGGAACTYTAG
CGTCCCCACCAAGACAATACGACGTCACGTCGACTTGCTTGTCGGGGCGGCTGCTTTCTG
CTCCGCTATGTAYGTGGGGGATCTCTGCGGATCTGTTTTCCTCGTCTCTCAACTGTTCAC
TTTCTCGCCTCGCCGGCACGAGACAGTGCAGGACTGCAATTGCTCACTCTATCCCGGTCA
TGTATCAGGTCACCGCATGGCTTGGGATATGATG
>n-GZ585E.s
CATGGGGTACATTCCGCTCGTCGGCGCCCCCCTAGGGGGCGTTGCCAGRGTCCTGGCACA
YGGTGTCCGGGTTCTGGAGGACGGCGTGAACTATGCAACRGGGAATTTGCCCGGTTGCTC
TTTCTCTATCTTCCTCTTGGCCCTGCTGTCCTGTCTGACCAYCCCAGCTTCCGCTTACGA
AGTGCGCAACGYGTCCGGGATATATCATGTCACGAACGATTGCTCTAACTCAAGCATCGT
GTATGAGACAACAGACATGATTATGCATACTCCYGGGTGCGTGCCCTGCGTTCGGGAGGA
CAAC---TCCTCCCGTTGTTGGGTAGCGCTCACTCCCACGCTCGCGGCCAGGAATTCCAG
CGTCCCCACTACGACRATACGACGTCACGTCGATTTGCTCGTTGGGGCGGCTGCTTTCTG
CTCCGCTATGTACGTGGGGGATTTCTGCGGATCTGTTTTCCTCGTCTCCCAACTGTTCAC
CTTCTCGCCTCGTCGRCATGAGACGGTACAGGACTGCAATTGCTCACTCTATCCCGGCCA
CGTATCAGGTCACCGCATGGCCTGGGATATGATG
>n-GZ587E.s
CATGGGGTACATCCCCGTCGTGGGCGCGCCTTTGGGCGGCGTCGCGGCCGCGCTTGCACA
TGGTGTGAGGGCGATCGAGGACGGGATTAATTACGCAACAGGGAACCTTCCCGGTTGCTC
TTTCTCTATCTTCCTTTTGGCACTACTCTCGTGCCTCACAACACCAGCTTCGGCTCTTAC
CTACGGCAACTCCAGTGGGCTATACCATCTCACAAATGATTGCCCCAACTCTAGCATCGT
GCTGGAGGCGGATGCTATGATTTTGCATTTGCCTGGATGCGTGCCTTGTGTGAGGGTCGA
TAAT---CGTTCCACCTGTTGGCATGGTGTGTCCCCCACCCTAGCCATACCGAATGCTTC
CACGCCCGCAACGGGATTCCGCAGGCATGTGGACCTTCTTGCGGGCGCCGCAGTGGTTTG
CTCATCCCTGTACATCGGGGATTTATGCGGCTCTCTCTTCCTGGCGGGACAACTATTCAC
CTTTCAGCCCCGCCGTCATTGGACTGTGCAAGAGTGCAACTGCTCCATCTATACAGGCCA
TGTCACCGGCCATAGGATGGCTTGGGATATGATG
>n-GZ592E.s
CATGGGGTACATCCCCGTCGTAGGCGCCCCACTTGGTGGCGTCGCTAGAGCTCTCGCGCA
TGGCGTGAGAGTCCTAGAGGACGGGGTTAACTATGCAACAGGGAACCTACCTGGTTGCTC
CTTTTCTATCTTCTTGCTAGCCCTTCTGTCTTGCATCACCGTTCCGGTCTCTGCTGCCGA
AGTGAAGAACAACAGTGACAGTTATATGGTGACCAATGACTGCTCCAATAATAGCATCAC
CTGGCAGCTTCAGGCCGCGGTCCTCCACGTCCCCGGGTGCGTTCCATGCGAGAAAGTGGG
GAAC---GCATCCCGGTGCTGGGTACCGGTCACACCAAACATAGCTGTACGGCAGCCCGG
TGCCCTCACGCAGGGCTTGCGGACGCATATCGACATGGTTGTGATGTCAGCCACGCTCTG
CTCCGCTCTCTACGTGGGGGACCTCTGCGGCGGGGTGATGCTTGCGGCCCAGCTGTTTAT
TGTCTCGCCGCAACACCATTGGTTTGTGCAGGAATGCAACTGCTCCATCTATCCTGGCAC
CATCACTGGACACCGTATGGCATGGGATATGATG
>n-GZ593E.s
CATGGGGTACATTCCGCTCATCGGCGCCCCTGTAGGGGGCGTMGCAAGGGCCCTGGCTCA
TGGCGTTCGGGCTCTTGAGGACGGAGTGAACTATGCAACAGGGAATCTTCCTGGTTGCTC
CTTTTCTATCTTTCTCCTCGCTCTCTTCTCCTGCTTGACTTGCCCCGCGTCTGGYCTAGA
GTACAGGAACACGTCCGGCCTATACATACTTACCAACGACTGCTCTAACGGGAGCATTGT
GTATGAGGCCGACGAGGTGATCTTGCACCTACCCGGATGCGTGCCCTGCACCGCAACCGG
CAAC---CAAACAGYGTGCTGGACACCAGTGTCACCAACAGTGGCCGTCAGGYATCCTGG
TGCGACCACCGCATCGATCCGCAATCATGTGGATATGCTGGTGGGCGCAGCCACGTTRTG
CTCAGCACTATACGTCGGGGACCTCTGCGGGGCCGTGTTCCTTGTGGGACAAGCATTCAC
CTTCAGGCCCCGCCGACACATGACTGTACAGACGTGCAACTGCTCTCTCTACCCGGGCCA
CATTTCAGGACATCGTATGGCGTGGGATATGATG
>n-GZ597E.s
CATGGGGTACATCCCCGTCGTAGGCGCCCCGCTTGGTGGCGTCGCCAGAGCTCTCGCGCA
TGGCGTGAGAGTCCTGGAGGACGGGGTTAATTATGCAACRGGGAACTTACCCGGTTGCTC
YTTTTCTATCTTCTTGCTGGCCCTGCTGTCCTGCATCACCGTTCCGGTCTCTGCTGCCCA
AGTGAGGAACACCAGTRACATCTACATGGTGACCAACGACTGYTCCAATGACAGYATCAC
CTGGCAGCTCSAGGSCGCGGTCCTCCACGTCCCCGGGTGYGTCCCGTGYGAGAGAGTGGG
AAAT---GAMTCTCGGTGYTGGATACCGGTCTCACCAAAYGTGGCTGTGCAGCGGCCCGG
CGCCCTCACGCAGGGCTTGCGAACGCACATCGACATGGTTGTGATGTCCGCYACGCTYTG
CTCYGCTCTCTACGTGGGAGACTTTTGCGGTGGGGTGATGCTYGCGGCCCAGATGGTTCT
CGTCTCGCCGCAGCACCACTGGTTTGTGCAGGAATGCAATTGCTCCATCTACCCTGGTAC
CATCACTGGACACCGTATGGCATGGGATATGATG
>n-GZ602E.s
CATGGGGTACATTCCCGTCGTGGGCGCGCCTTTGGGCGGCGTCGCGGCTGCGCTCGCACA
TGGTGTGAGGGCAATCGAGGACGGGATCAATTACGCAACAGGGAATCTTCCCGGTTGCTC
TTTCTCTATTTTCCTTTTGGCACTACTCTCGTGCCTCACGACGCCAGCTTCGGCTCTTAC
CTACGGCAACACCAGTGGGCTATACCATCTCACAAATGATTGCCCTAACTCCAGCATCGT
TCTGGAGGCTGATGCTATGATCTTGCATTTGCCTGGATGCTTGCCCTGTGTGAGGGTCGA
TAAT---CGGTCCACCTGCTGGCATGCCTTGACCCCCACCCTAGCCGTACCAAATGCTTC
CACGCCCGCAACGGGGTTCCGCAGGCATGTGGATCTTCTTGCGGGCGCCGCAGTGGTCTG
CTCATCTCTATACATCGGGGACCTGTGCGGCTCTCTCTTTCTGGCGGGACAACTATTCAC
CTTCCAGCCCCGCCGTCATTGGACTGTGCAAGACTGCAACTGCTCCATCTATACAGGCCA
CGTCACCGGCCACAGGATGGCTTGGGATATGATG
>n-GZ612E.s
CATGGGGTACATTCCGCTYGTCGGTGCCCCCCTAGGGGGCGCCGCCAGGGCCCTGGCACA
TGGCGTCCGGGTTCTGGAGGACGGCGTGAACTACGCAACAGGGAATTTGCCTGGTTGCTC
TTTCTCTATCTTCCTCTTGGCTCTGCTGTCCTGTTTGACCATCCCAGCTTCCGCTTACGA
AGTGCGCAACGCGTCCGGGGTATACCATGTCACGAACGACTGCTCCAACTCAAGCATTGT
GTATGAGGCAGCGGACATGATCATGCATACCCCCGGGTGCGTACCCTGCGTTCGGGAGGG
TAAC---ACCTCCCGTTGCTGGGTAGCGCTCACACCCACGCTCGCGGCCAGGAATGGCAG
CGTCCCCACTACGACAATACGGCGCCACGTCGATTTGCTCGTTGGGGCGGCTGCTTTCTG
CTCCGCTATGTACGTGGGGGATCTCTGCGGATCTGTCTTCCTCGTCTCCCAGCTATTCAC
TTTTTCGCCTCGTCGGCATGAGACAGTTCAGGACTGCAACTGCTCAATCTATCCCGGCCA
CGTATCAGGTCACCGCATGGCCTGGGATATGATG
>n-GZ623E.s
CATGGGGTACATTCCGCTYGTCGGCGCTCCCTTAGGGGGCGCTGCCAGGGCCCTGGCGCA
TGGCGTCCGGGTTCTGGAGGACGGCGTGAATTATGCAACAGGGAATTTGCCCGGTTGCTC
CTTTTCTATCTTCCTCTTGGCTCTGCTGTCTTGTCTGACCATCCCAGCTTCCGCTTATGA
AGTGCGCAACGTATCCGGGGCATACCATGTCACGAACGACTGCTCCAACGCAAGTATTGT
GTATGAGGCAGCGGACGTGATTATGCATACCCCCGGGTGCGTGCCCTGCGTTCGGGAGGG
CAAC---ACCTCCCGTTGCTGGGTAGCGCTCACCCCCACGCTCGCGGCCAGGAACAGCAG
CATCCCCACTACGACAATACGACGCCACGTCGACTTGCTCGTTGGGGCGGCTGCCTTCTG
CTCCGCTATGTACGTGGGGGATCTCTGCGGATCTGTTTTCCTCGTCTCCCAGCTGTTCAC
CTTCTCACCTCGCCGGTATGAGACAGTACAGGACTGCAATTGTTCAATCTACCCCGGCCA
CGTATCAGGTCATCGTATGGCTTGGGATATGATG
>n-GZ625E.s
CATGGGGTACATTCCGCTYGTCGGCGCCCCCCTAGGGGGCGCTGCCAGGGCCCTGGCGCA
TGGTGTCCGGGTTCTGGAGGACGGCGTGAACTATGCAACAGGGAATTTRCCCGGTTGCTC
TTTTTCTATCTTCCTCTTGGCTCTGCTATCCTGTTTGACCATCCCAGCTTCCGCTTATGA
AGTGCGCAACGTATCTGGGGTATACCATGTCACGAACGACTGCTCCAACTCAAGCATTGT
GTATGAGGCAGCGGACATGATCATGCATAGCCCCGGGTGCGTGCCCTGCGTTCGGGAGAA
CAAC---TCTTCCCGTTGCTGGGTAGCGCTTACTCCCACGCTTGCGGCCAGGAACGCTAG
CGTCCCCACCACGACAATACGACGTCACGTCGACTTGCTTGTTGGGGCGGCTACTTTCTG
CTCCGCTATGTACGTGGGGGATCTCTGCGGATCTGTTTTCCTCGTCTCTCAAYTGTTCAC
TTTCTCTCCTCGCCKGCACGAGACAGTGCAGGACTGCAATTGCTCAATCTAYCCCGGTCA
TGTATCAGGTCACCGCATGGCTTGGGATATGATG
>n-gz628E.s
CATGGGGTACATTCCGCTCGTCGGCGCCCCCCTAGGGGGCGCTGCCAGGGCCCTGGCACA
TGGTGTCCGGGTTCTGGAGGACGGCGTGAACTACGCAACAGGGAATTTGCCCGGTTGCTC
TTTCTCTATCTTCCTCTTGGCTCTGCTGTCCTGTTTGACCATCCCAGCTTCCGCTCACGA
GGTGCGCAACGCGTCCGGGGTATACCATGTCACGAACGACTGCTCCAACTCAAGCATTGT
GTTTGAGGCAGCGGATATGATCATGCATACCCCCGGGTGCGTACCCTGCGTTCGGGAGAA
CAAC---GCCTCCCGTTGCTGGGTAGCGCTCACACCCACACTCGCGGCCAGGAATAGCAG
CATCCCCACTACGACAATACGGCGCCATGTCGACTTGCTCGTTGGGGCGGCTGCTTTCTG
CTCCGCTATGTACGTGGGGGATCTCTGCGGATCTGTCTTCCTTGTCTCCCAGCTGTTCAC
CTTCTCGCCTCGTCGGCATGAGACAGTTCAGGACTGCAACTGCTCAATCTATCCCGGCCA
CGTATCAGGTCACCGCATGGCCTGGGATATGATG
>n-GZ657E.s
CATGGGGTACATTCCCGTCGTGGGCGCGCCTTTGGGCGGCGTCGCGGCTGCGCTCGCACA
TGGTGTGAGGGCACTCGAGGACGGGATCAATTACGCAACAGGGAATCTYCCCGGTTGCTC
TTTCTCTATCTTCCTTTTGGCACTACTCTCGTGCCTCACGACGCCGGCTTCGGCTCTCAC
CTACGGCAACACCAGTGGGCTATACCATCTCACAAATGATTGCCCCAACTCCAGCATTGT
GCTGGAGGCTGATGCTATGATCTTGCATTTGCCTGGATGCTTGCCCTGTGTGAGGGTCGA
TAAT---CGGTCCACCTGCTGGCATGCTTTGACCCCCACCCTAGCCGTACCAAATGCTTC
CACGCCCGCAACGGGGTTCCGCAGGCATGTGGATCTTCTTGCGGGCGCCGCAGTGGTCTG
CTCATCTCTGTATATCGGGGATCTGTGCGGCTCTCTCTTTTTGGCGGGACAACTATTCAC
CTTCCAGCCCCGCCGTCATTGGACTGTGCAAGACTGCAACTGCTCCATCTATACAGGCCA
CGTCACCGGTCACAGGATGGCTTGGGATATGATG
>n-GZ658E.s
CATGGGGTACATTCCGCTCGTCGGCGCCCCCCTAGGGGGCGCTGCCAGGGCCCTGGCACA
TGGTGTCCGGGTTCTGGAGGACGGCGTGAACTATGCAACAGGGAAYTTGCCCGGTTGCTC
YTTTTCTATCTTCCTCTTGGCTCTGCTGTCCTGCTTGACCATCCCAGCTTCCGCTTATGA
AGTGCGCAACGTATCTGGGGTRTACCATGTCACGAACGACTGCTCCAACTCAAGCATTGT
GTATGAGGCAGCGGACGTGATCATGCATACYCCCGGGTGCGTGCCCTGCGTTCGGGAGAA
CAAC---RTTTCCCGTTGCTGGGTAGCGCTCACTCCCACGCTYGCGGCCAGGAACTCCAR
CRTCCCCACCAAGACAATACGGCGCCACGTCGACTTGCTTGTTGGGGCGGCTGCTTTCTG
CTCCGCTATGTACGTGGGGGATCTCTGCGGATCTGTTTTCCTCGTCTCTCAACTGTTCAC
TTTCTCGCCTCGCCRGCACGAGACAGTGCAGGACTGCAATTGCTCACTCTATCCCGGYCA
TGTATCAGGTCACCGCATGGCTTGGGATATGATG
>n-GZ660E.s
CATGGGGTACATCCCGCTCGTCGGCGCCCCCCTRGGGGGCGTTGCCAGGGCCCTGGCACA
TGGTGTCCGGGTTCTGGAGGACGGCGTGAACTATGCAACAGGGAATTTGCCCGGTTGCTC
TTTYTCTATCTTCCTTTTAGCCTTGCTATCCTGCTTAACTACCCCWGCTTCCGCTTACGA
AGTGCGCAACGTGTCCGGGATATACCATGTCACGAACGACTGCTCCAACTCAAGCATTGT
GTATGAGGCAGCGGACCTGATCATGCATACTCCCGGGTGCTTGCCCTGCGTTCGGGAGAA
CAAC---YYCTCCCGTTGCTGGGTAGCGCTCACTCCCACGCTCGCGGCCAGGAACGCCAG
CGTCCCCACAGCGACAATACGACGGCATGTCGACTTGCTCGTTGGGGCGGCTGCCTTCTG
CTCCGCCATGTACGTGGGGGAYCTCTGCGGATCTGTTTTCCTTGTCTCTCAGCTGTTCAC
CTTCTCGCCTCGCCGGTATGAGACMATGCAGGACTGCAATTGCTCAATCTATCCCGGCCA
CGTAACRGGTCACCGCATGGCYTGGGATATGATG
>n-GZ663E.s
CATGGGGTACATCCCCGTCGTGGGCGCGCCTTTGGGCGGCGTCGCGGCTGCGCTCGCACA
TGGTGTGAGGGCAATCGAGGACGGGATCAATTACGCAACAGGAAATCTTCCCGGTTGCTC
TTTCTCTATCTTCCTTTTGGCACTACTCTCGTGCCTCACAACGCCAGCTTCGGCTCTCAC
CTACGGCAACTCCAGTGGCCTATACCATCTTACAAATGATTGCCCCAACTCCAGCATCGT
GCTGGAGGCGGATGCCATGATCTTGCATTTGCCTGGATGTTTGCCTTGTGTGATGGTCGG
TAAT---AATTCCACCTGCTGGCATGCTGTGTCCCCCACCCTAGCCGTACCAAATGCTTC
CACGCCCGCAACGGGGTTCCGCAGGCACGTGGATCTCCTCGCGGGCGCCGCAGTGGTTTG
TTCATCTCTGTACATCGGGGATTTGTGCGGCTCTCTCTTCCTGGCGGGACAACTATTCAC
CTTCCAGCCCCGCCGTCATTGGACTGTGCAAAACTGCAACTGCTCCATCTATACAGGCCA
CGTCACTGGCCATAGGATGGCTTGGGATATGATG
>n-GZ665E.s
CATGGGGTACATCCCCGTCGTGGGCGCGCCTTTGGGCGGCGTCGCGGCTGCGCTCGCACA
TGGTGTGAGGGCAATCGAGGACGGGATCAATTACGCAACAGGAAATCTTCCCGGTTGCTC
TTTCTCTATCTTCCTTTTGGCACTACTCTCGTGCCTCACAACGCCAGCTTCGGCTCTTAC
CTACGGCAACTCCAGTGGCCTATACCATCTTACAAATGATTGCCCCAACTCCAGCATCGT
GCTGGAGGCGGATGCCATGATCTTGCATTTGCCTGGATGCTTGCCTTGTGTGATGGTCGG
TAAT---GWTTCCACCTGCTGGCATGCTGTGTCCCCCACCCTAGCCGTACCAAATGCTTC
CACGCCCGCAACGGGGTTCCGCAGGCACGTGGATCTTCTTGCGGGCGCCGCAGTGGTTTG
TTCATCTCTGTACATCGGGGATTTGTGCGGCTCTCTCTTCCTGGCGGGACAACTATTCAC
CTTCCAGCCCCGCCGTCATTGGACTGTGCAAAACTGCAACTGCTCCATCTATACAGGCCA
CGTCACCGGTCATAGGATGGCTTGGGATATGATG
>n-GZ675E.s
CATGGGGTACATTCCGCTCGTCGGCGCCCCCCTAGGGGGCGCTGCCAGGGCCCTGGCACA
TGGTGTCCGGGTTCTGGAGGACAGCGTGAACTATGCAACAGGGAATTTGCCCGGTTGCTC
TTTTTCTATCTTCCTCTTGGCTCTGCTATCCTGTTTGACCATTCCAGCTTCCGCTTATGA
AGTGCGCAAMGTATYTGGGGTATATCATGTTACGAACGACTGCTCCAACTCAAGTATTGT
GTATGAGGCAGCGGACATCATCATGCATGCCCCCGGGTGCGTGCCCTGCGTTYGGGAGAA
TAAC---TCTTCCCGCTGCTGGGTAGCGCTCACCCCCACGCTCGCGGCCAGGAACTCTAG
CGTCCCTACCAAGACAATACGACGTCACGTCGACTTGCTTGTCGGGGCGGCTGCTTTYTG
CTCCGCCATGTACGTGGGGGATCTYTGCGGATCTGTTTTCCTCGTCTCTCAACTGTTCAC
TTTCTCGCCTCGCCGGCACGAGACAGTGCAGGACTGCAATTGCTCACTCTATCCCGGTCA
TGTGTCAGGTCACCGCATGGCTTGGGATATGATG
>n-GZ705E.s
CATGGGGTACATCCCCGTCGTGGGCGCGCCTTTGGGCGGCGTCGCGGCTGCGCTTGCACA
YGGTGTGAGGGCAATCGAGGACGGGATCAATTATGCAACAGGAAATCTTCCCGGTTGCTC
TTTCTCTATCTTCCTTTTGGCACTACTCTCGTGCCTCACAACACCAGCTTCGGCTCTAAC
CTACGGCAACTCCAGTGGGCTATACCATCTCACAAATGATTGCCCCAACTCCAGCATCGT
GCTGGAGGCGGATGCTATGATCTTGCATTTGCCTGGATGYTTGCCTTGTGTGAGGGTCGA
TAAT---CAGTCCACCTGCTGGCATGCYGTGTCCCCCACCCTAGCCATACCAAATGCTTC
CACGCCCGCAACGGGATTCCGTAGGCACGTGGATCTTCTTGCGGGCGCCGCAGTGGTTTG
TTCATCTCTGTACATCGGGGATTTGTGCGGTTCTCTCTTCCTGGCGGGACAATTATTCAC
CTTTCAGCCCCGCCGTCATTGGACTGTGCAAGACTGCAACTGCTCCGTTTATACAGGCCA
CGTCACTGGCCACAGGATGGCTTGGGATATGATG
>n-GZ711E.s
CATGGGGTACATCCCGCTCGTCGGCGCTCCTGTAGGAGGCGTCGCAAGAGCCCTCGCGCA
TGGCGTGAGGGCCCTTGAAGACGGGATAAATTTTGCAACAGGGAACTTGCCCGGTTGCTC
CTTTTCTATCTTYCTTCTAGCTCTGCTCTCTTGTTTGATTCATCCAGCAGCTAGTCTAGA
GTGGCGGAATACATCTGGTCTCTACGTCCTTACCAACGACTGTTCCAATAGCAGTATTGT
GTATGAGGCCGATGATGTCATTCTGCACACGCCTGGTTGCGTACCGTGTGTTCAGGACGG
CAAT---ACATCCACGTGCTGGACCCCAGTGACACCTACAGTAGCAGTCAAGTACGTTGG
AGCAACCACCGCTTCGATACGCAGTCATGTGGACCTATTAGTGGGCGCGGCCACRATGTG
TTCTGCGCTCTACGTGGGTGATATGTGTGGGGCTGTTTTTCTCGTGGGACAAGCCTTCAC
GTTCAGACCTCGTCGCCATCAAACGGTCCAGACCTGTAACTGCTCGCTGTACCCAGGCCA
TCTTTCAGGACATCGAATGGCTTGGGATATGATG
>n-GZ712E.s
CATGGGGTACATTCCGCTCGTCGGCGCCCCCCTAGGGGGYGCTGCCAGGGCCCTGGCACA
YGGTGTCCGGGTTCTGGAGGACGGCGTGAACTATGCAACAGGGAATTTGCCCGGTTGCTC
YTTTTCTATCTTCCTCTTGGCTCTGCTATCCTGCTTGACCATCCCAGCTTCCGCTTATGA
AGTGCGCAACGCGTCTGGGGTATACCATGTCACGAACGACTGCTCCAACTCAAGCATTGT
GTATGAGGCAGCGGACATGATCATGCATACCCCCGGGTGCGTGCCCTGCGTTCGGGAGAA
CAAC---TCTTCCCGTTGCTGGGTAGCGCTCACTCCCACGCTCGCGGCCAGGAACGCTAG
CATCCCCACCAAGACACTACGACGTCACGTCGACTTGCTTGTGGGGACGGCCGCTTTCTG
CTCCGCTATGTACGTGGGGGATCTCTGCGGATCTGTCTTTCTCGTYTCTCAACTGTTCAC
TTTCTCGCCTCGCCGGCACGAGACAGTGCAGGACTGCAATTGCTCAATCTATCCCGGCCA
CGTGTCAGGYCAYCGCATGGCTTGGGATATGATG
>n-GZ713E.s
CATGGGGTACATCCCCGTCGTAGGCGCCCCACTTGGTGGCGTCGCTAGAGCTCTCGCGCA
TGGCGTGAGAGTCCTAGAGGACGGGGTTAACTATGCAACAGGGAACCTGCCCGGTTGCTC
CTTTTCTATCTTCTTGCTGGCCCTTCTGTCTTGCATCACTGTTCCAGTCTCTGCTGTCGA
AGTGAAGAACAACAGTGACAGTTAYATGGTGACCAACGACTGCTCCAATGACAGCATYAC
CTGGCAGCTTCAGGCCGCGGTCCTCCAYGTCCCCGGGTGCGTYCCATGCGAGAAAGYGGG
AAAT---GCATCCCGGTGCTGGGTACCGGTCACACCAAACATAGCTGTGCGGCAGCCCGG
YGCCCTCACGCAGGGSTTGCGGACGCATATYGACGTGGTTGTGATGTCAGCCACGCTTTG
CTCCGCTCTCTACGTGGGGGACCTCTGCGGCGGGGTGATGCTTGCAGCCCAGCTGTTTAT
TGTCTCGCCGCAGCACCATTGGTTTGTGCAAGACTGCAACTGCTCTATCTATCCTGGCAC
CATTACTGGACAYCGTATGGCATGGGATATGATG
>n-GZ714E.s
CATGGGGTACATCCCCGTCGTAGGCGCYCCACTTGGYGGCGTCGCCAGAGCCCTCGCGCA
TGGCGTGAGAGTTCTAGAGGACGGGGTTAATTATGCAACAGGGAACCTACCTGGTTGCTC
CTTTTCTATYTTCTTGCTAGCCCTTCTGTCCTGCATCACTGTTCCAGTCTCWGCTGCCGA
AGTGAAGAACAACAGTGACAGYTACATGGTGACCAACGACTGYTCCAATGATAGCATTAC
CTGGCAGCTTGAGGCCGCGGTCCTCCACGTCCCCGGGTGCGTTCCATGCGAGAGAGTGGG
RAAT---GCATCCCGGTGCTGGGTACCGGTCACACCAAACATAGCTGTGCGSCAGCCCGG
TGCCCTCACGCGGGGCTTGCGGACGCATATCGACGTGGTTGTGATGTCAGCCACGCTCTG
CTCCGCTCTCTACGTGGGGGACCTCTGCGGCGGGGTGATGCTTACAGCCCAGCTGTTTAT
CGTCTCGCCGCAGCACCACTGGTTTGTGCAGGAATGCAACTGCTCCATATATCCTGGCKC
CATCAMTGGACACCGCATGGCRTGGGATATGATG
>n-GZ716E.s
CATGGGGTACATCCCGCTCGTCGGCGCCCCCCTAGGGGGCGCTGCCAGGGCCCTGGCACA
TGGTGTCCGGGTTCTGGAGGACGGCGTGAACTACGCAACAGGGAATTTGCCCGGTTGCTC
TTTCTCTATCTTCCTCTTGGCTTTGCTGTCCTGTTTGACCATCCCAGTTTCCGCTTACGA
GGTGCGCAACGGGTCCGGGATATACCATGTCACGAACGACTGCTCCAACTCAAGCATTGT
GTATGAGGCAGCGGACATGATCATGCATACCCCCGGGTGCGTACCTTGCGTTCGGGAGAA
CAAC---GCCTCCCGTTGCTGGGTAGCGCTCACACCCACGCTCGCGGCTAGGAATGGCAG
CATCCCCACTACGACAATACGGCGTCATGTCGACTTGCTCGTTGGGGCGGCTGCCTTCTG
CTCTGCTATGTACGTGGGGGATCTCTGCGGATCTGTCTTCCTCATCTCCCAGCTGTTCAC
TTTCACGCCTCGTCGGCATGAGACAGTTCAGGACTGCAACTGCTCAATCTATCCCGGCCA
CGTATCAGGTCACCGCATGGCCTGGGATATGATG
>n-GZ717E.s
CATGGGGTACATTCCGCTCGTCGGCGCCCCCCTAGGGGGCGCTGCCAGGGCCCTGGCACA
TGGTGTCCGGGTTCTGGAGGACGGCGTGAACTATGCAACAGGGAATTTGCCCGGTTGCTC
TTTTTCTATCTTCCTCTTGGCTCTGCTATCCTGCTTGACCATCCCAGCTTCCGCTTATGA
AGTGCGCAACGTGTCTGGGGTATACCATGTCACGAACGACTGCTCCAACTCAAGCATTGT
GTATGAGGCAGCGGACATGATCATGCATATCCCCGGGTGCGTGCCCTGCGTTCGGGAGAA
CAAC---TCTTCCCGTTGCTGGGTAGCGCTCACTCCCACGCTCGCGGCCAGGAACGCTAG
CGTCCCCGYCAAGACAATACGACGTCATGTCGACTTGCTTGTTGGGGCGGCTGCTTTCTG
CTCCGCTATGTACGTGGGGGATCTCTGCGGATCTGTTTTCCTCGTCTCTCAACTGTTCAC
TTTCTCGCCTCGCCGGCATGAGACAGTGCAGGACTGCAATTGCTCAATCTAYCCCGGTCA
TGTATCAGGTCAYCGCATGGCTTGGGATATGATG
>n-GZ744E.s
CATGGGGTACATCCCCGTCGTAGGCGCCCCACTTGGTGGTGTCGCTAGAGCTCTTGCGCA
TGGCGTGAGAGTCCTAGAGGACGGGGTCAATTATGCAACAGGGAATCTACCTGGTTGCTC
CTTTTCTATCTTCTTGCTGGCCCTTCTGTCTTGCATCACCGTTCCAGTMTCTGCTGCCGA
AGTGAAGAACAACAGTGACAGTTACATGGTAACCAACGACTGCTCCAATGGCAGCATCAC
CTGGCAGCTTCAGGCCGCGGTCCTCCACGTCCCCGGGTGCGTTCCATGCGAAAAAACGGG
AAAT---ACATCCCGGTGCTGGATACCGGTCGCACCAAACATAGCTGTGCGGCARCCCGG
TGCCCTCACGCAGGGCTTGCGGACACATATCGACATGGTTGTGATGTCAGCCACGCTCTG
CTCCGCTCTCTACGTGGGGGACCTCTGCGGCGGGGTGATGCTTGCAGCCCAGCTGTTTAT
TGTCTCGCCGCAGCACCACTGGTTCGTGCAAGATTGCAACTGCTCTATCTATCCTGGCAC
CATCACTGGACACCGTATGGCATGGGATATGATG
>n-GZ751E.s
CATGGGGTACATTCCGCTCGTCGGCGCCCCCCTAGGGGGCGCTGCCAGGGCCTTGGCACA
TGGTGTCCGGGTTCTGGAGGACGGCGTGAACTATGCAACAGGGAATCTGCCCGGTTGCTC
TTTTTCTATYTTCCTCTTGGCCCTGCTGTCCTGCTTGACCATCCCTGCTACCGCTTACGA
GGTGCGCAACGCGTCCGGGGTATACCATGTCACGAACGACTGCTCCAACTCAAGCATTGT
GTATGAGGCAGCGGACATGATCATGCATACCCCCGGGTGCGTACCCTGCGTTCGGGAAAA
CAAC---GCCTCCCGTTGCTGGGTAGCGCTTACACCCACGCTCGCGGCCAGGAACAGCAG
CATCCCYACCACGACAATACGGCGCCACGTCGACTTGCTCGTTGGGACGGCTGCTCTCTG
CTCCGCTATGTACGTGGGGGATCTCTGCGGATCTGTCTTCCTCGTCTCCCAGCTGTTYAC
YTTCTCGCCTCGTCGGCATGAGACAGTTCAGGACTGCAACTGCTCAATCTATCCCGGCCA
CGTATCAGGTCACCGCATGGCCTGGGATATGATG
>n-GZ761E.s
CATGGGGTACATCCCCGTCGTAGGCGCCCCGCTCGGTGGCGTCGCCAGAGCTCTTGCGCA
TGGCGTGAGAGTCCTGGAGGACGGGGTCAATTATGCAACAGGGAATCTACCTGGTTGCTC
CTTTTCTATCTTCTTGCTGGCCCTATTGTCCTGCATCACCATTCCGGTCTCTGCTGCCCA
GGTGAAGAACACCAGCACCAGCTACATGGTGACTAATGACTGCTCCAACGACAGCATCAC
CTGGCAGCTCCAGGCCGCGGTCCTCCACGTCCCCGGGTGCGTCCCGTGCGAGAAAGTGGG
AAAT---ACATCTCGGTGCTGGATACCGGTTTCACCAAACGTGGCTGTGCAGCGGCCCGG
CGCCCTCACGCAGGGATTGCGGACGCACATCGACATCGTCGTGATGTCCGCCACCCTCTG
CTCTGCTCTTTATGTGGGGGACCTTTGCGGCGGGATGATGCTCGCGGCCCAGATGTTCAT
CGTCTCGCCACAGCACCACTGGTTTGTGCAAGATTGCAATTGTTCCATCTACCCTGGTAC
CATCACTGGACACCGTATGGCATGGGATATGATG
>n-GZ778E.s
CATGGGGTACATTCCGCTCGTCGGCGCCCCCCTAGGGGGCGCTGCCAGGGCCCTGGCACA
TGGTGTCCGGGTTCTGGAGGACGGCGTGAACTATGCAACAGGGAAYTTGCCCGGTTGCTC
TTTTTCTATCTTCCTCTTRGCTCTGCTATCCTGCTTGACCATCCCAGTTTCCGCTTATGA
AGTGCGCAACGTATCRGGGATATACCATGTCACGAACGACTGCTCCAACTCAAGYATTGT
GTATGAGGCAGCGGACATGATYATGCATACCCCYGGGTGCGTGCCCTGCGTTCGGGAGAA
CAAC---TCCTCCCGCTGCTGGGTAGCGCTCACTCCCACGCTCGCGGCCAGGAACTYTAG
CATCCCCACCAAGACAATACGACGTCACGTCGACTTGCTTGTYGGGGCGGCTGCTTTCTG
YTCCGCTATGTACGTGGGGGATCTCTGCGGATCTGTTTTCCTCGTCTCTCAACTGTTCAC
YTTCTCGCCTCGCCGGTACGAGACAGTGCAGGACTGCAATTGCTCAMTCTATCCCGGTCA
TGTATCAGGTCACCGCATGGCTTGGGATATGATG
>n-GZ780E.s
CATGGGGTACATTCCCGTCGTGGGCGCGCCTTTAGGCGGCGTCGCGGCTGCGCTCGCACA
TGGTGTGAGGGCAATCGAGGACGGGATCAACTACGCAACAGGAAATCTTCCCGGTTGCTC
TTTCTCTATCTTCCTTYTGGCACTRCTCTCGTGCCTYACGACGCCAGCTTCGGCTCTCAC
CTACGGCAACACCAGTGGGCTATACCATCTYACAAATGATTGCCCCAACTCCAGCATCGT
GCTGGAGGCTGATGCTATGATCTTGCATTTGCCTGGATGCTTGCCTTGTGTGAGGGTCRG
CAAT---CGGTCCACCTGCTGGCATGCTGTGACCCCCACCCTAGCCATACCAAATGCTTC
CACGCCCGCAACGGGYTTCCGCAGGCATGTGGATCTTCTTGCGGGCGCCGCAGTGGTCTG
CTCATCTCTGTACATCGGGGATCTGTGCGGTTCTCTCTTTTTGGCGGGRCAAYTATTCAC
CTTCCAGCCCCGCCGTYATTGGACTGTGCAAGACTGYAACTGCTCCATCTATACAGGCCA
CGTCACCGGCCAYAGGATGGCTTGGGATATGATG
>n-GZ783E.s
CATGGGGTACATTCCGCTCGTCGGCGCCCCCCTAGGGGGCGCTGCCAGGGCTCTGGCACA
TGGTGTCCGGGTTCTGGAGGACGGCGTGAACTATGCAACAGGGAATTTGCCCGGTTGCTC
TTTTTCTATCTTCCTCTTGGCTCTGCTATCCTGCTTGACCATCCCGGCTTCCGCTTATGA
AGTGCGCAACGYATCTGGGGTGTACCATGTCACGAACGACTGCTCCAACTCAAGCATTGT
GTATGAGGCAGCGGACATGATYATGCATACCCCCGGGTGCGTGCCCTGYGTTCGGGAGAA
CAAY---TCTTCCAGMTGCTGGGTAGCGCTCACTCCCACGCTCGCGGCCAGGAACTCTAG
CGTCCCCACCAAGACRATACGACGTCATGTCGATTTGCTTGTCGGGGCGGCTGCTTTCTG
CTCCGCTATGTACGTGGGGGATCTCTGCGGATCCGTTTTCCTCGTCTCTCAACTGTTCAC
TTTCTCGCCTCGYCGGCACGAGACAGTGCAGGACTGCAATTGCTCACTCTATCCCGGTCA
TGTATCAGGTCACCGCATGGCTTGGGATATGATG
>n-GZ803E.s
CATGGGGTACATTCCGCTCGTCGGCGCCCCCCTAGGGGGCGCTGCCAGGGCCCTGGCACA
TGGTGTTCGGGTTCTGGAAGACGGCGTGAACTATGCAACAGGGAATATGCCCGGTTGCTC
TTTCTCTCTCTTCCTCTTGGCTCTGCTATCCTGTTTGACCATCCCAGYTTCCGCTTATGA
AGTGCGCAACGTGTCTGGGGTATACCATGTCACGAACGACTGCTCCAACTCAAGCATTGT
GTATGAGGCAGCGGACATGATCATGCATACCCCCGGGTGCGTGCCCTGCGTTCGGGAGAA
CAAC---TCTTCCCGTTGCTGGGTAGCGCTCACTCCCACGCTCGCGGCCAGGAACGCTAG
CGTCCCCACCAAGACAATACGACGTCATGTCGACTTGCTTGTTGGGGCGGCTACTTTCTG
CTCCGCTATGTACGTGGGGGATCTCTGCGGATCTGTTTTCCTCGTCTCTCAACTGTTCAC
CTTCTCGCCTCGCCAGCATGAGACAGTGCAGGACTGCAATTGCTCACTCTATCCCGGCCA
TATATCAGGTCACCGCATGGCTTGGGATATGATG
>n-GZ811E.s
CATGGGGTACATTCCCGTCGTGGGYGCGCCTTTGGGCGGTGTCGCGGCTGCGCTCGCACA
TGGTGTGAGGGCAGTCGAGGACGGGATCAATTACGCAACAGGGAATCTTCCYGGTTGCTC
TTTCTCTATCTTCCTTTTGGCACTATTCTCGTGCCTCACGACGCCAGCTTCGGCTCTTAC
YTACGGCAACACCAGTGGGCTATACCATCTCACAAATGACTGCCCCAACTCCAGCATCGT
GCTRGAGGCTGATGCTATGATCTTGCATCTGCCTGGATGYTTGCCTTGTGTGAGGGTCGG
TAGT---CAGTCCACCTGCTGGCAYGCTTTGACTCCCACCCTAGCCATWCCAAATGCTTC
CACGCCCGCAACGGGGTTCCGCAGGCAYGTGGATCTTCTYGCGGGCGCCGCAGTGGYTTG
CTCRTCYCTGTAYATCGGGGATCTGTGCGGCTCTCTCTTTTTAGCGGGGCAACTATTCAC
CTTCCAGCCCCGCCGCCATTGGACCGTGCAAGAATGCAACTGCTCCATCTATACAGGCCA
CGTCACCGGCCACAGAATGGCTTGGGATATGATG
>n-GZ815E.s
CATGGGGTACATTCCCGTCGTGGGCGCGCCTTTGGGCGGCGTCGCGGCTGCGCTCGCACA
TGGTGTGAGGGCAATCGAGGACGGGATCAATTACGCAACAGGRAATCTTCCCGGTTGCTC
TTTCTCTATCTTCCTYTTGGCACTACTCTCGTGCCTCACRACGCCAGCTTCGGCTCTTAC
CTACGGCAACTCCAGTGGGCTATACCATCTCACAAATGATTGCCCCAACTCCAGCATCGT
GCTGGAGGCGGATGCCATGATCTTGCATTTGCCTGGATGCTTGCCTTGTGTGATGGTCGG
TAAT---AAGTCCACCTGCTGGCATGCTGTGTCCCCCACCCTAGCCATACCAAATGCTTC
CACGCCCGCAACGGGATTCCGTAGGCACGTGGATCTTCTTGCGGGCGCCGCAGTGGTCTG
TTCATCTCTGTACATCGGGGATTTGTGCGGCTCTCTCTTCCTGGCGGGACAACTATTCAC
CTTCCAGCCCCGCCGTCATTGGACTGTGCAAGACTGCAACTGCTCCATCTATACAGGCCA
CGTCACTGGCCACAGGATGGCTTGGGATATGATG
>n-GZ821E.s
CATGGGGTACATTCCGCTCGTCGGCGCCCCCCTAGGGGGCGCTGCCAGGGCCCTGGCACA
TGGTGTCCGGGTTCTGGAGGACGGCGTGAACTATGCAACAGGGAATTTGCCCGGTTGCTC
TTTCTCTATYTTYCTCTTGGCTCTGCTGTCCTGTTTGACCATCCCAGCTTCCGCTTACGA
RGTGCGCAACATGTCCGGGGTGTACCATGTCACGAACGACTGCTCCAACTCAAGCATTGT
GTATGAGGCAGCGGACATGATCWTGCATACCCCCGGRTGYGTACCCTGCGTTCGGGAGAA
CAAY---GCCTCCCGTTGCTGGGTAGCGCTCACACCCACGCTCGCGGCCAGGAATRGCAG
CGTCCCCACCACGACAATACGGCGCCACGTCGACTTGCTCGTTGGGRCGGCTGCTTTCTG
CTCCGCTATGTACGTGGGGGATCTCTGCGGRTCTGTCTTCCTCGTCTCCCAGCTGTTCAC
TTTCTCGCCTCGTCGGCATGAGACAGTTCAGGACTGCAACTGCTCAATCTATCCCGGCCA
CGTATCAGGTCACCGCATGGCCTGGGATATGATG
>n-GZ822E.s
CATGGGGTACATTCCCGTCGTGGGCGCGCCTTTGGGCGGCGTCGCGGCTGCGCTCGCACA
CGGTGTGAGGGCAATCGAGGACGGGATCAATTATGCAACAGGRAATCTTCCCGGTTGCTC
TTTCTCTATCTTCCTCTTGGCACTACTCTCGTGCCTCACAACGCCAGCTTCGGCTCTTAC
CTAYGGTAACTCCAGTGGGCTATACCATCTCACAAATGATTGTYCCAACTCCAGCATCGT
GCTGGAGGCGGATACCATGATCTTGCATTTGCCTGGATGCTTGCCTTGTGTGAGGGTCGG
TAAT---CAGTCCACCTGCTGGCATGCTGTGTCCCCCACCCTAGCCACACCAAATGCTTC
CGCGCCCGCGACGGGATTCCGCAGGCATGTGGATCTACTTGCGGGCGCTGCAGTGGTTTG
CTCATCCCTGTATGTCGGGGATCTGTGCGGCTCTCTCTTTTTGGCGGGACAACTATTTAC
CTTCCAGCCCCGCCGTCATTGGACTGTGCAAGACTGCAACTGCTCCATCTATACAGGCCA
CGTCACCGGCCACAGGATGGCTTGGGATATGATG
>n-GZ823E.s
CATGGGGTACATTCCGCTCGTCGGCGCCCCCCTAGGGGGCGCTGCCAGGGCCCTGGCACA
YGGTGTCCGGGTTCTGGAGGACGGCGTGAACTATGCAACAGGGAATYTGCCCGGTTGCTC
TTTCTCTATCTTCCTCTTGGCTCTGCTATCCTGTYTGACCATCCCAGCTTCCGCTTATGA
AGTGCGCAACGTGTCTGGGGTATACCATGTCACGAACGACTGCTCCAACTCAAGCATYGT
GTATGAGRCAGCGGACATGATCATGCATACCCCCGGGTGCGTGCCCTGCGTTCGGGAGAA
TAAC---TCTTCCCGTTGCTGGGTAGCGCTCACYCCCACGCTCGCGGCCAGGAACRCTAG
CRTCCCCACCAAGGCAATACGACGYCACGTCGACTTGCTTGTTGGGGCGGCTGCTYTCTG
YTCCGCTATGTACGTGGGGGATCTCTGCGGATCTGTTTTCCTCGTTTCTCARCTGTTCAC
CTTCTCGCCTCGCCGGCAYGAGACAGTGCAGGACTGCAATTGCTCAATCTATCCCGGCCA
TGTATCAGGTCACCGCATGGCTTGGGATATGATG
>n-GZ825E.s
CATGGGGTACATACCGCTCGTCGGCGCCCCCCTTGGAGGCGCTGCCAGGGCCCTGGCGCA
TGGTGTCCGGGTTCTGGAAGACGGCGTGAACTATGCAACAGGGAATCTTCCTGGTTGCTC
TTTCTCTATCTTCCTCCTAGCYCTGCTTTCCTGCCTGACTGTGCCCGCTTCAGCCTATCA
AGTGCGCAACTCCACGGGGCTTTATCATGTCACCAATGACTGCCCTAACTCGAGCATTGT
GTACGAGACAGCTGATGCCATCCTGCACACTCCGGGGTGCGTCCCTTGCGTTCGCGAGGG
TAAC---ACCTCGAGGTGTTGGGTGACGATGACCCCCACGGTGGCCACCAGGGATGGCAA
ACTCCCCACAACGCAGCTTCGACGCCACATCGATCTGCTTGTCGGGAGCGCCACCCTCTG
CTCGGCCCTCTACGTGGGGGACCTGTGCGGGTCCGTCTTTCTTGTCGGTCAGCTGTTCAC
CTTCTCTCCCAAGCGCCACTGGACGACGCAAGACTGCAATTGCTCTATGTATCCCGGCCA
TATAACGGGTCACCGCATGGCATGGGATATGATG
>n-GZ840E.s
CATGGGGTACATTCCCGTCGTGGGCGCGCCTTTGGGTGGCGTCGCGGCTGCGCTCGCACA
TGGTGTGAGGGCAATCGAGGACGGGATCAATTATGCAACAGGGAATCTTCCCGGTWGCTC
TTTCTCTATCTTCCTTTTGGCACTACTCTCGTGCCTCACGACGCCAGCTTCGGCTCTTAC
CTACGGCAACTCCAGTGGGTTATACCATCTCACAAATGATTGCCCCAACTCCAGCATTGT
GCTGGAGGCAGATGCTATGATCTTGCATTTGCCTGGATGCTTGCCTTGCGTGAGGGTCGA
CAAT---CAGTCCACCTGCTGGCATGCTGTGTCCCCCACCCTGGCCATACCAAATGCTTC
CACGCCCGCAACGGGATTCCGCAGGCACGTGGATCTTCTTGCGGGTGCCGCAGTGGTTTG
CTCATCCCTGTACATCGGGGATTTGTGCGGCTCTCTCTTCTTGGCGGGACAACTATTCAC
CTTTCAGCCCCGCCGTCATTGGACCGTGCAAGACTGCAACTGCTCCATCTATACAGGCCA
CGTCACCGGCCACAGGATGGCTTGGGATATGATG
>n-GZ843E.s
CATGGGGTACATTCCGCTCGTCGGCGCCCCCTTAGGGGGCGTTGCCAGAGCCCTGGCACA
CGGTGTCCGGGTTGTGGAGGACGGCGTGAACTATGCAACAGGGAATTTACCTGGTTGCTC
TTTCTCTATCTTCCTCTTGGCTCTTCTGTCCTGYTTGACCACCCCAGCTTCCGCTTATGA
AGTGCGCAACGCATCCGGGGTATATCATGTCACGAACGACTGCTCTAATTCAAGCATCGT
GTATGAGACAACAGACATGATYATGCATACCCCAGGGTGCGTGCCCTGCGTTCGGGAGAA
CAAC---TCCTCCCGTTGCTGGGTAGCACTCACTCCCACGCTTGCGGCCAGGAATAGCAG
CGTCCCCACCACGACAATACGACGTCACGTCGACTTGCTCGTTGGGGCGGCTGCTTTCTG
TTCCGCTATGTACGTGGGGGATCTCTGCGGATCCGTTTTCCTCGTTTCCCAGCTGTTCAC
CCTTTCGCCTCGTCGACATGAGACAGTACAGGACTGCAACTGCTCAATCTATCCCGGCCA
TGTAACAGGTCACCGCATGGCTTGGGATATGATG
>n-GZ845E.s
CATGGGGTACATTCCGCTCATCGGCGCTCCTGTAGGGGGCGTCGCGAGAGCCCTAGCTCA
TGGCGTTAGAGCTCTCGAGGACGGAGTGAATTATGCAACAGGGAATCTTCCTGGTTGCTC
TTTCTCCATCTTTCTCCTCGCTCTCTTCTCCTGCTTGACTTGCCCCGCRTCTGGTCTAGA
GYACAGGAACGCGTCTGGCCTATACATACTTACCAACGACTGCTCTAACAAGAGCATTGT
GTATGAGGCCGACGAGGTRATCTTGCACTTACCCGGATGTGTGCCCTGCATAGCAGRCGG
CAAC---CAAACATCGTGCTGGACACCAGTGTCTCCAACTGTGGCCGTCAAATATCCTGG
TGCGACCACCGCATCGATCCGCAGTCATGTGGATATGCTGGTGGGCGCAGCCACGTTGTG
CTCAGCACTATACGTTGGGGACCTCTGCGGGGCCGTGTTCCTTGTGGGACAAGCATTCAC
CTTCAGGCCTCGCCGACACATGACTGTACAGWCGTGCAACTGCTCAATATACCCAGGCCA
CATTACAGGACATCGTATGGCGTGGGATATGATG
>n-GZ846E.s
CATGGGGTACATTCCGCTCGTCGGCGCCCCCTTAGGGGGCGCTGCCAGGGCCCTGGCACA
TGGTGTCCGGGTTCTGGAGGACGGCGTGAACTATGCRACAGGGAATTTGCCCGGTTGCTC
TTTTTCTATCTTCCTTYTGGCTCTGCTATCCTGCTTGACCATCCCAGCTTCCGCTTATGA
AGTGCGCAACGTATCTGGGGTATACCATGTCACGAACGACTGCTCCAACTCAAGCATTGT
GTATGAGGYAGCGGACATGATCATGCATGCCCCCGGGTGYGTGCCCTGCGTTCGGGAGAA
CAAC---TCTTCCCGGTGCTGGGTAGCGCTCACCCCYACGCTYGCGGCCAGGAACGCTAG
TGTCCCCACCAAGACAATACGACGTCACGTCGACTTGCTTGTTGGGGCGGCTGCTTTCTG
CTCCGCTATGTACGTGGGGGATCTCTGCGGATCTGTTTTCCTCGTCTCTCAACTGTTCAC
TTTCTCGCCTCGYCGGCACGAGACAGTGCAGGACTGCAATTGCTCAATCTATCCCGGCCA
TGTATCAGGTCACCGCATGGCTTGGGATATGATG
>n-GZ848E.s
CATGGGGTACATTCCGCTCATCGGCGCCCCTGTAGGGGGCGTCGCAAGAGCCCTAGCTCA
TGGTGTTAGGGCTCTTGAGGACGGAGTGAACTATGCAACAGGGAATCTTCCTGGTTGCTC
CTTTTCTATCTTTCTCCTCGCTCTCTTTTCCTGCTTGACTTGCCCCGCATCTGGTCTAGA
GTACAGGAACGCGTCTGGCCTATACATACTTACCAATGATTGCTCTAACGGGAGCGTTGT
GTATGAGGCCGACGATGTGATCTTGCACCTACCTGGATGTGTGCCCTGCACCGAAGCCGG
CAAC---CAAACATCGTGCTGGACACCAGTGTCACCGACAGTGGCTGTCAGGTATCCTGG
TGCGGCCACCGCATCAATCCGCAATCATGTGGATATGCTGGTGGGCGCAGCYACGTTGTG
CTCGGCACTATACGTCGGGGACCTCTGCGGGGCCGTGTTCCTTGTGGGACAAGCATTCAC
CTTCAGGCCCCGCCGACACACGACTGTACAGACGTGCAACTGTTCAATTTACCCAGGCCA
AATTACAGGACATCGTATGGCGTGGGATATGATG
>n-GZ863E.s
CATGGGGTACATCCCCGTCGTAGGCGCCCCGCTTGGTGGCGTCGCCAGAGCTCTTGCGCA
TGGCGTGAGAGTCCTGGAGGACGGGGTYAATTATGCAACAGGGAACTTACCCGGTTGCTC
CTTTTCTATCTTCTTGCTGGCCCTGTTGTCCTGCATCACCACTCCGGCCTCCGCTGTCCA
AGTGAAGAACACCAGCATCAGCTACATGGTGACTAACGACTGTTCCAATGACAGTATCAC
CTGGCAGCTCAAGGCCGCGGTCCTCCACGTCCCCGGGTGCGTCCCGTGCGAGAAAGTGGG
GAAT---GCATCTCGGTGTTGGATACCAGTTTCACCAAATGTGGCTGTGCAGCAGCCCGG
CGCCCTCACGCAGGGCTTGCGGACGCACATCGACATCGTTGTGATGTCCGCTRCGCTCTG
CTCCGCCCTTTACGTGGGGGATATCTGCGGCGGGGTGATGCTCGCAGCCCAGATGTTCAT
CGTCTCGCCGCAGCACCACTGGTTTGTGCAGGACTGCAATTGTTCCATCTACCCTGGCAC
CATCACTGGACACCGTATGGCATGGGATATGATG
