# Supplementary material for: Increased prevalence of hepatitis C virus subtype 6a in China: a comparison between 2004–2007 and 2008–2011
Source: Arch Virol. 2014 Aug 2;159(12):3231–7. doi: 10.1007/s00705-014-2185-1 (PMC4221604; doi:10.1007/s00705-014-2185-1)
Supplement: Supplementary file 2 — Supplementary material 2 (FAS 161 kb) [file 705_2014_2185_MOESM2_ESM.fas]

>n-gz865N.seq
CMGYTGCTTTGAYTCRACAGTTACTGAGAAYGACATCCGTA-TTGAGGAGTCAATCTACC
AAWGTTGTGACTTGGCCCCCGARGCCAGACWGGCCATAAGGTCGCTCACCGAGCGGCTTT
ATATCGGGGGTCCCMTGACTAATTCAAAAGGGCAGAACTGCGGCTATCGCCGGTGCCGCG
CGAGCGGCGTRCTGACGACTAGCTGCGGCAACACCCTTACATGTTACTTGAAGGCCTCTG
CGGCCTGTCGAGCTGCAAAGCTCCAGGACTGCACAATGCTCGTGAACGGAGACGACCTTG
TCATTATCTGTGAGAGCGCGGGAACCCAAGAGGATGCGGCAARC-CTACGAGYCTTCACG
GAGGCTAT
>GZ03N.seq
CMGYTGCTTTGAYTCAACCGTCACCGAGCGGGATATCCGG-ACTGAGAACGACATCTATC
AGTCTTGCCAGCTGGACCCCGTGGCGAGGAGGGCAGTGGCATCCCTAACAGAACGGCTCT
ACGTAGGCGGCCCCATGGTGAACTCCAAGGGGCAGTCATGTGGCTACCGTAGATGCCGCG
CCAGTGGGGTGCTGCCCACTAGCATGGGGAACACCCTCACATGCTATCTGAAGGCACAGG
CCGCCTGTAGGGCGGCCAACATCAAGGACTATGACATGTTGGTGTGCGGAGACGATTTGG
TGGTCGTTTGCGAGAGTGCTGGCGTCCAGGAGGACAATGCGTCA-CTGCGAGCATTCACG
GAGGCTAT
>GZ04N.seq
CMGYTGCTTTGAYTCAACCGTCACTGAGCGGGATATCCGG-ACTGAGAATGAYATCTATC
AGTCTTGCCAGCTGGATCCCGTGGCGAGGAAGGCAGTATCATCCCTAACGGAACGGCTCT
ACGTAGGCGGCCCCATGGTGAACTCCAAGGGACAGTCATGTGGCTACCGTAGATGCCGCG
CCAGTGGGGTGCTGCCCACGAGCATGGGAAACACCCTCACATGCTATCTGAAGGCACAGG
CCGCCTGTAGGGCGGCCAACATCAAGGATTATGACATGTTGGTGTGCGGAGACGATTTGG
TGGTCATTTGTGAGAGTGCTGGCGTCCAGGAGGACACTGCGTCA-CTGCGAGCATTCACG
GAGGCTAT
>GZ06N.seq
CMGYTGCTTTGAYTCAACCGTCACTGAGCGGGATATCCGG-ACTGAGAACGACATCTATC
AGTCTTGCCAGCTGGATCCCACGGCGAGGAGGGCGGTATCATCCCTAACAGAACGGCTCT
ACGTAGGCGGCCCCATGGTGAACTCCAAGGGACAATCATGTGGCTACCGTAGATGCCGCG
CCAGTGGGGTGCTGCCCACGAGCATGGGAAACACCCTCACATGCTATCTGAAGGCACAGG
CCGCCTGTAGGGCGGCCAACATCAAGGATTATGACATGTTGGTGTGCGGAGACGATTTGG
TGGTCATTTGTGAGAGTGCTGGCGTCCAGGAGGACACTGCGTCA-CTGCGAGCATTCACG
GAGGCTAT
>GZ07N.seq
CMGYTGCTTTGAYTCAACTGTCACTGAACAGGACATCAGGG-TGGAAGAGGAGATATACC
AATGCTGTAATCTTGAACCGGAGGCCAGGAAAGTGATCTCCTCCCTCACGGAGCGGCTTT
ACTGCGGGGGCCCTATGTTYAACAGCAAGGGGGCCCAGTGTGGTTATCGCCGTTGCCGTG
CTAGTGGAGTTCTGCCTACCAGCTTCGGYAATACAATCACTTGTTACATCAAGGCCACAG
CGGCTGCAAAGGCCGCAGGYCTCCGGAACCCGGACTTTCTTGTTTGCGGGGATGACCTGG
TCGTGGTGGCTGAGAGCGATGGCATCGATGAGGATAGAGCAGCC-CTGAGAGTCTTCACG
GAGGCTAT
>GZ08N.seq
CMGYTGCTTTGAYTCAACAGTCACTGAGAGTGATATCCGCG-TTGAGGAGTCAATTTACC
AATGTTGTGACTTGGCCCCCGAAGCCAGACAGGCCATAAGGTCGCTCACAGAGCGGCTCT
ATGTCGGGGGTCCTTTGACTAATTCCAAAGGGCARAACTGCGGCTATCGCCGRTGCCGCG
CTAGCGGCGTGYTGACGACCAGCTGCGGTAATACCCTCACATGYTACTTGAAGGCCTCTG
CAGCYTGTCGAGCTGCGAAGCTCCAGGACTGCACGATGCTCGTGAATGGAGACGACCTTG
TCATTATCTGYGAGAGCGCGGGAACCCAGGAGGATGCGGCAAAC-CTACRAGTCTTCACG
GAGGCTAT
>GZ10N.seq
CMGYTGCTTTGAYTCAACCGTCACTGAGAGGGATATCCGG-ACTGAGAACGACATCTATC
AGTCTTGCCAGCTGGATCCCGTGGCGAGGAGGGCAGTGTCATCCCTAACAGAACGGCTCT
ACGTAGGCGGYCCCATGGTGAAYTCCAAGGGACAGTCATGTGGCTACCGTAGATGCCGTG
CCAGCGGGGTGCTGCCCACGAGCATGGGAAACACCCTCACATGCTATCTGAAGGCACAGG
CCGCCTGTAGGGCGGCCAACATCAAAGATTATGACATGTTGGTGTGCGGAGACGATCTGG
TGGTCATTTGTGAGAGTGCTGGCGTCCAGGAGGACACTGCGTCA-CTGCGAGCATTCACG
GAGGCTAT
>GZ14N.seq
CMGYTGCTTTGAYTCAACGGTCACTGAGAGTGACATCCGTG-TTGAGGAGTCAATTTACC
AATGTTGTGACTTAGCCCCCGATGCCAGACGTGCCATAAAGTCGCTCACAGAGCGGCTCT
ATGTCGGGGGTCCTTTGACTAATTCCAAAGGGCAAAACTGCGGCTATCGCCGGTGCCGCG
CTAGCGGCGTGCTGACGACCAGCTGCGGTAATACCCTCACATGTTACTTGAAGGCCTCTG
CGGCCTGTCGAGCTGCGAAGCTCCAGGACTGCACGATGCTCGTGAATGGAGACGACCTTG
TCATTATCTGTGAGAGCGCGGGAACCCAGGAGGATGCGGCAAAC-CTACRAGTCTTCACG
GAGGCTAT
>GZ15N.seq
CMGYTGCTTTGAYTCAACGGTCACTGAGAGTGATATCCGCR-TTGAGGAGGAAATTTACC
AATGTTGTGACTTGGCCCCCGAAGCCAGACAGGCCATAAGGTCGCTCACAGAGCGGCTCT
ATRTCGGGGGYCCTTTGACYAATTCCAAAGGGCAAARCTGCGGCTATCGCCGGTGCCGCG
CTAGCGGCGTGCTGACGACCAGCTGCGGTAATACCCTCACATGTTACTTGAAGGCCWCTG
CAGCYTGTCGAGCTGCGAAGCTCCARGACTGCACGATGCTCGTGAATGGAGACGACCTTG
TCATTATCTGCGAGAGCGCGGGAACCCAGGAGGATGCGGCAAAC-CTACRAGTCTTCACG
GAGGCTAT
>GZ16N.seq
CMGYTGCTTTGAYTCAACAGTCACTGAGAGTGACATCCGCG-TTGAGGAGTCAATTTACC
AATGTTGTGACTTGGCCCCCGARGCCAGACAGGCCATAAGGTCGCTCACAGAGCGGCTCT
ATGTCGGGGGYCCTTTGACTAATTCCAAAGGGCAAAGCTGCGGCTATCGCCGGTGCCGCG
CTAGCGGCGTGCTGACGACCAGCTGCGGTAATACCCTCACATGTTACTTGAAGGCCTCTG
CAGCCTGTCGAGCTGCRAAGCTCCAGGACTGCACGATGCTCGTGAATGGAGACGACCTTG
TCATTATCTGCGAGAGCGCGGGAACCCAGGAGGATGCGGCRAAC-CTACGAGTCTTCACG
GAGGCTAT
>GZ27N.seq
CMGYTGCTTTGAYTCAACRGTTACYGAGAGTGAYATCCGTG-TTGAGGAGTCAATCTACC
AATGTTGTGACTTGGCCCCTGAAGCCAGGCAGGCCATAAGGTCGCTCACCGAGCGGCTTT
ATATCGGGGGTCCCCTGACYAATTCAAAAGGGCAAAACTGCGGCTATCGCCGGTGCCGCG
CRAGCGGCGTRCTGACGACTAGCTGCGGTAACACCCTTACATGTTACYTGAAGGCCTCTG
CGGCCTGTCGAGCTGCAAAGCTCCAGGACTGCACAATGCTCGTGAACGGAGACGACCTTG
TCATTATCTGTGAGAGCGCGGGAACCCAAGAGGATGCGGCAAGC-CTACRAGYCTTCACG
GAGGCTAT
>GZ29N.seq
CMGYTGCTTTGAYTCTACTGTCACTGAACATGACATCAGGA-YGGAGGRGGAGATATACC
AATGCTGTGACCTTGAGCCGGAAGCTCGGAAGGCAATCAGCGCTCTCACAGAGCGGCTGT
ACATCGGGGGCCCCATGTATAACAGCAAAGGGCTCCAGTGCGGCTATCGCCGCTGCCGCG
CTAGCGGCGTCTTGCCTACCAGCTTTGGCAATACAATAACCTGTTACATCAAGGCCACTG
CCGCCAGCAGGGCCGCGGGTCTCAAAAATCCATCTTTCCTTGTCTGCGGGGACGATTTGG
TGGTGATATCTGAAAGCTGCGGCGTCGAGGAGGACAGATCAGCT-CTGCGAGCCTTCACG
GAGGCTAT
>GZ32N.seq
CMGYTGCTTTGAYTCMACCGTCACYGAGCGRGATATCCGG-ACTGAGAATGACATCTATC
AGTSTTGYCAGCTGGATCCYGTGGCRAGGARGGCARTATCATCCCTMACRGAACGGCTCT
ACGTRGGCGGCCCCATGGTSAACTCCAAGGGRCAGTCATGYGGCTAYCGTAGATGCCGYG
CTAGYGGGGTGYTGCCCACGAGCATGGGAAACACCMTCACATGCTAYCTSAAGGCACAGG
CCGCYTGCAGGGCGGCCAACATCAAGGAYTRTGACATGTTGGTGTGCGGAGACGAYTTRG
TGGTCATTTGTGAGAGYGCTGGCGTCCAGGAGGACACTGCGTCA-CTGCGAGCRTTCACG
GAGGCTAT
>GZ37N.seq
CMGYTGCTTTGAYTCAACAGTCACTGAGAATGACATCCGTG-TTGAGGAGTCAATTTATC
AATGTTGTGACTTGGCCCCCGAAGCCAGACAGGCCATAAGGTCGCTCACAGAGCGGCTCT
ATGTCGGGGGTCCYTTGACTAATTCCAAAGGGCAAAGCTGCGGCTATCGCCGGTGCCGCG
CTAGCGGCGTGCTGACGACCAGCTGCGGTAAYACCCTCACATGTTACTTGAAGGCCACTG
CAGCCTGTCGAGCTGCGAAGCTCCAGGACTGCACGATGCTCGTGAATGGAGACGACCTTG
TCATTATCTGCGAGAGCGCGGGAACCCAGGAGGATGCGGCAAAC-CTACGAGTCTTCACG
GAGGCTAT
>GZ42N.seq
CMGYTGCTTTGAYTCAACCGTCACTGAGAGGGATATCCGG-ACTGAGAACGATATCTATC
AGTCTTGCCAGCTGGATCCCGTGGCGAGGAGGGCARTATCATCCCTAACAGAACGGCTCT
ACGTAGGCGGCCCCATGGTGAACTCCAAGGGACAGTCATGTGGCTACCGTAGATGCCGCG
CCAGTGGGGTGCTGCCCACGAGCATGGGAAACACCCTCACATGCTATCTGAAGGCACAAG
CCGCCTGTAGGGCGGCCAACATCAAGGATTATGACATGTTGGTGTGCGGAGACGATTTGG
TGGTCATTTGTGAGAGTGCTGGCGTCCAGGAGGACACTGCGTCA-CTGCGAGCATTCACG
GAGGCTAT
>GZ45N.seq
CMGYTGCTTTGAYTCGACAGTCACTGAGAGTGACATCCGCA-TTGAGGAGTCAATTTACC
AATGTTGTGACTTGGCCCCCGAAGCCAGACAGGCCATAAGGTCGCTCACAGAGCGGCTCT
ATATCGGGGGTCCTCTGACCAATTCCAAAGGGCAGAACTGCGGCTATCGCCGGTGCCGCG
CKAGCGGCGTGCTGACGACCAGCTGCGGTAATACCCTCACATGTTACTTGAAGGCCTCTG
CAGCCTGTCGAGCTGCGAAGCTCCAGGACTGCACGATGCTCGTGAATGGAGACGACCTTG
TCATTATCTGCGAGAGTGCGGGAACCCAGGAGGATGCGGCAAAC-CTACGAGTCTTCACG
GAGGCTAT
>GZ50N.seq
CMGYTGCTTTGAYTCAACAGTCACTGAGAGTGAYATCCGYG-TTGAGGAGTCAATTTACC
AATGTTGTGACTTGGCCCCCGAAGCCAGACAGGCCATAAGGTCGCTCACAGAGCGGCTCT
ATRTCGGGGGTCCTTTGACTAAYTCCAAAGGGCAAAGCTGCGGCTATCGCCGGTGCCGCG
CTAGCGGCGTGCTGACGACCAGCTGCGGTAATACCCTCACATGTTACTTGAARGCCTCTG
CAGCCTGTCGAGCTGCGAAGCTCCAGGACTGCACRATGCTCGTGAATGGAGACGACCTTG
TCATTATCTGCGAGAGCGCGGGAACCCAGGAGGATGCGGCAAAC-CTACRAGTCTTCACG
GAGGCTAT
>GZ52N.seq
CMGYTGCTTTGAYTCAACCGTCACTGAGCGGGATATCCGG-ACTGARAACGACATCTATC
AGTCTTGCCAGCTGGATCCCGTGGCGAGGAGAGCAGTATCATCCCTAACRGAACGGCTCT
ACGTAGGCGGCCCCATGGTGAACTCCAAGGGACAGTCATGTGGCTACCGTAGATGCCGCG
CCAGTGGGGTGCTGCCTACGAGCATGGGAAACACCCTCACATGCTATCTGAAGGCACAGG
CCGCCTGTAGGGCGGCCAACATCAAGGATTATGACATGTTGGTGTGCGGAGACGATTTGG
TGGTCATTTGTGAGAGTGCTGGCGTCC---------------------------------
--------
>GZ58N.seq
CMGYTGCTTTGAYTCAACAGTCACTGAGARCGACATCCGCG-TTGAGGAGTCAATTTACC
AATGTTGTGACTTGGCCCCCGAAGCCAGACAGGCCATAAGGTCGCTCACAGAGCGGCTCT
ATGTCGGGGGTCCTTTGACTAATTCCAAAGGGCAAARCTGCGGCTATCGCCGGTGCCGCG
CTAGCGGCGTGCTGACGACCAGCTGCGGYAACACCCTCACATGTTACTTGAAGGCCTCTG
CAGCTTGTCGAGCTGCAAAGCTCCAAGACTGCACGATGCTCGTGAATGGAGACGACCTTG
TCATTATCTGCGAGAGCGCGGGAACCCAGGAGGATGCGGCAAAC-CTACGAGTCTTCACG
GAGGCTAT
>GZ60N.seq
CMGYTGCTTTGAYTCAACGGTYACCGAGAGTGATATCCGTG-TTGAGGAGTCAATTTACC
AATGTTGTGACCTGGCCCCCGAAGCCAAACAGGCCATAAGGTCGCTCACAGAGCGGCTCT
ATATCGGGGGTCCCCTGACTAATTCAAAAGGGCAGAACTGCGGCTATCGCCGGTGCCGCG
CGAGCGGGGTGCTGACGACCAGCTGCGGTAATACCCTCACATGTTACTTGAAGGCCTCTG
CAGCCTGTCGAGCTGCAAAGCTCCAGGACTGCACGATGCTCGTGAATGGAGACGACCTTG
TCGTTATCTGCGAGAGCGCGGGAACTCAGGAGGATGCGGCGA-ACCTACRAGCCTTCACG
GAGGCTAT
>GZ63N.seq
CMGYTGCTTTGAYTYGACCGTCACTGAGCGGGAYATCCGG-ACYGAGAACGACATCTATC
AGTCTTGTCAGCTGGACCCCGTGGCAAGGAGGGCAGTATCATCCCTAACAGAACGGCTCT
ACGTRGGYGGCCCCATGGTGAACTCCARGGGACAGTCATGTGGCTACCGTAGATGCCGTG
CCAGTGGGGTGCTGCCCACGAGCATGGGAAACACCCTCACATGCTATCTGAAGGCWCAAG
CCGCCTGCAGGGCGGCCAACATCAAGGACTGTGACATGTTGGTGTGCGGAGATGACTTGG
TGGTCATTTGTGAGAGTGCTGGCGTCCAGGAGGACGCTGCGTCC-CTGCGAGCATTCACG
GAGGCTAT
>GZ65N.seq
CMGYTGSTTTGAYTCAACCGTCACTGAGCGGGRTATCCGG-ACTGAGAACGATATCTATC
AGTCTTGCCAGCTGGATCCCGTGGCGAGGAGGGCAGTATCGTCCCTAACAGAACGGCTCT
ACGTAGGCGGCCCCATGGTGAACTCCAAGGGACAGTCGTGTGGCTATCGTAGATGCCGTG
CCAGTGGGGTGCTGCCCACGAGCATGGGAAACACCCTCACATGCTATCTGAAGGCACAGG
CCGCCTGCAGGGCGGCCAACATCAAGGACTATGACATGTTGGTGTGCGGAGACGATTTGG
TGGTCATTTGTGAGAGTGCTGGCGTCCAGGAGGACACTGCGTCA-CTGCGAGCATTCACG
GAGGCTAT
>GZ67N.seq
CMGYTGCTTTGAYTCCACCATCACTGAGCGGGACATCCGG-ACTGAGAATGACATCTATC
AGTCTTGCCAGCTGGATCCCGTGGCAAGGAAGGCAGTATCATCCCTCACAGAACGGCTCT
ACGTAGGCGGCCCCATGGTCAACTCCAAGGGACAGTCGTGTGGCTACCGTAGATGCCGAG
CTAGTGGGGTGCTGCCCACAAGCATGGGAAACACCCTCACATGCTATCTGAAGGCACAGG
CCGCCTGCAGGGCGGCCAACATCAAGGACTGTGACATGTTGGTGTGCGGAGATGACTTAG
TGGTCATTTGTGAGAGTGCTGGCGTCCAGGAGGACACTGCGACA-CTGCGAGCGTTCACG
GAGGCTAT
>GZ68N.seq
CMGYTGCTTTGAYTCAACCGTCACTGAGCGGGATATCCGG-ACTGAGAACGACATCTATC
AGTCTTGCCAGCTGGATCCCGTGGCAAGGAGGGCAGTATCATCCCTAACAGAACGGCTCT
ACRTAGGTGGCCCCATGGTGAACTCCAAGGGACAGTCATGTGGCTACCGTAGATGCCGCG
CCAGTGGGGTGCTGCCCACGAGCATGGGAAACACCCTCACATGCTATCTGAAGGCACAGG
CCGCCTGTAGGGCGGCCAACATCAAGGATTATGACATGTTGGTGTGCGGAGACGACTTGG
TGGTCATTTGTGAGAGTGCTGGCGTCCAGGAGGACACTGCGTCA-CTGCGAGCATTCACG
GAGGCTAT
>GZ69N.seq
CMGYTGCTTTGAYTCAACCGTCACCGAGCGGGATATCCGG-ACTGAGAACGACATCTATC
AGTCTTGCCAGCTGGATCCCGTGGCAAGGAGGGCAGTATCATCCCTAACAGAGCGGCTCT
ACGTAGGCGGCCCCATGGTAAACTCCAAGGGRCAGTCATGTGGCTACCGTAGATGCCGCG
CCAGTGGGGTGCTGCCCACGAGCATGGGAAACACCMTCACATGCTATCTGAAGGCACAGG
CCGCCTGCAGGGCGGCCAACATCAAGGACTGTGACATGTTGGTGTGCGGAGATGACTTAG
TGGTCATTTGTGAGAGTGCTGGCGTCCAGGAGGACACTGCGTCA-CTGCGAGCATTCACG
GAGGCTAT
>GZ73N.seq
CMGYTGCTTTGAYTCAACAGTCACTGAGAGTGACATCCGCG-TTGAGGAGTCAATYTACC
AATGTTGTGACTTGGCCCCCGAAGCCAGACAGGCCATAAGGTCGCTCACGGAGCGGCTCT
ATGTYGGGGGTCCTATGACTAATTCCAARGGGCAAAGCTGCGGCTATCGCCGGTGCCGCG
CYAGCGGTGTGCTGACGACCAGCTGCGGCAAYACCCTCACATGTTACTTGAAGGCCTCTG
CAGCCTGTCGAGCTGCGAAGCTCCAGGACTGCACGATGCTCGTGAATGGAGACGACCTTG
TCATTATCTGYGAGAGCGCGGGAACCCAGGAGGACGCGGCAAAC-CTACGAGTCTTCACG
GAGGCTAT
>GZ75N.seq
CMGYTGCTTTGAYTCAACCGTCACTGAGCGGGATATCCGG-ACTGAGAACGACATCTATC
AGTCTTGCCAGCTGGATCCCGTGGCGAGGAGGGCAGTATCATCCCTAACAGAACGGCTCT
ACGTAGGCGGCCCCATGGTGAACTCCAAGGGGCAGTCATGTGGCTACCGTAGATGCCGCG
CCAGTGGGGTGCTGCCCACGAGCATGGGAAACACCCTCACATGTTACCTGAAGGCACAGG
CCGCCTGTAGGGCGGCCAACATCAAGGATTATGACATGTTGGTGTGCGGAGACGATTTGG
TGGTCATTTGTGAGAGTGCTGGCGTCCAGGAGGACACTGCGTCA-CTGCGAGCATTCACG
GAGGCTAT
>GZ85N.seq
CMGYTGCTTTGAYTCRACCGTCACYGAGCGGGATATCCGG-ACTGAGAACGACATCTATC
AGTCTTGCCAGCTGGACCCCTTGGCAAGGAAGGCAGTATCATCCCTAACAGAACGGCTCT
ACGTAGGGGGCCCTATGATGAACTCCAAGGGACAATCATGTGGCTACCGTAGATGCCGCG
CCAGTGGGGTGCTGCCCACAAGCATGGGAAACACCCTYACATGCTATCTGAAGGCACAGG
CCGCCTGCAGGGCGGCCAACATCAAGGACTGTGACATGTTGGTGTGCGGAGATGACTTAG
TGGTCATTTGTGAGAGTGCTGGCGTCCAGGAGGACAYTGCGTCA-CTGCGAGCATTCACG
GAGGCTAT
>GZ86N.seq
CMGYTGCTTTGAYTCAACTGTCACTGAACAGGACATCAGGG-TGGAAGAGGAGATATACC
AATGYTGTAATCTTGAACCGGAGGCCAGGAAAGTGATCTCCTCTCTCACGGAGCGGCTTT
ACTGCGGGGGCCCTATGTTCAACAGCAAGGGGGCCCAGTGCGGYTATCGCCGTTGCCGTG
CCAGTGGAGTTCTGCCTACCAGCTTCGGCAAYACAATCACTTGTTACATCAAGGCYACAG
CGGCTGCAAAGGCCGCAGGCCTCCGGAACCCGGACTTTCTTGTTTGCGGGGATGACCTGG
TCGTGGTGGCTGAGAGTGACGGCGTCGATGAGGATAGAGCAGCC-CTGAGAGCTTTCACG
GAGGCTAT
>GZ87N.seq
CMGYTGCTTTGAYTCAACCGTCACTGAGCGGGATATCCGG-ACTGAGAACGAYATCTATC
AGTCTTGCCAGCTGGATCCCGTGGCGAGGAGGGCAATATCATCCCTAACAGAACGGCTCT
ACGTAGGCGGCCCCATGGCAAACTCCAAGGGTCAGTCGTGTGGCTACCGTAGATGCCGCG
CCAGTGGGGTGTTGCCCACAAGCATGGGAAATACCCTTACATGCTATCTGAAGGCACAGG
CCGCCTGCAGGGCGGCCAACATCAAGGACTGTGACATGTTGGTGTGCGGAGATGACTTAG
TGGTCATTTGTGAGAGTGCTGGCGTCCAGGAGGACCATGCGTCA-CTGCGAGCATTCACG
GAGGCTAT
>GZ88N.seq
CMGYTGCTTTGAYTCCACCGTCACCGAGCGGGATATCCGG-ACTGAGAATGACATYTATC
AGTCTTGCCAGCTGGAYCCCATGGCAAGGAAGGCAGTATCATCCCTTACAGAACGGCTCT
ACGTGGGCGGCCCCATGGTCAACTCCAAGGGGCAGTCATGTGGCTATCGTAGATGCCGCG
CCAGTGGGGTGTTGCCCACRAGYATGGGGAACACCCTCACATGCTATCTGAAGGCACAGG
CCGCCTGCAGGGCGGCCAACATCAAGGACTGTGACATGTTGGTGTGCGGAGATGACTTAG
TGGTCATTTGYGAGAGTGCTGGCGTCCAGGAGGACACTGCGTCA-CTGCGAGCATTCACG
GAGGCTAT
>GZ89N.seq
CMGYTGCTTTGAYTCAACAGTYACTGAGAGTGACATCCGTG-TTGAGGAGTCAATCTACC
AATGTTGTGACTTGGCCCCCGAAGCCAGACAGGCCATAAGGTCGCTCACCGAGCGGCTTT
ATATYGGGGGTCCCCTGACTAATTCAAAAGGGCAAAACTGCGGCTACCGCCGATGCCGCG
CRAGCGGYGTACTGACGACTAGCTGCGGTAACACCCTTACATGTTACTTGAAGGCCTCTG
CGGCCTGTCGAGCTGCRAAGCTCCAGGACTGCACAATGCTCGTGAACGGAGACGACCTTG
TCATTATCTGTGAGAGCGCGGGAACCCAAGAGGATGCGGCAAGC-CTACGAGYCTTCACG
GAGGCTAT
>GZ90N.seq
CMGYTGCTTTGAYTCAACCGTCACCGAGCGGGATATCCGG-ACTGAGAATGACATCTATC
AGTCTTGCCAGCTGGATCCCTTGGCAAGAAGGGCAGTATCATCCCTAACAGAACGGCTCT
ACGTAGGCGGCCCCATGGTGAACTCCAAGGGACAATCATGTGGCTACCGTAGATGCCGCG
CCAGTGGGGTGCTGCCCACRAGCATGGGAAACACCCTCACATGCTATCTGAAGGCACAGG
CCGCCTGCAGGGCGGCCGGTATCAAGGACTATGACATGTTGGTGTGCGGAGATGACTTAG
TGGTCATTTGTGAGAGTGCTGGCGTCCAGGAGGACACTGCGTCA-CTGCGAGCATTCACG
GAGGCTAT
>GZ91N.seq
CMGYTGCTTTGAYTCAACAGTCACYGAGAGTGACATCCGCG-TTGAGGAGTCAATTTACC
AATGTTGTGACTTGGCCCCCGAAGCCAGACGGGCYATAAGGTCGCTCACAGAGCGGCTYT
ATGTCGGGGGCCCCTTGACTAATTCCAAAGGGCAAAACTGCGGCTATCGCCGGTGCCGCG
CTAGCGGCGTGCTGACGACCAGCTGCGGTAACACCCTCACATGYTACTTGAAGGCCTCTG
CAGCCTGTCGAGCTGCGAAGCTCCAGGACTGCACGATGCTCGTGAATGGAGACGACCTTG
TCATTATCTGTGAGAGCGCGGGAACCCAGGAGGATGCGGCGAGC-CTACGAGTCTTCACG
GAGGCTAT
>GZ94N.seq
CMGYTGCTTTGAYTCCACCGTCACYGAGCGGGATATCCGG-ACTGAGAATGACATCTATC
AGTCTTGCCAGCTGGATCCCGTGGCAAGGAAGGCAGTATCATCCCTCACAGAACGGCTCT
ACGTGGGCGGCCCCATGGTCAACTCCAAGGGACAGTCATGTGGCTACCGTAGATGCCGCG
CCAGTGGGGTGCTGCCCACGAGCATGGGAAACACCATCACATGTTATCTGAAGGCACAAG
CCGCCTGCAGGGCGGCCAACATCAAGGACTGTGACATGTTGGTGTGCGGAGATGACTTAG
TGGTCATTTGTGAGAGTGCTGGCGTCCAGGAGGACACTGCGTCA-CTGCGAGCATTCACG
GAGGCTAT
>GZ98N.seq
CMGYTGCTTTGAYTCAACCGTCACTGAGCGGGATATCCGG-ACTGAGCACGACATCTATC
AGTCTTGTCAGCTGGATCCCATGGCGAGGAAGGCAGTATCATCCCTAACAGARCGGCTCT
ACGTAGGCGGCCCCATGGTGAACTCCAAGGGACAGTCATGTGGCTACCGTAGATGCCGCG
CCAGTGGGGTGCTGCCCACGAGCATGGGAAACACCCTCACGTGCTATCTGAAGGCACAGG
CYGCCTGTAGGGCGGCCAACATCAAGGACTATGACATGTTGGTGTGCGGAGACGATTTGG
TGGTCATTTGTGAGAGTGCTGGCGTCCAGGAGGACACTGCGTCA-CTGCGAGCATTCACG
GAGGCTAT
>GZ100N.seq
CMGYTGCTTTGAYTCAACGGTCACCGAGAATGACATCCGTG-TTGAGGAGTCAATTTATC
AATGTTGTGACTTGGCCCCCGACGCCAGACAGGCCATAARGTCGCTCACAGAGCGGCTTT
AYATCGGGGGYCCCTTGACTAATTCAAAAGGGCAGAACTGCGGTTATCGCCGGTGCCGCG
CRAGCGGTGTRCTGACGACCAGCTGCGGTAACACCCTTACATGTTACTTGAARGCCTCTG
CAGCCTGTCGAGCCGCAAAGCTCCGGGACTGCACGATGCTCGTGAACGGAGACGACCTTG
TCGTTATCTGCGAAAGCGCGGGAACCCAAGAGGATGTGGCGA-ACCTACGAGYCTTCACG
GAGGCTAT
>GZ102N.seq
CMGYTGCTTTGAYTCAACCGTCACTGAGCGGGATATCCGG-ACTGAGAATGACATCTATC
AGTCTTGCCAGCTGGATCCCGTGGCGAGGAAGGCAGTATCGTCCCTAACAGAACGGCTCT
ACGTAGGCGGCCCCATGGTGAACTCCAAGGGACAGCCATGTGGCTATCGTAGATGCCGCG
CCAGCGGGGTGCTGCCCACGAGCATGGGAAACACCATCACATGCTATCTCAAGGCACAGG
CTGCCTGCAGGGCAGCCAACATCAAGGACTATGACATGTTGGTGTGCGGAGACGATTTGG
TGGTCATTTGTGAGAGTGCTGGCGTCCAGGAGGACACTGCGTCA-CTGCGAGCATTCACG
GAGGCTAT
>GZ103N.seq
CMGYTGCTTTGAYTCAACCGTCACGGAAAGAGATATCAAAA-CCGAGGAGTCCATATACC
AAGCCTGCTCCCTGCCTGAGGAGGCTCGCACTGCCATACACTCGCTGACTGAGAGACTTT
ACGTRGGAGGGCCCATGCTCAACAGCAAGGGCCAGACCTGCGGGTACAGGCGYTGCCGCG
CCAGCGGGGTGCTCACYACTAGCATGGGAAACACCATCACATGCTACATAAAAGCCCTAG
CTGCTTGCAAGGCTGCAGGGATAGTTGAGCCCACAATGCTGGTATGCGGCGACGACCTGG
TTGTCATCTCAGAAAGCCAGGGGACCGAGGAGGACGAGCGGAAC-CTGAGAGCCTTCACG
GAGGCTAT
>GZ104N.seq
CMGYTGCTTTGAYTCAACTGTCACTGAACAGGAYATCAGGG-TGGAAGAGGAGATATACC
AATGCTGTAATCTTGAACCGGAGGCCAGGAAAGTGATCTCCTCCCTCACGGAGCGGCTTT
ACTGCGGGGGCCCTATGTTCAACAGCAAGGGGGCCCAGTGTGGTTATCGCCGTTGCCGTG
CCAGTGGAGTTCTGCCTACCAGCTTTGGCAACACAATCACTTGTTACATCAAGGCCACAG
CGGCTGCAAAGGCCGCAGGCCTCCGGAACCCGGACTTTCTTGTTTGCGGGGATGACCTGG
TCGTGGTGGCTGAGAGTGATGGCGTCGATGAGGATAAAGCAGCC-CTGAGAGCTTTCACG
GAGGCTAT
>GZ106N.seq
CMGYTGCTTTGAYTCAACAGTTACTGAGAATGATATCCGTG-TTGAGGAGTCAATCTACC
AATGTTGTGACTTGGCCCCCGAAGCCAGACAGGCCATAAGGTCGCTCACCGAGCGGCTTT
ACATCGGGGGTCCCCTGACTAATTCAAAAGGGCAAAACTGCGGTTATCGCCGGTGCCGCG
CGAGCGGCGTACTGACGACTAGCTGCGGTAACACCCTTACATGTTACTTGAAGGCCTCTG
CGGCCTGTCGAGCYGCAAAGCTCCAGGACTGCACRATGCTCGTGAACGGAGACGACCTCG
TCATTATCTGTGAAAGCGCGGGAACCCAAGAGGACGCGGCGAAC-CTACGAGCCTTCACG
GAGGCTAT
>GZ115N.seq
CMGYTGCTTTGAYTCAACCGTCACTGAGCGGGATATCCGC-ACTGAGAAYGAYATCTATC
AGTCTTGCCAGCTGGACCCCGTGGCGAGGARGGCARTATCATCCCTAACAGAACGGCTCT
ACGTAGGCGGCCCCATGRTGAACTCCAAGGGACAGTCATGTGGCTACCGTAGATGCCGCG
CMAGTGGGGTGCTDCCCACGAGCATGGGAAACACCCTCACMTGCTATCTGAAGGCACAGG
CCGCCTGYAGGGCGGCCAACATCAAGGATTATGACATGTTGGTGTGCGGAGACGATTTGG
TGGTCATTTGTGAGAGTGCTGGCGTCCAGGAGGACACTGCGTCA-CTGCGAGCATTCACG
GAGGCTAT
>GZ129N.seq
CMGYTGCTTTGAYTCAACCGTCACTGAGCGGGATATCCGG-ACTGAGAACGACATCTATC
AGTCTTGCCAGCTGGATCCCATGGCGAGGAAGGCAGTATCATCCCTAACAGAACGGCTCT
ACGTAGGCGGCCCCATGGTGAATTCCAAGGGACAGTCATGTGGCTACCGTAGATGCCGCG
CCAGTGGGGTGCTGCCCACGAGCATGGGAAACACCCTCACATGCTATCTGAAGGCACAGG
CCGCCTGTAGGGCGGCCAATATCAAGGACTATGACATGTTGGTGTGCGGAGACGATTTGG
TGGTCATTTGTGAGAGTGCTGGCGTCCAGGAGGACACTGCGTCA-CTGCGAGCATTCACG
GAGGCTAT
>GZ131N.seq
CMGYTGCTTTGAYTCAACGGTCACCGAGAGCGACATCCGTG-TTGAGGAGTCAATTTACC
AATGTTGTGACTTGGCCCCCGAAGCCAGACAAGCCATAAGGTCGCTCACAGAGCGGCTCT
ACATCGGGGGCCCCCTGACTAATTCAAAAGGGCAGAACTGCGGTTATCGCCGGTGCCGCG
CGAGCGGCGTGCTGACGACCAGCTGCGGTAATACCCTCACATGTTACTTGAAGGCCTCTG
CAGCCTGTCGAGCCGCGAAGCTCCAGGACTGCACGATGCTCGTGAACGGAGACGACCTTG
TCGTTATCTGTGAAAGCGCGGGAACCCAAGAGGATGCGGCGA-ACCTACRAGTCTTCACG
GAGGCTAT
>GZ135N.seq
CMGYTGCTTTGAYTCAACAGTCACTGAGAATGACATCCGCG-TTGAGGAGTCAATTTACC
AATGTTGTGACTTGGCCCCCGAAGCCAAACAGGCCATAAGGTCGCTCACAGAGCGGCTCT
ATGTCGGGGGTCCTTTGACTAATTCCAAAGGGCAAAGCTGCGGCTATCGCCGGTGCCGTG
CTAGCGGCGTGCTGACGACCAGCTGCGGTAATACCCTCACATGCTACTTGAAGGCCTCTG
CAGCTTGTCGAGCCGCGAAGCTCCAAGACTGCACGATGCTCGTGAATGGAGACGACCTTG
TCATTATCTGTGAGAGCGCGGGAACCCAGGAGGATGCGGCAAAC-CTACGAGTCTTCACG
GAGGCTAT
>GZ140N.seq
CMGYTGCTTTGAYTCAACAGTTACYGAGAGTGACATCCGTG-TTGAGGAGTCAATCTACC
AATGTTGTGACTTGGCCCCCGAAGCCAGACAGGCYATAAGGTCGCTCACCGARCGGCTTT
ATATCGGGGGTCCCCTGACTAATTCAAARGGGCAAAACTGCGGCTATCGCCGGTGCCGCG
CGAGCGGCGTRCTGACGACTAGCTGCGGTAACACCCTTACATGCTACTTGAAGGCCTCYG
CRGCCTGTCGAGCTGCAAAGCTCCAGGRCTGCACAATGCTCGTGAACGGAGACGACCTTG
TCATTATCTGTGAGAGCGCGGGAACYCAAGAGGATGCGGCGAGC-CTACGAGYCTTCACG
GAGGCTAT
>GZ145N.seq
CMGYTGCTTTGAYTCAACAGTCACTGAGARTGACATCCGCG-TTGAGGAGTCRATTTAYC
AATGTTGTGACTTGGCCCCCGAAGCCAGACAGGCCATAAGGTCGCTCACAGAGCGGCTCT
ATGTCGGGGGTCCTTTRACTAATTCCAAAGGGCAAAACTGCGGCTATCGCCGGTGCCGCG
CTAGCGGYGTGCTGACGACCAGCTGCGGTAATACCCTYACATGTTACTTGAAGGCCTCTG
CAGCYTGTCGAGCYGCGAAGCTCCARGACTGCACGATGCTCGTGAATGGAGACGACCTTG
TCATCATCTGCGAGAGCGCGGGAACCCAGGAGGATGCGGCAAAC-CTACGAGTCTTCACG
GAGGCTAT
>GZ146N.seq
CMGYTGCTTTGAYTCAACCGTCACCGAGCAGGATATCCGG-ACTGAGAACGACATATATC
AGTCTTGCCAGCTGGATCCCGTGGCAAGGAGGGCAGTATCATCCCTAACRGAGCGGCTCT
ACGTAGGCGGCCCCATGGTAAACTCCAAGGGACAATCRTGTGGCTACCGTAGATGCCGCG
CCAGTGGGGTGCTGCCCACGAGCATGGGAAACACCCTCACATGCTATTTGAAGGCACAGG
CCGCCTGCAAGGCGGCCAACATCAAGGACTGTGACATGTTGGTGTGCGGAGATGACYTAG
TRGTCATTTGTGAGAGTGCTGGCGTCCAGGAGGACACTGMGTCA-CTGCGAGYATTCACG
GAGGCTAT
>GZ148N.seq
CMGYTGCTTTGAYTCAACTGTCACTGAACAGGACATCAGGG-TGGAAGAGGAGATATACC
AATGCTGCAACCTTGAACCGGAGGCCAAGAAAGTGATCTCCTCCCTCACGGAGCGGCTTT
ACTGCGGGGGCCCTATGTTCAACAGCAAGGGGGTCCAGTGTGGTTATCGCCGCTGCCGTG
CCAGTGGAGTTTTGCCTACCAGCTTCGGCAACACAATCACTTGTTACATCAAGGCCACAG
CGGCTGCAAGGGCCGCAGGCCTCCGGAACCCGGACTTTCTTGTCTGCGGAGATGATCTGG
TCGTGGTGGCTGAGAGTGATGGCGTCGACGAGGATARAGCAGCC-CTGAGAGCCTTCACG
GAGGCTAT
>GZ149N.seq
CMGYTGCTTTGAYTCCACCGTCACCGAGCGGGATATCCGG-ACTGAGAATGACATCTATC
AGGCTTGCCAGCTGGAYCCCGTGGCAAGGARGGCAGTATCATCCCTCACAGAACGGCTCT
ACGTGGGCGGCCCCATGGTCAAYTCCAAGGGGCAGTCATGTGGCTACCGTAGATGCCGCG
CCAGTGGGGTGCTGCCCACGAGCATGGGAAACACCATAACATGCTATCTGAAGGCACAGG
CCGCCTGCAGGGCGGCCAACATCAAGGACTGTGACATGTTGGTGTGCGGAGATGACTTAG
TGGTCATTTGTGAGAGTGCTGGCGTCCAGGAGGATACTGCGTCA-CTGCGAGCATTCACG
GAGGCTAT
>GZ152N.seq
CMGYTGCTTTGAYTCAACGGTCACTGAGAATGACATCCGTG-TTGAGGAGTCRATTTACC
ARTGTTGTGACYTGGCCCCCGAAGCCAGACAGGCTATAAAGTCGCTCACTGAGCGGCTCT
ACATCGGGGGTCCCCTGACCAATTCAAAAGGGCAGAACTGCGGYTATCGCCGGTGCCGCG
CAAGCGGCGTGCTGACGACCAGCTGCGGTAATACCCTCACATGTTACTTGAAAGCCTCTG
CGGCCTGTCGAGCTGCAAAGCTCCGGGACTGCACGATGCTCGTGAATGGAGACGACCTCG
TCGTTATCTGCGAGAGCGCGGGRACCCARGAGGATGCGGCRAAC-CTACGAGTCTTCACG
GAGGCTAT
>GZ153N.seq
CMGYTGCTTTGAYTCAACAGTTACTGAGAGTGACATCCGTA-TTGAGGAGTCAATCTACC
AATGTTGTGACTTGGCCCCCGAAGCCAGACAGGCCATAAGGTCGCTCACCGAGCGGCTTT
ATATCGGGGGTCCCCTGACTAATTCAAAAGGGCAAAACTGCGGCTATCGCCGGTGCCGCG
CGAGCGGCGTACTGACGACTAGCTGCGGTAACACCCTTACATGCTACTTRAAGGCCTCTG
CGGCCTGTCGAGCTGCAAAGCTCCAGGACTGCACAATGCTCGTGAACGGAGACGACCTTG
TCATTATCTGYGAGAGCGCGGGAACCCARGAGGATGTGGCGAGC-CTACRAGTCTTCACG
GAGGCTAT
>GZ161N.seq
CMGYTGCTTTGAYTCAACTGTCACTGAACAGGACATCAGGG-TGGAAGAGGAGATATACC
AATGCTGTAATCTTGAACCGGAGGCCAGGAAAGTGATCTCCTCTCTCACGGAGCGGCTTT
ACTGCGGGGGCCCTATGTTCAACAGCAAGGGGGCCCAGTGCGGTTATCGCCGTTGCCGTG
CCAGTGGAGTTCTGCCTACCAGCTTCGGCAATACAATCACTTGTTACATCAAGGCCACAG
CGGCTGCAAAGGCCGCAGGCCTCCGGAACCCGGACTTTCTTGTTTGCGGGGATGACCTGG
TCGTGGTGGCTGAGAGTGATGGCGTCGATGAGGATAGAGCAGCC-CTGAGAGCYTTCACG
GAGGCTAT
>GZ164N.seq
CMGYTGCTTTGAYTCAACAGTCACTGAGAGTGACATCCGTG-TTGAGGAGTCAATTTACC
AATGTTGTGACTTGGCCCCCGAAGCCAGACAGGCCATAAGGTCGCTCACAGAGCGGCTCT
ATGTCGGGGGCCCTTTGACTAATTCCAAAGGGCAAAGCTGCGGCTATCGCCGGTGCCGCG
CTAGCGGCGTGCTGACGACCAGCTGCGGTAATACCCTCACATGTTACCTGAAGGCCACTG
CAGCCTGTCGAGCTGCGAAGCTCCAGGACTGCACGATGCTCGTGAATGGAGACGACCTTG
TCATTATCTGTGAGAGCGCTGGAACCCAGGAGGATGCGGCAAAC-CTACGAGTCTTCACG
GAGGCTAT
>GZ170N.seq
CMGYTGCTTTGAYTCCACAGTCACTGAGAGCGACATCCGTA-CGGAGGAGGAAATCTACC
AATGTTGTGACCTGGACCCCCAAGCCCGCGTGGCCATCAGGTCCCTCACTGAGAGACTCT
ATGTCGGGGGTCCYCTTACCAATTCAAGGGGGGAGAACTGCGGCTACCGCAGGTGCCGTG
CAAGCGGCGTACTGACAACCAGCTGTGGTAATACCCTCACTTGCTACATCAAGGCCCGAG
CAGCCTGTCGAGCCGCAGGGCTCCRGGACTGCACCATGCTCGTGTGTGGTGACGACYTAG
TCGTTATCTGTGAGAGTGCGGGGGTCCAGGAGGACGCAGCGAGC-CTGAGAGCCTTCACG
GAGGCTAT
>GZ172N.seq
CMGYTGCTTTGAYTCAACAGTYACTGAGAGTGACATCCGCG-TTGAGGAGTCAATTTACC
AATGTTGTGACTTGGYCCCCGAAGCCAGACAGGCCATAAGGTCGCTCACAGAGCGGCTCT
ATGTCGGGGGTCCTTTGAYYAATTCCAARGGGCAAARCTGCGGCTATCGCCGGTGCCGCG
CTAGCGGCGTGCTGACGACCAGCTGCGGTAATACCCTCACATGTTACYTGAAGGCCTCTG
CAGCCTGTCGAGCTGCRAAGCTCCAGGACTGCACGATGCTCGTGAATGGAGACGACCTTG
TCATCATYTGCGAGAGCGCGGGAACCCAGGAGGATGCGGCAAAC-CTACGAGTCTTCACG
GAGGCTAT
>GZ173N.seq
CMGYTGCTTTGAYTCAACCGTCACCGAGCGGGATATCCGG-ACTGAGAACGACATCTATC
AGTCTTGCCAGCTGGATCCCGTGGCAAGGAGGGCAGTATCATCCCTAACAGAGCGGCTCT
ACGTAGGCGGCCCCATGGTAAACTCCAAGGGACAGTCATGTGGCTACCGTAGATGCCGCG
CCAGTGGGGTGCTGCCCACGAGCATGGGAAACACCCTCACATGCTATCTGAAGGCACAGG
CCGCCTGCAGGGCGGCCAACATCAAGGACTGTGACATGTTGGTGTGCGGAGATGACTTAG
TGGTCATTTGTGAGAGTGCTGGCGTCCAGGAGGACATTGCGTCA-CTGMGAGCATTCACG
GAGGCTAT
>GZ175N.seq
CMGYTGCTTTGAYTCAACCGTCACTGAGCGGGATATCCGG-ACTGAGAACGACATCTATC
AGTCTTGCCAGCTGGACCCCATGGCGAGRAAGGCAGTATCATCCCTAACAGAACGGCTCT
ACGTAGGCGGSCCCATGATGAACTCCAAGGGACAGTCATGTGGCTACCGYAGATGCCGCG
CCAGTGGGGTGCTGCCCACGAGCATGGGRAACACCATCACATGCTATCTGAAGGCACAGG
CCGCCTGTAGGGCGGCCAACATCAAGGACTATGACATGYTGGTGTGCGGAGACGATTTGG
TGGTCATTTGTGAGAGTGCTGGCGTCCAGGAGGACACTGCGTCA-CTGCGAGCATTCACG
GAGGCTAT
>GZ176N.seq
CMGYTGCTTTGAYTCAACRGTCACTGAGARTGAYATCCGYG-TTGAGGAGTCAATTTACC
AATGTTGTGACTTGGCCCCCGAAGCCAGRCARGCCATAAGGTCGCTCACAGAGCGGCTYT
ATGTCGGGGGTCCYTTGACTAATTCCAAAGGGCAAAGCTGCGGCTATCGCCGGTGCCGCG
CTAGCGGCGTGCTGACRACCAGCTGCGGTAATACCCTYACATGTTACTTGAAGGCCTCTG
CRGCTTGTCGAGCWGCGAAGCTCCAAGACTGCACGATGCTCGTGAATGGAGACGACCTTG
TCATTATCTGCGAGAGCGCGGGAACCCAGGAGGAYGCGGCAAAC-CTACGAGTCTTCACG
GAGGCTAT
>GZ178N.seq
CMGYTGCTTTGAYTCGACGGTTACCGAGAGTGATATCCGTG-TTGAGGAGTCAATTTACC
AATGTTGTGACCTGGCCCCCGAAGCCAGACAGGCCATAAGGTCGCTCACAGAGCGGCTCT
ATATCGGGGGTCCCCTGACTAATTCAAAAGGGCAGAACTGCGGCTATCGCCGGTGCCGCG
CGAGCGGTGTGCTGACGACCAGCTGCGGTAATACCCTCACATGTTACTTGAAGGCYTCTG
CCGCCTGTCGAGCTGCAAAGCTCCAGGACTGCACRATGCTCGTGAACGGAGACGACCTTG
TCGTTATCTGCGAGAGCGCGGGAACTCAAGAGGATGCGGCGA-ACCTACGAGCCTTCACG
GAGGCTAT
>GZ179N.seq
CMGYTGCTTTGAYTCAACAGTTACTGAGAATGACATCCGTG-TTGAGGAGTCAATCTACC
AATGTTGTGACTTGGCCCCCGAAGCCAGACAGGCCATAAGGTCGCTCACCGAGCGGCTTT
AYATCGGGGGYCCCCTGACCAATTCAAAAGGGCAAAACTGCGGTTATCGCCGGTGCCGCG
CGAGCGGCGTACTGACGACTAGCTGCGGTAACACCCTTACATGTTACTTGAAGGCCTCTG
CAGCCTGTCGAGCTGCAAAGCTCCAGGACTGCACAATGCTCGTGAACGGAGACGACCTTG
TCATTATCTGTGAAAGCGCGGGAACCCAAGAGGATGCGGCGAGC-CTACGAGTCTTCACG
GAGGCTAT
>GZ182N.seq
CMGYTGCTTTGAYTCCACCGTCACTGAGCGGGATATCCGG-ACTGAGAATGATATCTATC
AGTCTTGCCAGCTGGATCCCGTGGCAAAGAAGGCAGTATCATCCCTCACAGAGCGGCTCT
ACGTGGGCGGCCCCATGGTCAACTCCAAGGGACAGTCATGTGGCTATCGTAGATGCCGCG
CCAGTGGGGTGCTGCCCACGAGCATGGGAAACACCATCACATGCTATCTGAAGGCACAGG
CCGCCTGCAGGGCGGCCAACATCAAGGACTATGACATGTTGGTGTGCGGAGATGACTTAG
TGGTCATTTGTGAGAGTGCTGGCGTCCAGGAGGACACTGCGTCA-CTGCGAGCATTCACG
GAGGCTAT
>GZ183N.seq
CMGYTGCTTTGAYTCAACAGTYACTGAGAGYGACATCCGTG-TTGAGGARTCAATCTACC
AATGTTGTGACTTGRCCCCYGAAGCCAGAMAGGCCATAAGGTCGCTCACYGARCGGCTTT
AYATCGGGGGTCCCMTGACYAATTCAAAAGGGCAAAACTGCGGCTATCGCCGGTGCCGCG
CRAGCGGCGTACTGACGACTAGCTGCGGTAAYACCCTTACATGCTACTTGAAGGCCWCYG
CGGCCTGTCGAGCTGCAAAGCTCCAGGACTGCACAATGCTCGTGAACGGAGACGACCTTG
TCATTATCTGTGAGAGCGCGGGAACCCAAGAGGATGYGGCRAGC-CTACGAGCCTTCACG
GAGGCTAT
>GZ186N.seq
CMGYTGCTTTGAYTCAACCGTCACTGAGCGGGATATCCGG-ACTGAGAACGACATCTATC
AGTCTTGCCAGCTGGATCCCRTGGCGAGGARGGCAGTATCATCCCTAACRGAACGGCTCT
ACGTAGGYGGYCCTATGGTGAACTCCAAGGGACAGTCRTGTGGCTACCGTAGATGCCGCG
CCAGTGGGGTGCTGCCCACRAGCATGGGAAACACCCTCACATGCTATCTGAAGGCACAGG
CYGCCTGYAGGGCAGCCAACATCAAAGATYATGACATGTTGGTRTGCGGAGACGATTTGG
TGGTCATTTGTGAGAGTGCTGGCGTCCAGGAGGAYACTGCGTCA-CTGCGAGCATTCACG
GAGGCTAT
>GZ188N.seq
CMGYTGCTTTGAYTCAACCGTCACTGAGCGGGATATCCGGGACTGAGAATGACATCTATC
AGTCTTGCCAGCTGGATCCCGTGGCGAGGAGGGCAGTATCATCTCTAACAGAACGGCTCT
ACGTGGGCGGCCCCATGGTGAATTCCAAGGGACAGTCATGTGGCTACCGTAGATGCCGCG
CCAGTGGGGTGCTGCCCACGAGCATGGGAAACACCCTCACATGCTATCTGAAGGCACAGG
CCGCCTGTAGGGCAGCCAACATCAAGGATTATGACATGTTGGTGTGCGGAGACGATTTGG
TGGTCATTTGTGAGAGTGCTGGCGTCCAGGAGGACACTGCGTCA-CTGCGAGCATTCACG
GAGGCTAT
>GZ192N.seq
CMGYTGCTTTGAYTCAACCGTCACTGAGCGGGATATCCGG-ACTGAGAACGACATCTATC
AGTCTTGCCAGCTGGATCCCGTGGCGARGARGGCAGTATCATCCCTAACWGAACGGCTCT
ACGTAGGCGGCCCCATGGTGAACTCCAAGGGACAGTCATGTGGCTACCGTAGATGCCGCG
CYAGTGGGGTGCTGCCCACGAGCATGGGAAACACCCTCACATGCTATCTGAAGGCACAGG
CCGCCTGTAGGGCGGCCAACATCAAGGAYTATGACATGTTGGTGTGCGGAGACGATTTGG
TGGTCATTTGTGAGAGTGCTGGCGTCCAGGAGGACACTGCGTCA-CTGCGAGCATTCACG
GAGGCTAT
>GZ193N.seq
CMGYTGCTTTGAYTCAACTGTCACTGAACAGGATATCAGGG-TGGAAGAGGAGATATACC
AATGCTGTAATCTTGAACCGGAGGCCAGGAAAGTGATCTCCTCCCTCACGGAGCGGCTTT
ACTGCGGGGGCCCTATGTTCAACAGCAAGGGGGCCCAGTGTGGTTATCGCCGTTGCCGTG
CCAGTGGAGTTCTGCCTACCAGCTTCGGCAATACAATCACTTGTTACATCAAGGCCACAG
CGGCTGCAAAGGCCGCAGGCCTCCGGAACCCGGACTTTCTTGTTTGCGGGGATGACCTGG
TCGTAGTGGCTGAGAGTGATGGCGTCGATGAGGATAGAGCAGCC-CTGAGAGCTTTCACG
GAGGCTAT
>GZ195N.seq
CMGYTGCTTTGAYTCAACAGTTACTGAGAGTGACATCCGTG-TTGAGGAGTCAATCTACC
AATGTTGTGACTTGGCCCCYGAAGCCAGACAGGCCATAAGGTCGCTCACCGAGCGGCTTT
ATATCGGGGGTCCCCTGACTAATTCAAAAGGGCAAAACTGCGGCTATCGCCGGTGCCGCG
CAAGCGGCGTACTGACGACTAGCTGCGGTAACACCCTTACATGTTACTTGAAGGCCTCTG
CGGCCTGTCGAGCTGCAAAGCTCCAGGACTGCACAATGCTCGTGAACGGAGACGACCTTG
TCATTATCTGTGAGAGCGCGGGAACCCAAGAGGATGCGGCAAGC-CTACGAGYCTTCACG
GAGGCTAT
>GZ196N.seq
CMGYTGCTTTGAYTCAACAGTCACTGAGAGTGACATCCGCG-TTGAGGAGTCAATTTACC
AATGTTGTGACTTGGCCCCCGAAGCCAGACAGGCCATAAGGTCGCTCACAGAGCGGCTCT
ATRTCGGGGGTCCTTTGACYAATTCCAAAGGGCAAAGCTGCGGCTATCGCCGGTGCCGCG
CYAGCGGCGTGCTGACGACCAGCTGCGGYAAYACCCTCACATGTTACTTGAAGGCCTCTG
CAGCCTGTCGAGCTGCGAAGCTCCAGGACTGCACGATGCTCGTGAATGGAGACGACCTTG
TCATTATCTGCGAGAGCGCGGGAACCCAGGAGGAYGCGGCAAAC-CTACGAGTCTTCACG
GAGGCTAT
>GZ197N.seq
CMGYTGCTTTGAYTCAACAGTCACTGAGAGTGACATCCGCR-TTGAGGAGTCAATTTACC
AATGTTGTGACTTGGCCCCCGAAGCCAAACAGGCCATAAGGTCGCTCACAGAGCGGCTCT
ATGTTGGGGGCCCTATGACTAATTCCAAAGGGCAAAGTTGCGGCTATCGCCGGTGCCGCG
CCAGCGGCGTGCTGACGACTAGCTGCGGCAACACCCTCACATGTTACTTGAAGGCCTCTG
CAGCCTGTCGAGCTGCGAAGCTCCGGGACTGCACGATGCTCGTGAATGGAGACGACCTTG
TCATTATCTGCGAGAGCGCGGGAACCCAGGAGGATGCGGCAAAC-CTACGAGTCTTCACG
GAGGCTAT
>GZ203N.seq
CMGYTGCTTTGAYTCTACCGTCACTGAGCGGGATATCCGG-ACTGAGAACGACATCTATC
AGTCTTGCCAGCTGGATCCCGTGGCGAGGAGGGCAGTATCATCCCTAACAGAACGGCTCT
ACGTAGGCGGCCCCATGATGAACTCCAAGGGACAGTCATGTGGCTACCGTAGATGCCGCG
CTAGTGGGGTGCTGCCCACGAGCATGGGAAACACCATCACATGCTATCTGAAGGCACAGG
CCGCCTGTAGGGCGGCCAACATCAAGGATTATGACATGTTGGTGTGCGGAGACGACTTGG
TGGTCATTTGTGAGAGTGCTGGCGTCCAGGAGGACACTGTGTCA-CTGCGAGCATTCACG
GAGGCTAT
>GZ206N.seq
CMGYTGCTTTGAYTCAACGGTTACCGAGAGTGAYATCCGTA-TTGAGGAGTCAATTTACC
AATGTTGTGACCTGGCCCCCGAAGCCAGACAGGCTATAAGGTCGCTCACAGAGCGGCTTT
ATATCGGGGGTCCCCTGACTAATTCAAAAGGGCAGAACTGCGGCTATCGCCGGTGCCGCG
CGAGCGGTGTGCTGACGACCAGCTGCGGTAATACCCTCACATGTTACTTGAAGGCCTCTG
CAGCCTGTCGAGCTGCAAAGCTCCAGGACTGCACGATGCTCGTGAAYGGAGACGACCTTG
TCGTTATCTGCGAGAGCGCGGGAACTCAAGAGGATGCGGCGA-ACCTACGAGCCTTCACG
GAGGCTAT
>GZ210N.seq
CMGYTGCTTTGAYTCAACTGTCACTGAACAGGACATCAGGG-TGGAAGAGGAGATATACC
AATGCTGTAATCTTGAACCGGAGGCCAGGAAAGTGATTTCCTCTCTCACGGAGCGGCTTT
ACTGCGGGGGCCCTATGTTCAACAGCAAGGGGGCCCAATGTGGTTATCGCCGTTGCCGTG
CCAGTGGAGTTCTGCCTACCAGCTTCGGCAACACAATCACTTGTTACATCAAGGCCACGG
CGGCTGCAAATGCCGCAGGCCTCCGGAACCCGGACTTTCTTGTCTGCGGGGACGACCTGG
TCGTGGTGGCTGAGAGTGRTGGCGTCGATGAGGATAGAGCAGCC-CTGAGAGCTTTTACG
GAGGCTAT
>GZ213N.seq
CMGYTGCTTTGAYTCAACTGTCACTGAACAGGACATCAGGG-TGGAGGAGGAGATATACC
AATGTTGTAACCTTGAACCGGAGGCCAGGAAAGTGATCTCCTCCCTCACGGAGCGGCTTT
ACTGCGGGGGCCCTATGGTCAACAGCAAGGGGGCCCAGTGTGGTTATCGCCGTTGCCGCG
CCAGTGGAGTTCTGCCTACCAGCTTCGGCAACACAATCACTTGTTACATCAAGGCCACAG
CGGCTGCGAAGGCTGCAGGCCTCCGGAACCCGGATTTTCTTGTCTGCGGAGACGATTTGG
TCGTGGTGGCTGAGAGTGACGGCGTCGATGAGGATAGAGCGACC-CTGAGAGCCTTCACG
GAGGCTAT
>GZ215N.seq
CMGYTGCTTTGAYTCAACCGTCACTGAGAGAGACATCAGAA-CTGAGGAGTCCATATACC
AGGCCTGCTCCCTGCCCGAGGAGGCCCGCACTGCCATACACTCGCTGACTGAGAGACTTT
ACGTGGGAGGGCCCATGTTCAACAGCAAGGGCCAGGCCTGCGGGTACAGGCGTTGCCGCG
CCAGCGGGGTGCTCACCACTAGCATGGGCAATACCATCACATGCTACGTAAAGGCCCTAG
CGGCTTGYAAGGCTGCGGGGATAGTTGCACCCACAATGCTGGTATGCGGCGACGACTTGG
TTGTCATCTCAGAAAGCCAGGGGACTGAGGAGGACGAGCGRAAC-CTGAGAGCCTTCACG
GAGGCTAT
>GZ218N.seq
CMGYTGCTTTGAYTCAACAGTCACTGAGAGTGACATCCGCG-TTGAGGAGTCAATTTACC
AATGTTGTGACTTGGCCCCCGAAGCCAGACAGGCCATAAGGTCGCTCACAGAGCGGCTYT
ATGTCGGGGGTCCTATGACYAATTCCAAAGGGCAAAGCTGCGGCTATCGCCGGTGCCGCG
CTAGCGGCGTGCTGACGACCAGCTGCGGTAATACCCTCACCTGTTACYTGAAGGCCACTG
CAGCCTGTCGAGCTGCAAAGCTCCAGGACTGCACGATGCTCGTGAATGGAGACGACCTTG
TCATCATCTGCGAGAGCGCGGGAACYCAGGAGGACGCGGCAAAC-CTACGAGTCTTCACG
GAGGCTAT
>GZ226N.seq
CMGYTGCTTTGAYTCAACCGTTACTGAGCGGGACATCCGG-ACTGAGAACGATATCTATC
AGTCTTGCCAGCTGGATCCCATGGCGAGGAAGGCGGTATCATCCCTRACGGAACGGCTCT
ACGTAGGCGGCCCCATGGTGAACTCCAAGGGACAGTCATGTGGCTACCGTAGATGCCGCG
CCAGTGGGGTGCTGCCCACGAGCATGGGAAACACCCTCACGTGCTATCTGAAGGCACAGG
CCGCCTGTAGGGCGGCCAACATCARGGATTATGACATGTTGGTGTGCGGAGACGATTTGG
TGGTCGTTTGTGAAAGTGCTGGCGTCCAGGAGGACACTGCGTCA-CTGCGAGCATTCACG
GAGGCTAT
>GZ227N.seq
CMGYTGCTTTGAYTCAACAGTCACTGAGAGTGACATCCGTG-TTGAGGAGTCAATCTACC
AATGTTGTGACTTGGCCCCCGAAGCCAGACAGGCCATAAGATCGCTCACAGAGCGGCTTT
ATGTCGGGGGTCCTTTGACTAATTCCAAAGGGCAAAGCTGYGGCTATCGCCGGTGCCGCG
CTAGCGGCGTGCTGACGACCAGCTGCGGTAATACCCTCACATGTTACTTGAAGGCCTCTG
CGGCCTGTCGAGCTGCGAAGCTCCAGGACTGCACGATGCTCGTGAATGGAGACGACCTTG
TCATTATCTGCGAGAGCGCGGGAACCCAGGAGGATGCGGCAAAC-CTACGAGTCTTCACG
GAGGCTAT
>GZ231N.seq
CMGYTGCTTTGAYTCAACAGTTACTGAGAATGACATCCGTA-TTGAGGAATCAATCTACC
AATGTTGTGACTTGGCCCCCGAAGCCAGACAGGCCATAAGGTCGCTCACCGAGCGGCTTT
ATATCGGGGGTCCCCTGACCAATTCAAAAGGGCAAAACTGCGGCTATCGCCGGTGCCGCG
CGAGCGGTGTACTGACGACTAGCTGCGGTAACACCCTTACATGTTACTTGAAGGCCTCTG
CGGCCTGTCGAGCTGCAAAGCTCCAGGACTGCACAATGCTCGTGAACGGAGACGACCTTG
TCATTATCTGTGAGAGCGCGGGAACCCAAGAGGATGCGGCAAGC-CTACGAGTCTTCACG
GAGGCTAT
>GZ236N.seq
CMGYTGCTTTGAYTCAACTGTCACTGAACAGGAYATCAGGG-TGGAAGAGGAGATATACC
AATGCTGTAATCTTGAACCGGAGGCCAGGAAAGTGATCTCCTCCCTCACGGAGCGGCTTT
ACTGCGGGGGCCCTATGTTYAACAGCAAGGGGGCCCAGTGTGGTTACCGCCGTTGCCGTG
CCAGTGGAGTTCTGCCTACCAGCTTCGGCAATACRATCACTTGTTACATCAAGGCCACAG
CGGCTGCAAATGCCGCAGGCCTCCGGAACCCGGACTTTCTTGTTTGCGGGGACGACCTGG
TCGTGGTGGCTGAGAGTGATGGCGTCGATGAGGATAGAGCAGCC-CTGAGAGCTTTCACG
GAGGCTAT
>GZ241N.seq
CMGYTGCTTTGAYTCTACTGTCACCGAACATGACATCAGGA-TGGAGGAGGAGATATACC
AATGCTGTGACCTTGAGCCGGAGGCTCGGAAGGCAATCAGCGCTCTCACGGAGCGGCTGT
ACATCGGGGGCCCCATGTATAACAGCAARGGGCTCCAGTGCGGCTATCGCCGCTGCCGTG
CTAGCGGTGTCTTGCCTACCAGCTTTGGCAATACAATGACCTGTTACATCAAGGCCACTG
CCGCCAGCAGGGCCGCGGGTCTCAAAAACCCRTCTTTCCTTGTCTGCGGGGACGATTTGG
TGGTGATATCTGAAAGCTGTGGCGTCGAGGAGGACAGATCAGCT-CTGCGAGCCTTCACG
GAGGCTAT
>GZ242N.seq
CMGYTGCTTTGAYTCAACCGTCACCGAGCGGGATATCCGG-ACTGAGAACGACATCTATC
AGTCTTGCCAGCTGGATCCCATGGCAAGGAAGGCAGTGTCATCCCTMACGGARCGGCTCT
ACGTAGGCGGCCCCATGGTAAACTCYAAGGGGCARTCATGTGGCTACCGTAGATGCCGCG
CCAGTGGGGTGCTGCCYACRAGCATGGGAAACACCCTCACATGCTATCTGAAGGCACAGG
CCGCCTGCAGGGCGGCYAACATCAAGGACTATGACATGTTGGTGTGCGGAGATGACTTGG
TGGTCATTTGTGAGAGCGCTGGCGTCCAGGAGGAYACTGCTTCA-CTGCGAGCATTCACG
GAGGCTAT
>GZ246N.seq
CMGYTGCTTTGAYTCAACCGTCACTGAGCGGGATATCCGG-ACTGAGAACGACATCTAYC
AGTCTTGCCAGCTGGATCCCGTGGCAAGGAGGGCRATATCATCCCTAACAGAGCGGCTCT
ACGTAGGCGGCCCCATGGTGAACTCCAAGGGRCAGTCRTGTGGCTATCGTAGATGCCGTG
CCAGTGGGGTGCTGCCCACSAGCATGGGAAACACCRTCACATGCTATCTGAARGCACAGG
CCGCCTGCAGGGCGGCCGGCATCAAGGACTATGACATGTTGGTGTGCGGAGATGAYTTAG
TGGTCATTTGTGAGAGTGCTGGCGTCCAGGAGGACACTGCGTCA-CTGCGAGCGTTCACG
GAGGCTAT
>GZ251N.seq
CMGTTGCTTTGATTCAACCGTCACTGAGCGGGATATCCGG-ACTGAGAACGACATCTATC
AGTCTTGCCAGCTGGATCCCGTGGCGAGGAAGGTAGTGTTATCCCTCACAGAACGGCTCT
ACGTAGGCGGCCCCATGGTGAACTCCAAGGGACAGTCATGTGGCTACCGTAGATGCCGCG
CCAGTGGGGTGCTGCCCACGAGCATGGGAAACACTATCACATGCTATCTGAAGGCACAAG
CCGCCTGTAGGGCGGCCAACATCAAGGACTATGACATGTTGGTGTGCGGAGACGATTTGG
TGGTCATTTGTGAGAGTGCTGGCGTCCAGGAGGACACTGCGTCA-CTGCGAGCATTCACG
GAGGCTAT
>GZ252N.seq
CMGYTGCTTTGAYTCAACCGTCACTGAGCGGGATATCCGS-ACTGAGAACGACATCTATC
AGTGTTGCCAGCTGGATCCCRTGGCGAGGAAAGCARTATCATCCCTAACRGAACGGCTCT
ACGTAGGYGGCCCCATGRTGAACTCCAAGGGACAGTCATGTGGCTACCGTAGATGCCGCG
CYAGTGGGGTGCTGCCCACGAGCATGGGAAACACCATGACATGCTATCTGAAGGCACAGG
CCGCCTGTAGGGCGGCCAACATCAAGAAYTATGACATGTTGGTGTGCGGAGACGATTTGG
TGGTCATTTGTGAGAGTGCTGGCGTCCAGGAGGACRCTGCGTCR-CTGCGAGCATTCACG
GAGGCTAT
>GZ260N.seq
CMGYTGCTTTGAYTCAACRGTCACTGAGAGTGACATCCGCG-TTGAGGAGTCAATTTACC
AATGTTGTGACTTGGCCCCCGARGCCAGACRGGCCATAAAGTCGCTCACTGAGCGGCTCT
AYATCGGGGGTCCTTTGACYAATTCCAAAGGGCARAGCTGCGGCTATCGCCGGTGCCGCG
CTAGCGGCGTGCTGACRACYAGCTGCGGTAATACCCTCACATGTTACTTGAAGGCCTCTG
CRGCCTGTCGAGCTGCGAAGCTCCAGGACTGCACGATGCTCGTGAATGGAGACGACCTTG
TCATYATCTGCGAGAGCGCGGGRACCCAGGAGGATGCGGCAAAC-CTACGAGTCTTCACG
GAGGCTAT
>GZ261N.seq
CMGYTGCTTTGAYTCAACAGTCACTGAGAGTGACATCCGCR-TTGAGGAGTCAATTTACC
AATGTTGTGACTTGGCCCCCGAAGCCAGACAGGCCATAAGGTCGCTCACAGAGCGGCTCT
ATGTCGGGGGTCCTTTGACYAATTCCAAAGGGCAAAGCTGCGGCTATCGCCGGTGCCGCG
CYAGCGGCGTGCTGACGACCAGCTGCGGTAATACCCTCACATGTTACTTGAAGGCCTCTG
CAGCCTGTCGAGCTGCGAAGCTCCAGGACTGCACGATGCTCGTGAATGGAGACGACCTTG
TCATYATCTGCGAGAGCGCGGGAACCCAGGAGGATGCGGCAAAC-CTACGAGTCTTCACG
GAGGCTAT
>GZ273N.seq
CMGYTGCTTTGAYTCTACTGTCACTGAACATGACATCAGGA-CGGAGGCGGAGATATACC
AATGCTGTGACCTTGAGCCAGAAGCTCGGAAGGCAATTAGCGCTCTCACGGAGCGGCTAT
ACGTTGGAGGCCCCATGTTTAATAGCAAGGGGATCCAATGCGGCTATCGCCGCTGCCGCG
CTAGCGGCGTCTTGCCTACCAGCTTTGGCAACACAATAACCTGTTACATCAAGGCCACTG
CGGCCAGCAGGGCCGCGGGTCTCAAAAACCCATCTTTCCTTGTCTGCGGAGACGACTTGG
TGGTGATATCTGAAAGCTGCGGTGTCGAGGAGGACAGATCAACT-CTGCGAGCCTTCACG
GAGGCTAT
>GZ278N.seq
CMGYTGCTTTGAYTCAACAGTCACTGAGAGTGACATCCGCG-TTGAGGAGTCAATTTACC
AATGTTGTGACTTGGCCCCCGAAGCCAGACAGGCCATAAGGTCGCTCACAGAGCGGCTCT
ATGTYGGGGGTCCYTTGACTAATTCCAARGGGCAAAACTGCGGCTATCGCCGRTGCCGCG
CCAGCGGTGTGCTGACGACCAGCTGCGGTAATACCCTCACATGTTACTTGAAGGCCTCTG
CAGCCTGTCGAGCTGCGAAGCTCCAGGACTGCACRATGCTCGTGAATGGAGACGACCTTG
TCATCATCTGCGAGAGCGCGGGAACCCAGGAGGATGCGGCAAAC-CTACGAGTCTTCACG
GAGGCTAT
>GZ281N.seq
CMGYTGCTTTGAYTCCACCGTCACCGAGCGGGATATCCGG-ACTGAGAATGACATCTATC
AGTCTTGCCAGCTGGATCCCATGGCAAGAAAGGCAATATCATCCCTCACGGAACGGCTCT
ACGTGGGCGGCCCCATGGTCAAYTCCAAGGGGCAGTCATGTGGCTATCGTAGATGCCGCG
CCAGTGGGGTGCTGCCCACGAGCATGGGAAACACCGTCACATGCTATCTGAAGGCACAGG
CCGCCTGTAGGGCGGCCAACATCAAGGACTGTGACATGTTGGTGTGCGGAGATGACTTRG
TGGTCATTTGTGAGAGTGCTGGCGTCCAGGAGGACACTGCGTCA-CTGCGAGCATTCACG
GAGGCTAT
>GZ289N.seq
CMGYTGCTTTGAYTCAACCGTCACTGAGCGGGATATCCGG-ACTGAGAACGACATCTATC
AGTCTTGCCAGCTGGATCCCGTGGCGAGGAAGGCAGTATCATCCCTAACAGAACGGCTCT
ACATAGGCGGCCCCATGRTGAACTCCAAGGGACAGTCATGTGGCTACCGTAGATGCCGCG
CCAGTGGGGTGCTGCCCACGAGYATGGGAAACACYCTCACATGCTATCTGAAGGCACAGG
CCGCCTGTAGGGCGGCCAACATCAAGGATTATGACATGTTGGTGTGCGGAGACGATTTGG
TGGTCATTTGTGAGAGTGCTGGCGTCCAGGAGGACACTGCGTCA-CTGCGAGCATTCACG
GAGGCTAT
>GZ290N.seq
CMGYTGCTTTGAYTCAACGGTMACTGAAAATGACATCCGTG-TTGAGGARTCAATCTACC
AATGTTGTGACYTGGCCCCCGAAGCCARACAGGYCATAAGGTCGCTCACAGAGCGGCTTT
ATATCGGGGGCCCCCTGACCAACTCAAARGGGCAGAACTGCGGTTATCGCCGGTGCCGCG
CGAGYGGYGTACTGACGACAAGCTGCGGTAATACCCTCACATGTTACTTGAAGGCCTCTG
CAGCCTGTCGAGCTGCGAAGCTCCAGGACTGCACAATGCTCGTGTGCGGAGACGACCTCG
TCGTTATCTGTGAGAGCGCGGGAACTCAGGAGGACGCGGCGAGC-CTACGAGCCTTCACG
GAGGCTAT
>GZ291N.seq
CMGYTGCTTTGAYTCAACTGTCACTGAACARGACATCAGGG-TGGAAGAGGAGATATACC
AATGCTGTAATCTTGARCCGGAGGCCAGGAAAGTGATCTCCTCCCTCACGGAGCGGCTTT
ACTGCGGGGGCCCTATGTTCAACAGYAAGGGGGCCCAGTGTGGTTATCGCCGTTGCCGTG
CCAGTGGAGTTCTGCCTACCAGCTTCGGCAATACAATCACTTGTTACATCAAGGCCACAG
CGGCTGCAAAGGCCGCAGGCCTCCGGAACCCGGACTTTCTTGTTTGCGGGGATGACCTGG
TCGTGGTGGCTGAGAGTGATGGTGTCGATGAGGATAGAGCAGCC-CTGAGAGCTTTCACG
GAGGCTAT
>GZ292N.seq
CMGYTGCTTTGAYTCAACGGTYACCGAGAGTGATATCCGTG-TTGAGGAGTCAATTTACC
AATGTTGTGACYTGGCCCCCGAAGCCAGACAGGCCATAAGGTCGCTCACAGAGCGGCTCT
ATATYGGGGGTCCCCTGACTAATTCAAARGGGCAGAACTGCGGCTATCGCCGGTGCCGCG
CGAGCGGTGTGCTRACGACCAGCTGCGGYAATACCCTYACATGTTACTTGAAGGCCTCYG
CAGCCTGTCGAGCTGCAAAGCTCCAGGACTGCACGATGCTCGTGAACGGAGACGACCTTG
TCGTTATCTGCGAGAGCGCGGGAACTCAAGAGGATGCGGCGA-ACCTACGAGYCTTCACG
GAGGCTAT
>GZ293N.seq
CMGYTGCTTTGAYTCAACGGTCACCGAGAATGACATCCGTG-TTGAAGAGTCAATCTACC
AATGTTGTGACTTGGCCCCCGAGGCCAGACAGGCCATAAAGTCGCTCACAGAGCGGCTCT
AYATCGGGGGCCCCCTGACTAACTCTAAAGGGCAGAACTGTGGTTATCGCCGGTGCCGCG
CGAGCGGTGTCCTGACGACCAGCTGCGGTAATACCCTCACATGTTACTTGAAGGCCTCTG
CAGCCTGTCGAGCTGCAAAGCTCCAGGACTGCACGATGCTCGTGAACGGAGACGACCTTG
TCGTTATCTGTGAAAGCGCGGGAACCCAGGAGGATGCGGCGA-GCCTACGAGTCTTCACG
GAGGCTAT
>GZ294N.seq
CMGYTGCTTTGAYTCAACAGTCACTGAGAGTGATATCCGCG-TTGAGGAGTCAATTTACC
AATGTTGTGACTTGGCCCCCGAAGCCAGACAGGTYATAAGGTCGCTCACAGAGCGGCTYT
ATGTCGGGGGTCCCTTGATYAATTCCAAAGGGCARAGTTGCGGCTATCGCCGGTGCCGCG
CTAGCGGCGTGCTGACGACCAGCTGCGGYAATACCCTCACATGTTACTTGAAGGCCTCTG
CAGCCTGTCGAGCTGCGAGGCTCCAAGACTGCACGATGCTCGTGAATGGAGACGACCTTG
TCATTATCTGCGAGAGTGCGGGRACCCAGGAGGACGCGGCAAAC-CTACGAGTCTTCACG
GAGGCTAT
>GZ296N.seq
CMGYTGCTTTGAYTCAACCGTCACTGAGCGGGATATCCGG-ACTGAGAACGATATCTATC
AGTCTTGCCAGCTGGATCCCGTGGCGAGGAGGGCAGTATCATCCCTAACAGAACGGCTCT
ACGTAGGCGGCCCCATGGTGAACTCCAAGGGACAGTCATGTGGCTACCGTAGATGCCGCG
CCAGTGGGGTGCTGCCCACGAGCATGGGAAACACCCTCACATGCTATCTGAAGGCACAAG
CCGCCTGTAGGGCGGCCAACATCAAGGAYTATGACATGTTGGTGTGCGGAGACGATTTGG
TGGTCATTTGTGAGAGTGCTGGCGTCCAGGAGGACACTGCGTCA-CTGCGAGCATTCACG
GAGGCTAT
>GZ297N.seq
CMGYTGCTTTGAYTCAACCGTCACYGAGCGGGATATCCGG-ACTGAGAACGACATCTATC
AGTCTTGCCAGCTGGATCCCGTGGCAAGRAGGGCAGTATCATCCCTAACAGAGCGGCTCT
ACGTAGGYGGCCCCATGGTAAACTCCAAGGGACAGTCATGTGGCTACCGTAGATGCCGCG
CCAGYGGGGTGCTGCCCACGAGCATGGGAAACACCATCACATGCTATCTGAAGGCACAGG
CCGCCTGCAGGGCGGCYAACATCAAGGACTGTGACATGTTGGTGTGCGGAGATGACTTAG
TRGTCATTTGTGAGAGTGCTGGCGTCCAGGAGGACACTGCGTCA-CTGCGAGCATTCACG
GAGGCTAT
>GZ299N.seq
CMGYTGCTTTGAYTCAACCGTCACTGAGCGGGATATCCGG-ACTGAGAACGACATCTATC
AGTCTTGCCAGCTGGATCCCRYGGCGAGGAAGGCAGTATCATCCCTAACAGAACGGCTCT
ACGTRGGCGGCCCCATGGTGAACTCCAAGGGACAGTCATGTGGCTACCGTAGATGCCGCG
CYAGTGGGGTGCTGCCCACAAGCATGGGAAACACCATTACATGCTACCTGAAGGCACAGG
CCGCCTGTAGGGCGGCCAACATCAAGGATTATGACATGYTGGTGTGCGGAGACGACTTGG
TGGTCATTTGTGAGAGTGCTGGCGTCCAGGAGGACACTGCGTCA-CTGCGAGCATTCACG
GAGGCTAT
>GZ301N.seq
CMGYTGCTTTGAYTCAACAGTCACTGAGAATGACATCCGCA-TTGAGGAGTCAATTTACC
AATGTTGTGACYTGGCCCCCGAAGCCAGACAGGCCATAAGGTCGCTCACAGAGCGGCTYT
ATGTCGGGGGCCCTATGACTAATTCYAAAGGGCAAAGCTGCGGCTATCGCCGGTGCCGCG
CCAGCGGCGTGCTGACGACCAGCTGCGGTAATACCCTCACATGTTACTTGAAGGCCTCWG
CAGCCTGTMGAGCCGCGAAGCTCCAGGACTGCACGATGCTCGTGAACGGAGACGACCTTG
TCGTTATCTGCGAGAGCGCGGGAACCCAGGAGGATGCGGCAAAC-CTACGAGTCTTCACG
GAGGCTAT
>GZ303N.seq
CMGYTGCTTTGAYTCAACCGTCACCGAGCGGGATATCCGG-ACTGAGAACGACATCTATC
AGTCTTGCCAGCTGGATCCCGTGGCAAGGAGGGCAGTATTATCCCTAACAGAGCGGCTCT
ACGTAGGCGGTCCCATGGTAAACTCCAAGGGACAGGCATGTGGCTACCGTAGATGCCGCG
CCAGTGGGGTGCTGCCCACAAGCATGGGAAATACCCTCACATGCTATCTGAAGGCACAGG
CCGCCTGCAGGGCGGCCAACATCAAGGACTGTGACATGTTGGTGTGCGGAGATGACTTAG
TGGTCATTTGTGAGAGTGCTGGCGTCCAGGAGGACACTGCGTCA-CTGCGAGCATTCACG
GAGGCTAT
>GZ305N.seq
CMGYTGCTTTGAYTCAACTGTCACTGAACAGGACATCAGGA-CGGAAGAGGAGATATACC
AATGCTGTAATCTTGAACCGGAGGCCAGGAAAGTGATCTCCTCCCTCACGGAGCGGCTTT
ACTGCGGGGGCCCTATGTTCAACAGCAAAGGGGCCCAGTGCGGTTATCGCCGTTGCCGCG
CCAGCGGAGTTCTGCCTACCAGCTTCGGCAATACAATCACTTGTTACATCAAGGCCACAG
CGGCCGTAAAGGCCGCAGGCATCCGGAACCCGGACTTTCTTGTTTGCGGGGATGACCTGG
TCGTGGTGGCTGAGAGTGATGGCGTCGATGAGGATAGAGCAGCC-CTGAGAGCTTTCACG
GAGGCTAT
>GZ307N.seq
CMGYTGCTTTGAYTCAACGGTCACCGAGAGCGACATCCGTGGTTGAGGAGTCAATTTACC
AATGTTGTGACTTGGCCCCCGAAGCCAAACAAGCCATAAGGTCGCTCACAGAGCGGCTTT
ATATCGGGGGCCCCCTGACTAATTCAAAGGGGCAGAACTGCGGTTATCGCCGGTGCCGCG
CGAGCGGCGTGCTGACGACCAGCTGCGGTAATACCCTCACATGTTACTTGAAGGCCTCTG
CAGCCTGTCGAGCCGCGAAGCTCCAGGACTGCACGATGCTCGTGAACGGAGACGACCTTG
TCGTTATCTGTGAAAGCGCGGGAACCCAAGAGGATGCGGCGA-ACCTACGAGTCTTCACG
GAGGCTAT
>GZ309N.seq
CMGYTGCTTTGAYTCAACCGTCACYGAGCGGGAYATCAGG-ACTGAGAACGACATCTATC
AGTCTTGCCAGCTGGACCCCGTGGCAAGGAGGGCAGTATCATCCCTAACAGAACGGCTCT
ACGTGGGVGGCCCCATGGTAAACTCCAAGGGRCAGTCATGTGGCTACCGTAGATGCCGCG
CCAGTGGGGTGCTGCCCACGAGCATGGGAAACACCCTCACATGCTATYTGAAGGCACAGG
CCGCCTGCAGGGCGGCCAACATCAAGGACTGTGACATGTTGGTGTGCGGAGATGACTTAG
TGGTCATTTGTGAGAGTGCTGGCGTCCAGGAGGACACTGCGTCA-CTGCGAGCATTCACG
GAGGCTAT
>GZ316N.seq
CMGYTGCTTTGAYTCAACCGTCACCGAGCGGGATATCCGG-ACTGAGAACGACATCTATC
AGTCTTGCCAGCTGGACCCCGTGGCAARGAGGGCAGTATCATCCCTAACAGAGCGGCTCT
ACGTGGGTGGTCCCATGGTAAACTCCAAGGGACAGTCATGTGGCTACCGTAGATGCCGTG
CTAGTGGGGTGCTGCCCACGAGCATGGGAAACACCCTCACATGCTATCTGAAGGCACAGG
CCGCCTGCAGGGCGGCCAACATCAAGGACTGTGACATGTTGGTGTGCGGAGATGACTTAG
TGGTCATTTGTGAGAGTGCTGGCGTCCAGGAGGACACTGCGTCA-CTGCGAGCATTCACG
GAGGCTAT
>GZ327N.seq
CMGTTGCTTTGAYTCAACCGTCACCGAGCGGGATATCCGG-ACTGAGAACGACATCTATC
AGTCCTGCCAGCTGGACCCCGTGGCAAGGAGRGCAATAGCATCCCTAACAGAGCGGCTCT
ACGTAGGCGGCCCCATGGTAAACTCCAAGGGACAGTCATGTGGCTACCGTAGATGCCGCG
CCAGTGGGGTGCTGCCCACGAGCATGGGAAACACCATCACATGCTATCTGAAGGCACAGG
CCGCCTGCAGGGCGGCCAACATCAAGGACTGTGACATGTTGGTGTGCGGAGATGACTTAG
TGGTCATTTGTGAGAGTGCTGGCGTCCAGGAGGACACTGCGTCA-CTGCGAGCATTCACG
GAGGCTAT
>GZ330N.seq
CMGYTGCTTTGAYTCAACCGTCACTGAGCGGGATATCCGG-ACTGAGAACGAGATCTATC
AGTCTTGCCAGCTGGATCCCGTGGCGAGGAGGGCAGTATCATCCCTAACAGAACGGCTCT
ACGTAGGCGGCCCCATGGTGAACTCCAAGGGACAGTCGTGTGGCTACCGTAGATGCCGCG
CCAGTGGGGTGCTGCCCACCAGCATGGGAAACACCATCACGTGCTACCTGAAGGCACAGG
CCGCCTGTAGGGCGGCCAACATCAAGGATTATGACATGTTGGTGTGCGGAGACGATTTGG
TGGTCATTTGTGAGAGTGCTGGCGTCCAGGAGGACACTGCGTCA-CTGCGAGCATTCACG
GAGGCTAT
>GZ339N.seq
CMGYTGCTTTGAYTCAACTGTCACTGAACAGGACATCAGGG-TGGAGGAAGAGATATACC
AATGTTGTAACCTTGAACCGGAGGCCAGGAAAGTGATCTCCTCCCTCACGGAGCGGCTTT
ACTGCGGGGGCCCTATGTTCAACAGCAAGGGGGCCCAGTGTGGTTATCGCCGTTGCCGTG
CGAGTGGAGTTCTGCCTACCAGCTTCGGCAACACAATCACTTGTTACATCAAGGCCACAG
CGGCTGCCAAGGCCGCAGGCCTCCGGAACCCGGACTTTCTAGTCTGCGGAGATGATTTGG
TCGTGGTGGCTGAGAGTGATGGCGTCGATGAGGATAGGACGGCC-CTGAGAGCCTTCACG
GAGGCTAT
>GZ341N.seq
CMGYTGCTTTGAYTCAACCGTCACCGAGCGGGATATCCGG-ACTGARAACGACATCTATC
AGTCCTGCCAGCTGGATCCCGAGGCAAGGAAGGCGGTATCATCCCTAACTGAACGGCTCT
ACGTAGGCGGCCCCATGGTAAACTCCAAGGGACAATCATGTGGCTACCGTAGATGCCGCG
CCAGTGGGGTGCTGCCCACCAGCATGGGAAATACCCTCACATGCTACTTGAAGGCACAGG
CCGCCTGCAGGGCGGCCAACATCAAGGACTATGACATGTTGGTGTGCGGAGATGACTTGG
TGGTCATTTGTGAGAGTGCTGGCGTCCAGGAGGACACTGCTTCA-CTGCGAGCATTCACG
GAGGCTAT
>GZ351N.seq
CCGYTGCTTTGAYTCAACCGTCACTGAGCGGGATATCCGG-ACTGAGAACGACATCTATC
AGTCTTGCCAGCTGGATCCCATGGCGAGGAAGGCARTATCATCCCTAACAGAACGGCTCT
ACGTAGGCGGCCCCATGVTGAACTCCAAGGGRCAGTCATGTGGCTACCGTAGATGCCGTG
CCAGTGGGGTGCTGCCCACGAGCATGGGAAACACCCTCACWTGCTATCTGAAGGCACAGG
CCGCCTGCAGGGCGGCCAACATCAAGGATTATGACATGTTGGTGTGCGGAGACGACTTGG
TGGTCATTTGTGAGAGTGCTGGCGTCCAGGAGGACACTGCGTCA-CTGCGAGCATTCACG
GAGGCTAT
>GZ353N.seq
CMGYTGCTTTGAYTCAACCGTCACYGAGCGGGATATCCGA-ACTGAGAACGACATCTATC
ARTGTTGYCAGCTGGACCCCGTGGCAAGGAGGGCAATATCATCCCTAACAGAACGGCTCT
ACGTAGGCGGTCCCATGRTGAACTCCAAGGGACAGTCATGTGGCTACCGTAGATGCCGCG
CCAGCGGGGTACTGCCCACRAGCATGGGAAACACCCTCACRTGCTATCTGAAGGCACAGG
CCGCCTGYAGGGCGGCCAACATCAAGGACTGTGACATGTTGGTGTGCGGAGATGACYTAG
TGGTCATTTGCGAGAGTGCYGGCGTGCAGGAGGATGCTGCGTCA-CTGCGAGCWTTCACG
GAGGCTAT
>GZ354N.seq
CMGYTGCTTTGAYTCAACCGTCACTGAGCGGGACATCCGG-ACTGAGAACGAGATCTATC
AGTCTTGCCAGCTGGATCCCGTGGCGAGGAGGGCAGTGTCATCCCTAACAGAACGGCTCT
ACGTAGGCGGCCCCATGGTGAACTCCAAGGGACAGTCATGTGGCTACCGTAGATGCCGCG
CCAGCGGGGTGCTGCCCACCAGCATGGGAAACACCATCACATGCTACCTGAAGGCACAGG
CCGCCTGTAGGGCGGCCAACATCAAGGATTATGACATGTTGGTGTGCGGAGACGATTTGG
TGGTCATTTGTGAGAGTGCTGGCATCCAGGAGGACACTGCGTCA-CTGCGAGCATTCACG
GAGGCTAT
>GZ355N.seq
CMGYTGCTTTGAYTCAACCGTCACTGAGCGGGATATCCGG-ACTGAGAACGACATCTATC
AGTCTTGCCAGCTGGATCCCGTGGCGAGGAAGGCAGTATTATCCCTAACAGAACGGCTCT
ACGTAGGCGGCCCCATGGTGAACTCCAAGGGACAGTCATGTGGCTACCGTAGATGCCGTG
CCAGTGGGGTGCTGCCCACGAGCATGGGAAACACCCTCACATGCTATCTGAAGGCACAGG
CCGCCTGTAGGGCGGCCAACATCAAGGACTATGACATGTTGGTGTGCGGAGACGATTTGG
TGGTCATTTGTGAGAGTGCTGGCGTCCAGGAGGACACTGCGTCA-CTGCGAGCATTCACG
GAGGCTAT
>GZ365N.seq
CCGTTGCTTTGAYTCGACTGTCACTGAACAGGATATCAGGG-TGGAAGAGGAGATATACC
AATGCTGTAACCTTGAGCCGGAGGCCAGGAAAGTYATCTCCTCCCTCACGGAGCGGCTTT
ACTGCGGGGGCCCTATGTTCAACAGCAAAGGGGCCCAATGTGGTTATCGCCGTTGCCGTG
CCAGTGGAGTTCTGCCTACTAGCTTCGGCAATACAATCACTTGTTACATCAAGGCCACAG
CGGCCGCGAAGGCCGCACGCCTCCGGAACCCGGACTTTCTTGTTTGCGGGGACGATTTAG
TCGTGGTGGCTGAGAGTGATGGTGTCGACGAGGATAAGGCAGCC-CTGAGAGCCTTCACG
GAGGCTAT
>GZ371N.seq
CMGYTGCTTTGAYTCAACAGTCACTGAGAGTGACATCCGCG-TTGAGGAGTCAATTTACC
AATGTTGTGACTTGGCCCCCGAAGCCAGACAGGTTATAAGGTCGCTCACAGAGCGGCTCT
ATGTCGGGGGTCCTTTGACTAATTCCAAAGGGCAAAACTGCGGCTATCGCCGGTGCCGCG
CTAGCGGCGTGCTGACGACTAGCTGCGGTAATACCCTCACATGTTACTTGAAGGCCTCTG
CAGCCTGTAGAGCTGCGAAGCTCCAGGACTGCACGATGCTCGTGAATGGAGACGACCTTG
TCATYATCTGCGAGAGCGCGGGAACCCAGGAGGACGCGGCAAAC-CTACGAGTCTTCACG
GAGGCTAT
>GZ374N.seq
CMGYTGCTTTGAYTCAACGGTCACCGAGAGTGATATCCGTG-TTGAGGAGTCAATTTACC
AATGTTGTGACCTGGCCCCCGAAGCCAGACAGGCCATAARGTCGCTCACAGAGCGGCTCT
ATATCGGGGGTCCCCTGACTAATTCAAAAGGGCAGAACTGCGGCTATCGCCGGTGCCGCG
CGAGCGGTGTGCTGACGACCAGCTGCGGTAATACCCTCACATGTTACYTGAAGGCCTCTG
CRGCCTGTCGAGCTGCAAAGCTCCAGGACTGCACGATGCTCGTGAACGGAGACGACCTTG
TCGTTATCTGCGAGAGCGCGGGAACCCAAGAGGATGCGGCGA-ACCTACGAGTCTTCACG
GAGGCTAT
>GZ376N.seq
CMGYTGCTTTGAYTCGACCGTCACTGAGCGAGATATCCGG-ACTGAGAACGACATCTATC
AGTCTTGTCAGCTGGACCCCGTGGCAAGGAAAGCAATATCATCCCTRACAGAACGGCTCT
ACGTAGGVGGSCCCATGATGAACTCCAAGGGACAGTCATGTGGCTACCGTAGATGCCGCG
CCAGTGGGGTGCTGCCCACGAGCATGGGAAACACCCTCACATGCTATCTGAAGGCACAAG
CCGCCTGCAGRGCGGCCAACATCAAGGACTGTGACATGTTGGTGTGCGGAGATGACTTAG
TGGTCATTTGTGAGAGTGCTGGCGTCCAGGAGGACGCCGCGTCC-CTGCGAGCTTTCACG
GAGGCTAT
>GZ382N.seq
CMGYTGCTTTGAYTCAACGGTYACCGAGAGTGATATCCGTG-TTGAGGAGTCAATTTACC
AATGTTGTGACCTGGCCCCCGAAGCCAGACAGGCYATAAGGTCGCTCACAGAGCGGCTYT
ATATCGGGGGTCCCCTGACTAATTCAAAAGGGCAGAACTGCGGCTATCGCCGGTGCCGCG
CRAGYGGYGTGCTGACGACCAGCTGCGGTAATACCCTCACATGTTACTTGAAGGCCWCTG
CAGCCTGTCGAGCTGCRAAGCTCCAGGACTGCACGATGCTCGTGAACGGAGACGACCTTG
TCGTTATCTGCGAGAGCGCGGGAACTCAAGAGGATGCGGCGA-ACCTACGAGCCTTCACG
GAGGCTAT
>GZ383N.seq
CMGYTGCTTTGAYTCAACCGTCACTGAGCGGGATATCCGR-ACTGAGAACGACATCTATC
AGTCCTGCCAGCTGGATCCCGTGGCGAGGAAGGCAGTAACATCCCTAACAGARCGGCTCT
ACGTRGGCGGCCCCATGGTGAACTCCAAGGGRCAGTCATGTGGCTACCGTAGATGCCGCG
CCAGTGGGGTGCTGCCCACGAGCATGGGAAACACCCTCACATGCTATCTGAAGGCACAGG
CCGCCTGTAGGGCGGCCAACATCAAGGATTATGACATGTTGGTGTGCGGAGACGATTTGG
TGGTCATTTGTGAGAGTGCTGGCGTCCAGGAGGACACTGCGTCA-CTGCGAGCATTCACG
GAGGCTAT
>GZ384N.seq
CMGYTGCTTTGAYTCAACCGTCACTGAGAGGGATATCCGG-ACTGAGCACGACATCTATC
AGTCTTGCCAGCTGGACCCCGTGGCGAGGAGGGCAGTGTCATCCCTAACAGAACGGCTCT
ACGTGGGCGGCCCCATGGTGAACTCCAAGGGGCAGTCATGTGGCTACCGTAGATGCCGCG
CCAGTGGGGTGCTCCCCACAAGCATGGGAAACACCCTCACATGCTATCTGAAGGCACAGG
CCGCCTGTAGGGCGGCCAACATCAAGGATTATGACATGTTGGTGTGCGGAGACGATTTGG
TGGTCATTTGTGAGAGTGCCGGCGTCCAGGAGGACACTGCGTCA-CTGCGAGCATTCACG
GAGGCTAT
>GZ386N.seq
CMGYTGCTTTGAYTCTACTGTCACCGARCATGACATCAGGA-CGGAGGAGGAGATATACC
AATGCTGTGACCTTGAGCCAGAGGCTCGGAAGGCAATCAGCGCTCTCACGGAGCGGCTGT
ACATTGGGGGCCCCATGTATAACAGCAAAGGGCTCCAGTGCGGCTATCGCCGCTGCCGTG
CTAGCGGCGTYTTGCCTACCAGCTTTGGCAATACAATAACCTGTTACATCAAGGCCACTG
CCGCCAGCAGGGCCGCGGGTCTCAAAAACCCATCTTTCCTTGTCTGCGGGGACGATTTGG
TGGTGATATCTGAAAGCTGTGGCGTCGAGGAGGACAGATCAGCT-CTGCGAGCCTTCACG
GAGGCTAT
>GZ388N.seq
CMGYTGCTTTGAYTCCACCGTCACCGAGCGGGATATCCGG-ACTGAGAATGACATCTATC
AGTCTTGCCAGCTGGATYCYGTGGCAAGGAGGGCAGTATCATCCCTCACAGAACGGCTCT
ACGTGGGCGGCCCCATGGTCAACTCCAAGGGGCAGTCATGTGGCTATCGTAGATGCCGCG
CYAGTGGGGTGCTGCCCACSAGCATGGGAAACACCATCACATGCTATCTAAAGGCACAGG
CCGCCTGCAGGGCGGCCAACATCAAGGACTGTGACATGTTGGTGTGCGGAGATGACTTAG
TGGTCATTTGTGAGAGYGCTGGCGTCCAGGAGGACACTGCGTCA-CTGCGAGCATTCACG
GAGGCTAT
>GZ389N.seq
CMGYTGCTTTGAYTYGACAGTTACTGAGAATGACATCCGTG-TTGAGGAGTCAATTTACC
AATGTTGTGACTTGGCCCCCGAAGCCAGACAGGCYATAAGGTCGCTCACCGAGCGGCTTT
ATRTCGGGGGTCCCCTGACYAATTCAAAAGGGCAAAACTGCGGTTATCGCCGGTGCCGCG
CGAGCGGCGTACTGACGACTAGCTGCGGTAACACCCTTACATGTTACTTGAAGGCCTCTG
CAGCCTGTCGAGCTGCAAAGCTCCAGGACTGCACAATGCTCGTGAACGGAGACGACCTTG
TCATTATCTGTGAAAGCGCAGGAACCCAAGAGGAYGCGGCGAGC-CTACGAGYCTTCACG
GAGGCTAT
>GZ390N.seq
CMGYTGCTTTGAYTCTACTGTCACCGAACATGACATCAGGA-CGGAGGAGGGGATATACC
AATGCTGTGACCTTGAGCCGGAGGCTCGGAAGGCAATCAGCGCTCTCACGGAGCGGCTAT
ACGTCGGGGGCCCTATGTATAACAGCAAAGGGCTCCAATGTGGCTATCGCCGYTGCCGTG
CTAGCGGCGTCTTGCCTACCAGCTTTGGCAATACAATAACCTGTTACATCAAGGCCACTG
CCGCCAGCAGGGCCGCGGGTCTCAAAGACCCATCTTTCCTTGTCTGCGGGGACGATTTGG
TGGTGATATCTGAAAGCTGCGGCGTCGAGGAGGACAGATCAGCT-CTGCGAGCCTTCACG
GAGGCTAT
>GZ395N.seq
CMGYTGCTTTGAYTCAACAGTCACTGAGAGTGACATCCGTA-YTGAGGAGTCAATTTACC
AATGTTGTGACTTGGCCCCCGAAGCCAGACAGGCCATAAGGTCGCTCACAGAGCGGCTCT
ATGTYGGGGGYCCTTTGACYAATTCCAAAGGGCAAAGCTGCGGCTATCGCCGGTGCCGCG
CCAGCGGCGTGCTGACGACYAGCTGCGGTAATACCCTCACATGTTACTTGAAGGCCTCTG
CAGCCTGTCGAGCTGCGAAGCTCCAGGACTGCACGATGCTCGTGAATGGAGACGACCTTG
TCATTATCTGCGARAGCGCGGGAACCCAGGAGGATGCGGCAAAC-CTACGAGTCTTCACG
GAGGCTAT
>GZ396N.seq
CMGYTGCTTTGAYTCAACCGTCACTGAGAGGGATATCCGG-ACTGAGAACGACATCTATC
AGTCTTGCCAGCTGGATCCCGTGGCGAGGAGGGCAGTATCATCCCTAACWGAACGGCTCT
ACGTAGGCGGCCCCATGGTGAACTCCAAGGGACAGTCGTGTGGCTACCGTAGATGCCGCG
CCAGTGGGGTGCTGCCCACGAGCATGGGAAACACCCTCACATGCTATCTGAAGGCACAAG
CCGCCTGTAGGGCGGCCAACATCAAGGATTATGACATGTTGGTGTGCGGAGACGATYTGG
TGGTCATTTGTGAGAGTGCTGGCGTCCAGGAGGACACTGCGTCA-CTGCGAGCATTCACG
GAGGCTAT
>GZ397N.seq
CMGYTGCTTTGAYTCAACTGTCACTGAACAGGACATCAGGG-TGGAAGAGGAGATATACC
AATGCTGCAACCTTGAACCGGAGGCCAGGAAAGTGATCTCCTCCCTCACGGAGCGGCTTT
ACTGCGGGGGCCCTATGTTCAACAGCAAGGGGGTCCAGTGTGGTTATCGCCGCTGCCGTG
CCAGTGGAGTTTTGCCTACCAGCTTCGGCAACACAATCACTTGTTACATCAAGGCTACAG
CGGCTGCAAGGGCCGCAGGCCTTCGGAACCCGGACTTTCTTGTCTGCGGAGATGACCTGG
TCGTGGTGGCTGAGAGTGATGGCGTCGACGAGGATAAAGCAGCC-CTGAGAGCCTTCACG
GAGGCTAT
>GZ398N.seq
CMGTTGCTTTGAYTCCACCGTCACCGAGCGGGATATCCGG-ACTGAGAATGACATCTATC
AGTCTTGYCAGCTGGATCCCATGGCAAGGAAGGCAGTATCATCCCTTACAGAACGGCTCT
ACGTGGGCGGCCCCATGGTCAACTCCAAGGGGCAGTCATGTGGCTACCGTAGATGCCGCG
CCAGTGGGGTGCTGCCYACKAGCATGGGAAACACCATCACATGCTATCTGAAGGCACAGG
CYGCCWGCAGGGCGGCCAACMTCAAGGACTGTGACATGTTGGTGTGCGGAGATGACCTAG
TGGTCATTTGTGAGAGTGCTGGCGTCCAGGAGGACACTGCGTCA-CTGCGAGCATTCACG
GAGGCTAT
>GZ399N.seq
CMGYTGCTTTGAYTCAACAGTTACTGAGAGTGACATCCGTG-TYGAGGAGTCAATCTACC
AATGTTGTGACTTGACCCCCGAAGCCAGACAGGCYATAAGGTCGCTCACCGAGCGGCTTT
ATATYGGGGGTCCCCTGACTAATTCAAAAGGGCAAAACTGCGGCTATCGCCGGTGCCGCG
CGAGCGGCGTACTGACGACTAGCTGCGGTAACACCCTTACATGYTACTTGAAGGCCTCTG
CGGCCTGTCGAGCTGCAAAGCTCCAGGACTGCACAATGCTCGTGAACGGAGACGACCTTG
TCATYATCTGTGAGAGCGCGGGAACCCAAGAGGATGCGGCAAGC-CTACGAGYCTTCACG
GAGGCTAT
>GZ401N.seq
CMGYTGCTTTGAYTCCACCGTCACCGAGCGGGATATCCGG-ACTGAGAATGACATCTATC
AGTCTTGCCAGATGGATCCCGTGGCGAGGAAGGCAGTATCATCCCTCACAGAACGGCTCT
ACGTGGGTGGCCCCATGGTCAACTCCAAGGGACAGTCATGTGGCTACCGYAGATGCCGCG
CCAGTGGGGTGCTGCCCACGAGCATGGGAAACACCATCACATGCTACCTGAAGGCACAGG
CCGCCTGCAGGGCGGCCAACATCAAGAACTTTGACATGTTGGTGTGCGGAGATGACTTGG
TGGTCATTTGCGAGAGTGCTGGCGTCCAGGAGGACACTGCGTCA-CTGCGAGCATTCACG
GAGGCTAT
>GZ408N.seq
CMGYTGCTTTGAYTCAACCGTCACTGAGAGAGATATCAGAA-CTGAGGAGTCCATATACC
AGGCTTGYTCCCTGCCCGAGGAGGCCCGCACTGCTATACACTCGCTGACTGAGAGACTTT
ACGTRGGAGGGCCCATGCTYAACAGCAAGGGCCAGACCTGCGGRTACAGGCGTTGCCGCG
CCAGCGGGGTGCTCACCACTAGCATGGGAAACACCATCACATGCTATGTAAAAGCCCTAG
CGGCTTGYAAGGCTGCAGGGATAGTTGCGCCCACRATGCTGGTATGCGGCGACGACTTGG
TYGTCATCTCAGAAAGCCAGGGGACTGAGGAGGACGAGCGAAAC-CTGAGAGCTTTCACG
GAGGCTAT
>GZ409N.seq
CMGYTGCTTTGAYTCAACTGTCACTGAACAGGACATCAGGG-TGGAAGAGGAGATATACC
AATGCTGTAATCTTGAACCGGAGGCCAGGAAAGTGATCTCCTCCCTCACGGAGCGGCTTT
ACTGCGGGGGCCCTATGTTCAACAGCAAGGGGGCCCAGTGCGGTTATCGCCGTTGCCGTG
CCAGTGGAGTTCTGCCTACCAGCTTCGGCAATACRATCACTTGTTACATCAAGGCCACAG
CGGCTGCAAAGGCCGCAGGCCTCCGGAACCCGGACTTTCTTGTTTGCGGGGATGATCTGG
TCGTGGTGGCTGAGAGTGATGGCGTCGATGAGGATAGAGCAGCC-CTGRGAGCTTTCACG
GAGGCTAT
>GZ411N.seq
CMGYTGCTTTGAYTCAACCGTCACTGAGAGAGATATCAGAA-CTGAGGAGTCCATATACC
AGGCTTGCTCCCTGCCCGAGGAGGCCCGCACTGCTATACACTCGCTGACTGAGAGACTTT
ACGTRGGAGGGCCCATGCTYAACAGCAAGGGCCAGACCTGCGGGTACAGGCGTTGCCGCG
CCAGCGGGGTGCTCACCACTAGYATGGGAAACACCATCACATGCTATGTAAAAGCCCTAG
CGGCTTGTAAGGCTGCAGGGATAGTTGCRCCCACRATGCTGGTATGCGGCGACGACTTGG
TTGTCATCTCAGAAAGCCAGGGGACTGAGGAGGACGAGCGAAAC-CTGAGAGCTTTCACG
GAGGCTAT
>GZ416N.seq
CMGYTGCTTTGAYTCTACTGTCACCGAACATGACATCAGGG-TGGAGGAGGAGATATACC
AATGCTGTGACCTTGAGCCAGAGGCTCGGAAGGCAATCAGCGCTCTCACGGAGCGGCTGT
ACGTCGGGGGCCCCATGTAYAACAGCAAAGGTCTCCAGTGCGGCTATCGCCGCTGCCGCG
CTAGCGGCGTCTTGCCTACCAGCTTTGGCAATACAATAACCTGTTACATCAAGGCCACTG
CCGCCAGCAGGGCCGCGGGTCTCAAAAACCCATCCTTCCTTGTCTGCGGAGACGATTTGG
TGGTGATATCTGAAAGCTGCGGCGTCGAGGAGGACAGATCAGCT-CTGCGAGCCTTCACG
GAGGCTAT
>GZ423N.seq
CMGYTGCTTTGAYTCAACAGTCACTGAGAGTGACATCCGTG-TTGAGGAGTCAATYTAYC
AATGTTGTGACTTGGCCCCCGAAGCCAGACAGGTCATAAGGTCGCTCACAGAGCGGCTCT
ATGTCGGGGGTCCTTTGACYAATTCCAAAGGGCAAAGCTGCGGCTATCGCCGGTGCCGCG
CYAGCGGCGTGCTGACGACCAGCTGCGGTAATACCCTCACATGTTACTTGAAGGCCTCTG
CAGCCTGTCGAGCTGCGAAGCTCCAGGACTGCACGATGCTCGTGAAYGGAGACGACCTTG
TCATTATCTGCGAGAGYGCGGGAACCCAGGAGGATGCGGCAAAC-CTACGAGTCTTCACG
GAGGCTAT
>GZ425N.seq
CMGYTGCTTTGAYTCAACCGTCACTGAGCGGGATATCCGG-ACTGAGAATGACATCTATC
AGTCTTGCCAGCTGGATCCCATGGCGAGGAAGGCAGTATCATCCCTAACYGAACGGCTCT
ACRTAGGYGGCCCCATGATGAACTCCAAGGGACAGTCATGTGGCTACCGTAGATGCCGCG
CCAGTGGGGTGCTGCCCACGAGCATGGGAAACACCRTCACATGCTAYCTGAAGGCACAGG
CCGCCTGTAGGGCGGCCAACATCAAGGACTATGACATGYTGGTGTGCGGCGACGAYTTGG
TGGTCATTTGTGAGAGTGCTGGCGTCCAGGAGGACACTGCGTCA-CTGCGAGCATTCACG
GAGGCTAT
>GZ426N.seq
CMGYTGCTTTGAYTCAACGGTTACCGAGAGTGATATCCGTA-TTGAGGAGTCAATTTACC
AATCTTGTGACCTGGCCCCCGAAGCTAAACAGGCCATAAGGTCGCTCACAGAGCGGCTCT
ATATCGGGGGTCCCCTGACCAATTCCAAAGGGCAGAACTGCGGCTATCGCCGGTGCCGCG
CAAGCGGTGTGCTGACGACCAGCTGCGGTAATACCCTTACATGTTACTTGAAGGCCTCTG
CAGCCTGTCGAGCTGCAAAGCTCCAGGACTGCACGATGCTCGTGAACGGAGACGACCTCG
TCGTTATCTGCGAGAGCGCGGGAACTCAAGAGGATGCGGCAA-ACCTACGAGCCTTCACG
GAGGCTAT
>GZ433N.seq
CMGYTGCTTTGAYTCAACAGTCACTGAGAGTGACATCCGCG-TTGAGGAGTCAATTTACC
AATGTTGTGACTTGGCCCCCGAAGCCAGACAGGCCATAAAGTCGCTCACAGAGCGGCTCT
ATGTCGGGGGYCCTTTGACYAATTCCAAAGGGCAAAGCTGCGGCTATCGCCGGTGCCGCG
CTAGCGGCGTGCTGACGACCAGCTGCGGTAATACCCTCACATGTTACTTGAAGGCCTCTG
CAGCCTGTCGAGCTGCGAAGCTCCAGGACTGCACGATGCTCGTGAATGGAGACGACCTTG
TCATTATCTGYGAGAGCGCGGGAACCCAGGAGGATGCGGCAAAC-CTACGAGTCTTCACG
GAGGCTAT
>GZ435N.seq
CMGYTGCTTTGAYTCCACYGTCACCGAGCGGGATATCCGG-ACTGAGAATGACATCTATC
AGTGTTGCCAGCTGGACCCCGTGGCAAGGAAGGCAGTATCATCCCTCACRGAACGGCTCT
ACGTGGGCGGCCCCATGGTTAACTCCAAGGGGCAGTCATGTGGCTATCGTAGATGCCGCG
CCAGTGGGGTGCTGCCCACRAGCATGGGAAACACCATCACATGCTATCTGAAGGCACAGG
CCGCCTGYAGAGCGGCCAACATCAAGGACTGTGACATGTTGGTGTGCGGAGATGACTTAG
TGGTCATTTGTGAGAGTGCTGGCGTCCAGGAGGACACTGCGTCA-CTGCGAGCATTCACG
GAGGCTAT
>GZ440N.seq
CMGYTGCTTTGAYTCAACAGTTACTGAGAGTGACATCCGTG-TTGAGGARTCAATCTACC
AATGTTGTGACTTGGCCCCCGAAGCCAGACAGGCCATAAGGTCGCTCACCGAGCGGCTTT
ATATCGGGGGTCCCCTGACTAATTCAAAAGGGCAAAACTGCGGCTATCGCCGGTGCCGCG
CGAGCGGCGTACTGACGACYAGCTGCGGYAACACCCTTACATGTTACTTGAAGGCCTCTG
CGGCCTGTCGAGCTGCGAAGCTCCAGGACTGCACRATGCTCGTGAACGGRGACGACCTTG
TCATTATCTGTGAGAGCGCGGGAACCCAAGAGGATGMGGCGAGC-CTACGAGYCTTCACG
GAGGCTAT
>GZ441N.seq
CMGYTGCTTTGAYTCAACGGTCACCGAGAGTGATATCCGTG-TTGAGGAGTCAATTTACC
AATGTTGTGACTTGRCCCCCGATGCCAGACAGGCCATAAGGTCGCTCACAGAGCGGCTYT
ATATCGGGGGTCCCCTGACTAATTCAAAAGGGCAGAACTGCGGGTATCGCCGGTGCCGCG
CAAGCGGWGTGCTGACGACTAGCTGCGGTAATACCCTCACATGTTACTTGAAAGCCTCTG
CAGCCTGTCGAGCTGCGAAGCTCCGGGACTGCACRATGCTCGTGAACGGAGACGACCTCG
TCGTTATCTGTGAGAGTGCGGGAACCCAAGAGGATGCAGCGA-ACCTACGAGYCTTCACG
GAGGCTAT
>GZ443N.seq
CMGYTGCTTTGAYTCAACAGTCACYGAGARTGACATCCGYG-TTGAGGAGTCAATTTACC
AATGTTGTGACTTGGCCCCCGAAGCCAGGCAGGCCATAAGGTCGCTCACAGAGCGGCTCT
ATGTCGGGGGTCCTCTGACTAATTCCAAGGGGCAGAGCTGCGGCTATCGCCGGTGCCGCG
CTAGCGGCGTACTGACGACCAGCTGCGGYAATACCCTCACATGTTACTTGAAGGCCTCTG
CAGCCTGTCGAGCTGCGAAGCTCCAGGACTGCACGATGCTCGTGAATGGAGACGACCTTG
TCATTATCTGCGAGAGCGCGGGAACCCAGGAGGATGCGGCAAAC-CTACGAGTCTTCACG
GAGGCTAT
>GZ449N.seq
CMGYTGCTTTGAYTCRACGGTCACCGAGAATGACATCCGTG-TTGAGGAGTCAATTTACC
AATGTTGTGACTTGGCCCCCGAAGCCAGACAGGCCATAAAGTCGCTCACAGAGCGGCTCT
ATATCGGGGGCCCCCTGACTAACTCTAAAGGGCARAACTGCGGTTATCGCCGGTGCCGYG
CAAGCGGCGTCCTGACGACCAGCTGCGGYAATACCCTCACATGTTACTTGAAGGCCTCTG
CAGCCTGTCGAGCTGCAAAGCTCCGGGACTGCACGATGCTCGTGAACGGAGATGACCTTG
TCGTTATCTGTGAAAGCGCGGGAACCCAGGAGGATGCGGCGA-GCCTACGAGTCTTCACG
GAGGCTAT
>GZ453N.seq
CMGYTGCTTTGAYTYGACCGTCACTGAGCGGGATATCCGG-ACTGAGAACGACATCTATC
AGTCTTGTCAGCTGGACCCCGTGGCRAGGAGGGCAGTATYATCCCTAACAGAACGGCTCT
ACGTAGGCGGCCCCATGGTGAACTCCAAGGGRCAGTCATGTGGCTACCGTAGATGCCGYG
CCAGTGGGGTGCTGCCCACGAGCATGGGAAACACCCTCACATGCTATCTGAAGGCACAAG
CCGCCTGCAGGGCGGCCAACATCAARGACTATGACATGYTGGTGTGCGGAGATGACTTRG
TGGTCATTTGTGAGAGTGCTGGCGTCCAGGAGGACGCTGCGTCC-CTGCGAGCATTCACG
GAGGCTAT
>GZ459N.seq
CMGYTGCTTTGAYTCAACTGTCACTGAACAGGACATCAGGG-TGGAAGAGGAGATATACC
AATGTTGTAATCTTGAACCGGAGGCCAGGAAAGTGATCTCCTCTCTCACGGAGCGGCTTT
ACTGCGGGGGCCCTATGTTCAACAGCAAGGGGGCCCAGTGCGGTTATCGCCGTTGCCGTG
CCAGTGGAGTTCTGCCTACCAGCTTCGGCAACACAATCACTTGTTACATCAAGGCCACAG
CGGCTGCAAAGGCCGCAGGCCTCCGGAACCCGGACTTTCTTGTTTGCGGGGATGACCTGG
TCGTGGTGGCTGAGAGTGGTGGCGTCGATGAGGATAGAGCAGCC-CTGAGAGCTTTCACG
GAGGCTAT
>GZ463N.seq
CMGYTGCTTTGAYTCAACCGTCACTGAGCGGGATATCCGG-ACTGAGAATGACATCTATC
AGTCTTGCCAGCTGGATCCCATGGCGAGGAAGGCAGTATCATCCCTAACGGAACGGCTCT
ACGTAGGCGGCCCCATGGTGAACTCCAAGGGACAGTCATGTGGCTTCCGTAGATGCCGCG
CCAGCGGGGTGCTGCCCACGAGCATGGGAAACACCCTCACGTGCTATCTCAAGGCACARG
CCGCCTGTAGGGCGGCCAACATCAAGGATTATGACATGTTGGTGTGCGGAGACGATTTGG
TGGTCATTTGTGAGAGTGCTGGCGTCCAGGAGGACACTGCGTCA-CTGCGAGCATTCACG
GAGGCTAT
>GZ469N.seq
CMGYTGCTTTGAYTCAACCGTCACTGAGCGGGATATCCGG-ACTGAGAATGACATCTATC
AGTCTTGCCAGCTGGATCCCGTGGCGAGGAAGGCAATATCATCCCTAACAGAACGGCTCT
ACGTGGGCGGCCCCATGGTGAACTCCAAGGGACAGTCATGTGGCTACCGTAGATGCCGCG
CCAGCGGGGTGCTGCCCACGAGCATGGGAAACACCCTCACATGCTATCTCAAGGCACAGG
CCGCCTGTAGGGCGGCCAACATCAAGGATTATGACATGTTGGTGTGCGGAGACGATTTGG
TGGTCATTTGTGAGAGTGCTGGCGTCCAGGAGGACACTGCGTCA-CTGCGAGCATTCACG
GAGGCTAT
>GZ470N.seq
CMGYTGCTTTGAYTCAACAGTTACTGAGAGTGACATCCGTG-TTGAGGAGTCAATCTACC
AATGTTGTGACTTGGCCCCCGAAGCCAAGCAGGCTATAAGGTCGCTCACTGAGCGGCTTT
ATATCGGGGGTCCCCTAACTAATTCAAAGGGGCAGAACTGCGGCTATCGCCGGTGCCGCG
CGAGCGGCGTACTGACGACTAGCTGCGGTAACACCCTTACATGTTACTTGAAGGCCTCTG
CGGCCTGTCGAGCTGCAAAGCTCCAGGACTGCACAATGCTCGTGAACGGAGACGACCTTG
TCATTATCTGTGAGAGCGCGGGAACCCAAGAGGATGCGGCGAAC-CTACGAGTCTTCACG
GAGGCTAT
>GZ471N.seq
CMGYTGCTTTGAYTCAACAGTCACTGAGAATGACATCCGCG-TTGAGGAGTCAATTTAYC
AATGTTGTGACTTGGCCCCCGAAGCCAGACAGGCCATAAGGKCGCTCACAGAGCGGCTTT
ATATCGGGGGTCCTTTGACYAATTCCAAAGGGCAAAGCTGCGGCTATCGCCGGTGCCGCG
CCAGCGGCGTGCTGACGACTAGTTGCGGTAAYACCCTCACATGTTACTTGAAGGCCTCTG
CAGCTTGTCGAGCCGCGAAGCTCCAAGACTGCACGATGCTCGTGAATGGAGACGACCTTG
TCATTATCTGCGAGAGCGCGGGGACCCAGGAGGACGCGGCAAGC-CTACGAGTCTTCACG
GAGGCTAT
>GZ472N.seq
CMGYTGCTTTGAYTCAACWGTTACTGAGAGTGACATCCGTG-TTGARGAGTCAATTTACC
AATGTTGTGACTTGGCCCCCGAAGCCAGACAGGCCATAAGGTCGCTCACCGAGCGGCTTT
ATATCGGGGGTCCCCTGACTAATTCAAAAGGGCAAARCTGCGGCTATCGCCGGTGCCGCG
CGAGCGGCGTACTGACGACTAGCTGCGGTAACACCCTTACATGTTACTTGAAGGCCTCTG
CGGCCTGTCGAGCTGCAAAGCTCCAGGACTGCACAATGCTCGTGAACGGAGACGACCTTG
TCATTATCTGTGAGAGCGCGGGAACCCAAGAGGATGCAGCAAGC-CTACRAGYCTTCACG
GAGGCTAT
>GZ479N.seq
CMGYTGCTTTGAYTCAACWGTCACTGAAAATGACATCCGYA-TTGAGGAGTCAATTTACC
AAAGTTGTGACTTGGCCCCCGAAGCCAGACAGGYCATAAGGTCGCTCACAGAGCGGCTYT
ATGTYGGGGGTCCTTTGACTAATTCCAAAGGGCAAAACTGCGGCTATCGCCGGTGCCGTG
CTAGCGGCGTGCTGACGACCAGCTGCGGTAATACCCTCACATGTTACTTGAAGGCCTCTG
CAGCCTGTCGAGCTGCGAAGCTCCAGGACTGCACGATGCTCGTGAATGGAGACGACCTTG
TCATTATCTGCGAGAGCGCGGGAACCCAGGAGGATGCGGCRAAC-CTACRAGTCTTCACG
GAGGCTAT
>GZ481N.seq
CMGYTGSTTTGAYTCAACAGTTACTGAGAGTGACATCCGTR-TTGAGGAGTCAATCTACC
AATGTTGTGACTTGGCCCCCGAAGCCAGGCAGGCCATAAGGTCGCTTACCGAGCGGCTTT
ATATCGGGGGTCCCTTGACTAACTCAAAAGGGCAAAACTGCGGCTATCGCCGGTGCCGTG
CGAGCGGCGTACTGACAACTAGCTGCGGTAACACCCTTACATGTTACTTGAAAGCCTCTG
CGGCCTGTCGAGCTGCAAAGCTCCAGGACTGCACAATGCTCGTGAACGGAGACGACCTTG
TCATTATCTGTGAGAGCGCGGGAACCCAAGAGGATGCGGCAAGC-CTACGAGCCTTCACG
GAGGCTAT
>GZ489N.seq
CMGYTGCTTTGAYTCAACYGTCACCGAGCGGGATATCCGG-ACTGAGAACGAAATCTATC
AGTCTTGCCAGCTGGATCCCGTGGCGAGGAAGGCAGTATCATCCCTAACAGAGCGGCTCT
ACGTAGGCGGCCCCATGGTAAACTCCAAGGGACAGTCATGTGGCTACCGTAGATGCCGCG
CYAGTGGGGTGCTGCCCACGAGCATGGGAAACACCCTCACATGCTATCTGAAGGCACAGG
CCGCCTGCAGGGCGGCCAACATCAAGGACTGTGACATGTTGGTGTGCGGAGATGACTTAG
TGGTCATCTGTGAGAGTGCCGGCGTCCAGGAGGACACTGCGTCA-CTGCGAGCTTTCACG
GAGGCTAT
>GZ503N.seq
CMGYTGCTTTGAYTCAACAGTCACTGAGAGTGACATCCGCG-TTGAGGAGTCGATTTACC
AATGTTGTGACTTGGCCCCCGAAGCTAGACAGGCCATAAGGTCGCTCACAGAGCGGCTTT
ATGTTGGGGGTCCTTTGACCAATTCCAAAGGGCAAAACTGCGGCTATCGCCGGTGCCGCG
CYAGCGGCGTGCTGACGACCAGCTGCGGWAAYACCCTCACATGTTACTTGAAAGCCTCTG
CAGCCTGTCGAGCTGCGAAGCTCCARGACTGCACGATGCTCGTGAAYGGAGACGACCTTG
TCATTATCTGCGAGAGCGCGGGAACCCAGGAGGATGCGGCAAAC-CTACGAGTCTTCACG
GAGGCTAT
>GZ505N.seq
CMGYTGCTTTGAYTCAACAGTTACTGAGAGTGACATCCGTG-TTGAGGAGTCAATCTACC
AATGTTGTGACTTGGCCCCCGAAGCCAGACAGGCCATAAGGTCGCTCACYGAGCGGCTTT
ATATCGGGGGTCCCCTGACTAATTCAAAAGGGCAAAACTGCGGCTATCGCCGGTGCCGCG
CGAGCGGCGTACTGACGACYAGCTGCGGYAACACCCTTACATGTTACTTGAAGGCCTCTG
CGGCCTGTCGAGCTGCAAAGCTCCAGGACTGCACAATGCTCGTGAACGGAGACGACCTTG
TCATTATCTGTGAGAGCGCGGGAACCCAAGAGGATGCGGCAAAC-CTACGAGTCTTCACG
GAGGCTAT
>GZ512N.seq
CMGYTGCTTTGAYTCAACTGTCACTGAACAGGACATCAGGG-TGGAAGAGGAGATATACC
AATGCTGTAATCTTGAACCGGAGGCCAGGAAAGTGATCTCCTCTCTCACGGAACGGCTTT
ACTGCGGGGGCCCTATGTTCAACAGCAAGGGGGCCCAGTGCGGTTATCGCCGTTGCCGTG
CCAGTGGAGTTCTGCCTACCAGCTTCGGCAATACAATCACTTGTTACATCAAGGCCACAG
CGGCTGCAAAAGCCGCAGGCCTCCGGAACCCGGACTTTCTTGTTTGCGGGGATGACCTGG
TCGTTGTGGCTGAGAGTGATGGCGTCGATGAGGATAGAGCAGCC-CTGAGAGCTTTCACG
GAGGCTAT
>GZ515N.seq
CMGYTGCTTTGAYTCAACAGTTACTGAGAGTGACATCCGTG-TTGAGGAGTCAATCTACC
AATGTTGTGACTTGGCCCCCGAAGCCAGACAGGCCATAAGGTCGCTCACCGAGCGGCTTT
ATATCGGGGGTCCCCTGACTAATTCAAAAGGGCAAAACTGCGGCTATCGCCGGTGCCGCG
CGAGCGGCGTACTGACGACTAGCTGCGGYAACACCCTTACATGTTACTTGAAGGCCTCTG
CRGCCTGTCGAGCTGCAAAGCTCCAGGACTGCACAATGCTCGTGAACGGAGACGACCTTG
TCATTATCTGTGAGAGYGCGGGAACCCAAGAGGATGCGGCAARCTCTACGAGYCTTCACG
GAGGCTAT
>GZ517N.seq
CMGYTGCTTTGAYTCAACAGTYACTGAGAGTGA-ATCCGTG-TTGAGGAGTCAATCTACC
AATGTTGTGACTTGGCCCCYGAAGCCAGACAGGCCATAAGGTCGCTCACTGAGCGGCTTT
ATATCGGGGGTCCCCTGACTAATTCAAAAGGGCAAAACTGCGGCTATCGCCGGTGCCGCG
CGAGCGGCGTACTGACGACTAGCTGCGGTAACACCCTTACATGCTACTTGAAGGCCRCTG
CGGCCTGTCGAGCTGCAAAGCTCCAGGACTGCACAATGCTCGTGAACGGAGACGACCTTG
TCATTATCTGTGAGAGCGCGGGAACCCAAGAGGATGCGGCGAGG-CTACGAGYCTTCACG
GAGGCTAT
>GZ519N.seq
CMGYTGCTTTGAYTCAACCGTCACTGAGCGGGATATCCGG-ACTGAGAACGACATCTATC
AGTCTTGCCAGCTGGATCCCATGGCGAGGAAGGCAGTATCATCCCTAACAGAACGGCTCT
ACGTAGGCGGCCCCATGGTGAACTCCARGGGACAGTCATGTGGCTACCGTAGATGCCGCG
CTAGTGGGGTGCTGCCCACGAGCATGGGAAACACTCTTACATGCTATCTGAAGGCACAGG
CCGCCTGTAGGGCGGCCAACATCAAGGATTGTGACATGTTGGTGTGCGGAGACGATTTGG
TGGTCATTTGTGAGAGTGCTGGCGTCCAGGAGGACACTGCGTCA-CTGCGAGCATTCACG
GAGGCTAT
>GZ520N.seq
CMGYTGCTTTGAYTCAACGGTYACCGAGAGTGATATCCGTG-TTGAGGAGTCAATTTACC
AATGTTGTGACCTGGCCCCCGACGCCAGACAGGCCATAARGTCGCTCACAGAGCGGCTCT
AYATCGGGGGTCCCCTGACTAATTCAAAAGGGCAGAACTGCGGCTATCGCCGGTGCCGCG
CGAGCGGTGTGCTGACGACYAGCTGCGGTAATACCCTCACATGTTACTTGAAGGCCTCTG
CAGCCTGTCGAGCTGCAAAGCTCCAGGACTGCACGATGCTCGTGAACGGAGACGACCTTG
TCGTTATCTGCGAGAGCGCGGGAACTCAAGAGGATGCGGCGA-ACCTACGAGCCTTCACG
GAGGCTAT
>GZ523N.seq
CMGYTGCTTTGAYTCAACRGTCACTGAGAGTGAYATCCGCG-TTGAGGAGTCAATTTACC
AATGTTGTGACTTGGCCCCCGAAGCCAGACAGGCCATAAGGTCGCTCACAGAGCGGCTCT
ATGTCGGGGGTCCYYTGACTAATTCCAAAGGGCAAAACTGCGGCTATCGCCGGTGCCGCG
CTAGCGGCGTGCTGACGACCAGCTGCGGTAATACCCTCACATGTTACTTGAAGGCCTCTG
CAGCCTGTCGAGCTGCRAAGCTCCAGGACTGCACGATGCTCGTGAATGGAGACGACCTTG
TCATTATCTGCGAGAGCGCGGGRACCCAGGAGGATGCGGCAAAC-CTACGAGTCTTCACG
GAGGCTAT
>GZ528N.seq
CMGYTGCTTTGAYTCAACRGTCACTGAGAGTGAYATCCGCG-TTGAGGAGTCAATTTACC
AATGTTGTGACTTGGCCCCCGAAGCCAGACAGGCCATAAGGTCGCTCACAGAGCGGCTAT
ATGTCGGGGGYCCTTTGAYTAATTCCAAAGGGCARAGCTGCGGCTATCGCCGRTGCCGCG
CYAGCGGCGTGCTGACGACCAGCTGCGGYAATACCCTCACATGTTACTTGAAGGCCWCTG
CAGCCTGTCGAGCTGCGAAGCTCCAGGACTGCACGATGCTCGTGAAYGGAGACGACCTTG
TCATTATCTGCGAGAGCGCGGGRACCCAGGAGGATGCGGCAAAC-CTACGAGTCTTCACG
GAGGCTAT
>GZ532N.seq
---------------------------------AGSTCGTG-T-GAGGAGTCA-TCTACC
AATGTTGTGACTTGGCCCCCGAAGCCAGACAGGCCATAAGGTCGCTCACCGAGCGGCTTT
ATATCGGGGGTCCCCTGACYAATTCAAAAGGGCAAAACTGCGGCTAYCGCCGGTGCCGCG
CGAGCGGCGTACTGACGACTAGCTGYGGTAACACCCTTACATGTTACTTGAAGGCCTCTG
CGGCCTGTCGAGCTGCAAAGCTCCAGGACTGCACAATGCTCGTGAACGGAGACGACCTTG
TCATTATCTGTGAGAGCGCGGGAACCCAAGAGGATGCGGCAAGC-CTACGAGCCTTCACG
GAGGCTAT
>GZ540N.seq
CMGYTGCTTTGAYTCAACTGTCACTGAACAGGACATCAGGG-TGGAAGAGGAGATATACC
AATGCTGTAATCTTGAACCGGAGGCCAGGAAAGTGATCTCCTCCCTCACGGAGCGGCTCT
ACTGYGGGGGCCCTATGTTYAACAGCAAGGGGGCCCAGTGCGGTTATCGCCGTTGCCGTG
CCAGTGGAGTTCTGCCTACCAGCTTCGGCAATACAATCACTTGTTACATCAAGGCCACAG
CGGCTGCCAAGGCCGCRGGCCTCCGGAACCCGGACTTTCTTGTTTGCGGGGATGACCTGG
TCGTGGTGGCTGAGAGTGATGGCGTCGATGAGGATAGAGCAGCC-CTGAGAGCTTTCACG
GAGGCTAT
>GZ541N.seq
CMGYTGCTTTGAYTCAACAGTYACTGAGAGTGACATCCGCG-TTGAGGAGTCAATYTACC
AATGTTGTGACTTGGCCCCCGAAGCCAGACAGGCCATAAGGTCGCTCACAGAGCGGCTCT
ATGTCGGGGGTCCTTTGACTAATTCCAAAGGGCAAAGCTGCGGCTATCGCCGGTGCCGCG
CHAGCGGCGTGCTGACGACCAGCTGCGGTAATACCCTCACATGTTACTTGAAGGCCTCTG
CAGCCTGTCGAGCTGCGAAGCTCCRGGAYTGCACGATGCTCGTGAATGGAGACGACCTKG
TCATTATCTGCGAGAGYGMGGGAACCCAGGAGGATGTGGCAAAC-CTACGAGYCTTCACG
GAGGCTAT
>GZ542N.seq
CMGYTGCTTTGAYTCAACAGTCACTGAGAGCGACATCCGCG-TTGAGGAGGGAATTTACC
AATGTTGTGACTTGGCCCCCGAAGCCAGACAGGCCATAAGGTCGCTCACGGAGCGGCTCT
ATGTCGGGGGTCCTCTGACTAATTCCAAAGGGCAGAACTGCGGCTATCGCCGGTGCCGCG
CTAGCGGCGTRCTGACGACCAGCTGCGGTAATACCCTCACATGTTACTTGAAGGCCTCTG
CAGCCTGTCGAGCTGCAAAGCTCCAGGACTGCACGATGCTCGTGAATGGAGACGACCTTG
TCATAATCTGCGAGAGCGCGGGAACCCAGGAGGATGCGGCAAGC-CTACGAGTCTTCACG
GAGGCTAT
>GZ543N.seq
CMGYTGCTTTGAYTCAACAGTCACTGAGAGTGACATCCGTG-TCGAGGAGTCAATTTACC
AATGTTGTGACTTGGCCCCCGAAGCCAGAAAGGCCATAAGGTCGCTCACAGAGCGGCTCT
ATGTCGGGGGTCCTCTGACTAACTCCAAAGGGCAAAGCTGCGGCTATCGCCGGTGCCGCG
CTAGCGGCGTGCTGACGACCAGCTGCGGTAATACCCTCACATGCTACTTGAAGGCCTCTG
CGGCCTGTCGAGCTGCGAAGCTCCAGGACTGCACGATGCTCGTGAATGGAGACGACCTTG
TCGTTATCTGCGAGAGCGCGGGAACCCAGGAGGACGCGGCAAAC-CTACGAGTCTTCACG
GAGGCTAT
>GZ545N.seq
CMGYTGCTTTGAYTCAACAGTCACTGAGAGTGACATCCGCA-CTGAGGAGTCAATTTACC
AATGTTGTGACTTGGCCCCCGAAGCCAGACAGGCCATAAGGTCGCTCACAGAGCGGCTCT
ATGTCGGGGGTCCTTTGACCAATTCCAAAGGGCAAAACTGCGGCTATCGCCGGTGCCGCG
CTAGCGGCGTGCTGACGACCAGCTGCGGTAATACCCTTACATGTTACTTGAAGGCCTCTG
CAGCCTGTCGAGCTGCGAAGCTCCAGGACTGCACGATGCTCGTGAACGGAGACGACCTTG
TCATTATCTGCGAGAGCGCGGGAACCCAGGAGGAYGCGGCGAAC-CTACGAGTCTTCACG
GAGGCTAT
>GZ550N.seq
CMGYTGCTTTGAYTCAACAGTCACTGAGAGTGACATCCGCG-TTGAGGAGTCAATTTACC
AATGTTGTGACTTGGCCCCCGAAGCCAGACAGGCCATAAGGTCGCTCACAGAGCGGCTCT
ATGTCGGGGGYCCTTTGACTAATTCCAAAGGGCAAAGCTGCGGCTATCGCCGGTGCCGCG
CCAGCGGCGTGCTGACGACCAGCTGCGGTAATACCCTCACATGTTACTTGAAGGCCTCTG
CAGCTTGTCGAGCTGCGAAGCTCCAAGACTGCACGATGCTCGTGAATGGTGACGACCTCG
TCATTATCTGTGAGAGTGCGGGAACCCAGGAGGACGCGGCAAGC-CTACGAGTCTTCACG
GAGGCTAT
>GZ556N.seq
CMGYTGCTTTGAYTCAACAGTCACTGAGAGTGACATCCGCG-TTGAGGAGTCAATTTACC
AATGCTGTGACTTGGCCCCCGAAGCCAGACAGGCCATAAGGTCGCTCACAGAGCGGCTYT
ATATCGGGGGTCCTCTGACYAAYTCCAAAGGGCAAARCTGCGGCTATCGCCGGTGCCGCG
CTAGCGGCGTGCTGACGACCAGCTGCGGTAATACCCTYACATGTTACTTGAAGGCCTCTG
CAGCCTGTCGAGCTGCRAAGCTCCAGGACTGCACGATGCTCGTGAATGGAGACGACCTTG
TCATTATCTGYGAGAGYGCGGGAACCCAGGAGGACGCGGCAAAC-CTACGAGTCTTCACG
GAGGCTAT
>GZ558N.seq
CMGYTGCTTTGAYTCAACAGTCACTGAGAGYGACATCCGCG-TTGAGGAGTCAATTTACC
AATGTTGTGACTTGGCCCCCGAAGCCAGACAGGCCATAAGGTCGCTCACAGAGCGGCTCT
ATGTCGGGGGTCCTTTGATYAATTCCAAAGGGCAAAGCTGCGGCTACCGCCGGTGCCGCG
CTAGCGGCGTGCTGACGACYAGCTGCGGTAATACCCTCACATGTTACTTGAARGCCTCTG
CAGCCTGTCGAGCTGCGAAGCTCCAGGACTGCACRATGCTCGTGAACGGAGACGACCTTG
TCATTATCTGCGAGAGCGCGGGAACCCAGGAGGATGCGGCAAAC-CTACGAGTCTTCACG
GAGGCTAT
>GZ566N.seq
CMGYTGCTTTGAYTCAACAGTCACTGAGARTGACATCCGCG-TTGAGGAGTCAATTTACC
AATGTTGTGACCTGGCCCCCGAAGCCAGACAGGCCATAAGGTCGCTCACAGAGCGGCTCT
ATGTCGGGGGTCCCTTGACYAATTCCAAAGGGCAGAGCTGCGGCTATCGCCGGTGCCGCG
CYAGCGGCGTGCTGACGACCAGCTGCGGTAATACCCTCACATGTTACTTGAAGGCCACTG
CAGCCTGTCGAGCTGCGAAGCTCCAGGACTGCACGATGCTCGTGAATGGAGACGACCTTG
TCATTATCTGCGAGAGCGCGGGAACCCAGGAGGATGCGGCAAAC-CTACGAGTCTTCACG
GAGGCTAT
>GZ567N.seq
CMGYTGCTTTGAYTCAACAGTCACYGAGAGTGACATCCGCG-TTGAGGAGTCAATATACC
AATGTTGTGACTTGGCCCCCGAAGCCAGACAGGCCATAAGGTCGCTCACAGAGCGGCTCT
ATGTCGGGGGTCCTYTGACTAATTCCAAAGGGCAAAACTGCGGCTATCGCCGGTGCCGCG
CCAGCGGYGTGCTGACGACTAGCTGCGGTAATACCCTCACATGTTACTTGAAGGCCTCTG
CAGCCTGTCGAGCTGCGAAGCTCCAGGATTGCACGATGCTCGTGAATGGAGACGACCTTG
TCATTATCTGCGAGAGCGCGGGAACCCAGGAGGATGCGGCAAAC-CTACGAGTCTTCACG
GAGGCTAT
>GZ571N.seq
CMGYTGCTTTGAYTCAACAGTCACTGAGAGTGACATCCGCG-TTGAGGAGTCGATTTACC
AATGTTGTGACTTGGCCCCCGAAGCCAGACAGGCCATAAGGTCGCTCACAGAGCGGCTCT
ATGTCGGGGGTCCTTTGACTAATTCCAARGGGCAAAGCTGCGGCTATCGCCGGTGCCGCG
CWAGCGGCGTACTGACGACCAGCTGCGGTAATACCCTTACATGTTACTTGAAGGCCTCTG
CAGCCTGTCGAGCCGCGAAGCTCCAGGACTGCACGATGCTCGTGAATGGAGACGACCTWG
TCATYATCTGCGAGAGCGCGGGAACCCAGGAGGATGCGGCGAAC-CTACGAGTCTTCACG
GAGGCTAT
>GZ574N.seq
CMGYTGCTTTGAYTCAACTGTCACYGAACAGGACATCAGGG-TGGAAGAGGAGATATACC
AATGCTGTAATCTTGAACCGGAGGCCAGGAAAGTGATCTCCTCCCTCACGGAGCGGCTTT
ACTGCGGGGGCCCTATGTTYAACAGCAAGGGGGCCCAGTGTGGTTATCGCCGTTGCCGTG
CCAGTGGAGTTYTGCCTACCAGCTTCGGCAATACAATCACTTGTTACATCAAGGCCACAG
CGGCTGCAAAGGCCGCAGGCCTCCGGAACCCGGACTTTCTTGTTTGCGGGGATGACCTGG
TCGTGGTGGCTGAGAGTGATGGCGTCGAYGAGGATAGAGCAGCC-CTGAGAGCTTTCACG
GAGGCTAT
>GZ578N.seq
CMGYTGCTTTGAYTCAACAGTTACTGAGAGTGACATCCGTG-TTGAGGARTCAATCTACC
AATGTTGTGACTTGGCCCCCGAAGCCAGACAGGCCATAAGGTCGCTCACCGAGCGGCTTT
ATATCGGGGGTCCCCTGACTAATTCAAAAGGGCAAAACTGCGGCTATCGCCGGTGCCGCG
CGAGCGGCGTACTGACGACTAGCTGCGGTAACACCCTTACATGTTACTTGAAGGCCTCTG
CRGCCTGTCGAGCTGCAAAGCTCCAGGACTGCACAATGCTCGTGAACGGAGACGACCTTG
TCATTATCTGTGAGAGCGCGGGAACCCAAGAGGATGCGGCAAGC-CTACGAGYCTTCACG
GAGGCTAT
>GZ580N.seq
CMGYTGCTTTGAYTCAACAGTYACTGAGAGTGACATCCGTG-TTGAGGAGTCAATCTACC
AATGTTGTGACTTGGCCCCCGAAGCCAGACAGGCCATAARGTCGCTCACCGAGCGGCTTT
ATATCGGGGGTCCCCTGACTAATTCAAAAGGGCAAAACTGCGGCTATCGCCGGTGCCGCG
CGAGCGGCGTACTGACGACTAGCTGCGGTAACACCCTTACATGCTACTTGAAGGCCTCTG
CGGCCTGTCGAGCTGCAAAGCTCCAGGACTGCACAATGCTCGTGAACGGAGACGACCTTG
TCATCATCTGTGAGAGCGCGGGAACCCAAGAGGACGCGGCAAGC-CTACGAGYCTTCACG
GAGGCTAT
>GZ582N.seq
CMGYTGCTTTGAYTCAACCGTCACTGAGCGGGATATCCGG-ACTGAACACGACATCTATC
AGTCTTGCCAGCTGGATYCYGTGGCGAGGAAGGCAGTGTCATCCCTAACAGAGCGGCTCT
ACGTAGGCGGCCCCATGGTAAACTCCAAGGGACAGTCATGTGGCTACCGTAGATGCCGCG
CCAGTGGGGTGCTGCCCACRAGCATGGGAAACACCVTCACATGCTATCTGAAGGCACARG
CCGCCTGTAGGGCAGCCAACATCAAGGATTATGACATGTTGGTGTGCGGAGACGAYTTGG
TGGTCATTTGTGAGAGTGCTGGCGTCCAGGAGGACACTGCGTCA-CTGCGAGCATTCACG
GAGGCTAT
>GZ586N.seq
CMGYTGCTTTGAYTCAACAGTCACTGAGAGTGACATCCGCG-TTGAGGAGTCAATTTACC
AATGTTGTGACTTGGCCCCCGAAGCCAGACAGGTCATAAGGTCGCTCACAGAGCGGCTCT
ATGTCGGGGGTCCTTTRACTAATTCCAAAGGGCAAAACTGCGGCTAYCGCCGGTGCCGCG
CTAGCGGCGTGCTGACGACYAGCTGCGGTAATACCCTYACATGTTACTTGAAGGCCTCTG
CAGCCTGTCGAGCTGCGAAGCTCCAGGACTGCACGATGCTCGTGAATGGAGACGACCTTG
TCATTATCTGCGAGAGCGCGGGAACCCAGGAGGATGCGGCAAAC-CTACGAGTCTTCACG
GAGGCTAT
>GZ589N.seq
CMGYTGCTTTGAYTCCACCGTCACCGAGCGGGATATCCGG-ACTGAGAATGACATCTATC
AGTCTTGCCAGCTGGATCCCRTGGCRAGGARGGCAGTRTCATCCCTCACAGAACGGCTCT
ACGTGGGCGGCCCCATGGTCAACTCCAAGGGACAGTCATGTGGCTACCGTAGATGCCGCG
CYAGTGGGGTGCTGCCCACGAGCATGGGAAACACCATCACATGCTATCTGAARGCACAGG
CCGCCTGCAGGGCGGCCAACATCAAGGACTWTGACATGTTGGTGTGCGGAGATGACTTRG
TGGTCATTTGTGAGAGTGCTGGCGTCCAGGAGGATACTGCGTCA-CTGCGAGCATTCACG
GAGGCTAT
>GZ591N.seq
CMGYTGCTTTGAYTCAACCGTCACTGAGCGGGATATCCGG-ACTGAGAACGACATCTATC
AGTCTTGCCAGCTGGATCCCGTGGCGAGGAAGGCAGTAGCATCCCTAACAGAACGGCTCT
ACGTGGGCGGCCCCATGGTGAACTCCAAGGGACAGTCATGTGGCTACCGTAGATGCCGCG
CCAGTGGGGTGCTGCCCACGAGCATGGGAAACACCTTGACATGCTATCTGAAGGCACAGG
CCGCCTGCAGGGCGGCCAACATCAAGGATTATGACATGTTGGTGTGCGGAGACGATTTGG
TGGTCATTTGTGAGAGTGCTGGCGTCCAGGAGGACACTGCGTCA-CTGCGAGCATTCACG
GAGGCTAT
>GZ595N.seq
CMGYTGCTTTGAYTCAACYGTCACTGAGCGGGATATCCGG-ACTGAGAACGATATCTATC
AGTCTTGCCAGCTGGATCCCGTGGCGAGGAGGGCAGTATCATCCCTAACRGAACGGCTCT
ACATAGGYGGYCCCATGATGAACTCCAAGGGACAGTCATGTGGCTACCGCAGATGCCGCG
CCAGYGGGGTGCTGCCCACGAGCATGGGAAACACCCTCACATGCTATCTGAAGGCACAGG
CCGCCTGTAGGGCGGCCAACATCAAGGATTATGACATGTTGGTGTGCGGAGACGACTTGG
TGGTCATTTGTGAGAGTGCTGGCGTCCAGGAGGACACTGCGTCA-CTGCGAGCATTCACG
GAGGCTAT
>GZ596N.seq
CMGYTGCTTTGAYTCAACCGTCACCGAGCGGGATATCCGG-ACTGAGAACGACATCTATC
AGTCTTGCCAGCTGGATCCCGTGGCAAGGAGGGCAGTATCATCCCTAACAGAACGGCTCT
ACGTGGGCGGCCCCATGGTAAACTCCAAGGGACAGCCGTGTGGCTACCGTAGATGCCGCG
CCAGTGGGGTGCTGCCCACGAGCATGGGAAACACYCTCACATGCTATCTGAAGGCACAGG
CCGCCTGTAGGGCGGCCAACMTCAAGGACTGTGACATGTTGGTGTGCGGAGATGACTTAG
TGGTCGTCTGTGAGAGTGCTGGCGTCCAGGAGGACACTGCGTCA-CTGCGAGCATTCACG
GAGGCTAT
>GZ598N.seq
CMGYTGCTTTGAYTCCACCGTCACTGAGCGGGATATCCGG-ACTGAGAATGACATCTATC
AGTCTTGCCARCTGGATCCCGTGGCAAGGAAGGCAGTATCATCCCTYACAGAACGGCTCT
ACGTGGGCGGGCCCATGGTCAATTCCAAGGGACAGTCATGTGGCTACCGTAGATGCCGCG
CCAGTGGGGTGCTGCCCACGAGCATGGGAAACACCATCACATGCTATCTGAAGGCACAGG
CCGCCTGCAGGGCGGCCAACATCAAGGACTGTGACATGTTGGTGTGCGGAGATGACTTAG
TGGTCATTTGTGAGAGTGCTGGCGTCCAGGAGGACACTGCGTCA-CTGCGAGCATTCACG
GAGGCTAT
>GZ601N.seq
CMGYTGCTTTGAYTCAACAGTWACTGAGAGTGACATCCGTG-TYGAGGAGTCAATCTACC
AATGTTGTGACTTGACCCCCGAAGCCAGACAGGCYATAAGGTCGCTCACCGAGCGGCTTT
ATATYGGGGGTCCCCTGACTAATTCAAAAGGGCAAAACTGCGGCTAYCGCCGGTGCCGCG
CGAGCGGYGTACTGACGACTAGCTGCGGTAACACCCTTACATGYTACTTGAAGGCCTCTG
CRGCCTGTCGAGCTGCAAAGCTCCAGGACTGCACAATGCTCGTGAACGGAGACGACCTTG
TCATYATCTGTGAGAGCGCGGGAACCCAAGAGGATGCGGCAAGC-CTACGAGYCTTCACG
GAGGCTAT
>GZ606N.seq
CMGYTGCTTTGAYTCAACGGTCACTGAGAATGACATCCGTA-CTGAGGAGTCAATTTACC
AATGTTGTGACTTGGCCCCCGAAGCCAAACAGGCTATAAGATCGCTCACAGAGCGGCTCT
ATATCGGGGGCCCCCTGACTAATTCGAAAGGGCAGAACTGCGGYTATCGCCGGTGCCGCG
CSAGCGGCGTGCTGACGACTAGCTGCGGCAACACCCTTACATGTTACTTGAAGGCCTCTG
CAGCCTGTCGAGCTGCGAAGCTCCAGAACTGCACGATGCTCGTGAACGGGGACGACCTTG
TCGTTATCTGTGAAAGCGCGGGAACCCAAGAGGATGCGGCGA-GCCTACGAGTCTTCACG
GAGGCTAT
>GZ607N.seq
CMGYTGCTTTGAYTCAACAGTTACTGAGAGTGACATCCGTG-TTGAGGAGTCAATCTACC
AATGTTGTGACTTGGCCCCCGAAGCCAGACAGGCCATAAGGTCGCTCACCGAGCGGCTTT
ATATCGGGGGTCCCCTGACTAATTCAAAAGGGCAAAACTGCGGCTATCGCCGGTGCCGCG
CGAGCGGCGTACTGACGACTAGCTGCGGTAACACCCTTACATGTTACTTGAAGGCCTCTG
CGGCCTGTCGAGCTGCAAAGCTCCAGGACTGCACAATGCTCGTGAACGGAGACGACCTYG
TCATTATCTGTGAGAGCGCGGGAACCCARGAGGATGCGGCGAGC-CTACGAGCCTTCACG
GAGGCTAT
>GZ615N.seq
CMGYTGCTTTGAYTCAACTGTCACTGAACAGGACATCAGGG-TGGAAGAGGAGATATACC
AATGCTGTAATCTTGAGCCGGAGGCCAGGAAAGTGATCTCCTCCCTCACGGAGCGGCTTT
ACTGCGGGGGCCCTATGTTCAACAGCAAGGGGGCCCAGTGTGGTTATCGCCGTTGTCGTG
CCAGTGGAGTTCTGCCTACCAGCTTCGGCAACACAGTCACTTGTTACATCAAGGCCACAG
CGGCTGCGAAGGCCGCAGGCCTCCGGAACCCGGACTTTCTTGTTTGCGGGGATGACCTGG
TCGTGGTGGCTGAGAGTGATGGCGTCGATGAGGATAGAGCAGCC-CTGAGAGCTTTCACG
GAGGCTAT
>GZ616N.seq
CMGYTGCTTTGAYTCAACTGTCACTGAACAGGACATCAGGG-TGGAAGAGGAGATATACC
AATGCTGTAATCTTGAACCGGAGGCCAGGAAAGTAATCTCCTCCCTCACGGAGCGGCTTT
ACTGCGGGGGCCCTATGTTCAACAGCAAGGGGGCCCAGTGTGGTTATCGCCGTTGCCGTG
CCAGTGGAGTTCTGCCTACCAGCTTCGGCAATACAATCACTTGTTACATCAAGGCCACAG
CGGCTGCAAAGGCCGCAGGCCTCCGGAACCCGGACTTTCTTGTCTGCGGGGATGACCTGG
TCGTGGTGGCTGAGAGTGATGGCGTCGATGAGGATAGAGCAGCC-CTGAGAGCCTTCACG
GAGGCTAT
>GZ617N.seq
CMGYTGCTTTGAYTCAACAGTCACTGAGAGTGAYATCCGCA-TTGAGGAGTCAATTTACC
AATGTTGTGACTTGGCCCCCGAAGCCAGACAAGCCATAAGGTCGCTCACAGAGCGGCTCT
ATGTCGGGGGTCCYATGATCAATTCCAAAGGGCAAAGCTGCGGCTATCGCCGGTGCCGCG
CTAGCGGCGTGCTGACGACCAGCTGCGGTAATACCCTCACATGTTACTTGAAGGCCTCTG
CAGCYTGTCGAGCTGCGAAGCTCCARGACTGCACGATGCTCGTGAATGGAGACGACCTTG
TCATTATCTGCGAGAGCGCGGGAACCCAGGAGGATGCGGCAAAC-CTACRAGTCTTCACG
GAGGCTAT
>GZ618N.seq
CMGYTGCTTTGAYTCAACAGTTACTGAGAGTGAYATCCGTG-TTGAGGAGTCAATCTACC
AATGTTGTGACTTGGCCCCCGAAGCCAGACAGGCCATAAGGTCGCTCACCGAGCGGCTTT
ATATCGGGGGTCCCCTGACTAATTCAAAAGGGCAAAACTGCGGCTATCGCCGGTGCCGCG
CGAGCGGCGTACTGACAACTAGCTGCGGTAACACCCTTACATGTTACTTGAAGGCCTCTG
CGGCCTGTCGAGCTGCAAAGCTCCAGGACTGCACAATGCTCGTGAACGGAGACGACCTTG
TCATTATCTGTGAGAGCGCGGGAACCCAAGAGGATGCAGCAAGC-CTACRAGTCTTCACG
GAGGCTAT
>GZ619N.seq
CMGYTGCTTTGAYTCAACCGTCACYGAGCGGGATATCCGG-ACTGAGAACGACATCTATC
AGTCTTGCCAGCTGGATCCCGTGGCGAGGAGGGCAGTGTCATCCCTAACRGAACGGCTCT
ACGTAGGCGGCCCCATGGTAAACTCCAAGGGACAGTCATGTGGCTACCGTAGATGCCGCG
CYAGTGGGGTGCTGCCCACGAGCATGGGAAACACCCTCACATGCTATCTGAAGGCACAGG
CCGCCTGCAGGGCGGCCAACATCAAGGACTGTGACATGTTGGTGTGCGGAGATGACTTAG
TTGTCATTTGTGAGAGTGCTGGCGTCCAGGAGGATACTGCGTCA-CTGCGAGCATTCACG
GAGGCTAT
>GZ626N.seq
CMGYTGCTTTGAYTCAACAGTTACTGAGAGTGACATCCGTG-TTGAGGAGTCAATCTACC
AATGTTGTGACTTGGCCCCCGAAGCCAGACAGGCTATAAGGTCGCTCACYGAGCGGCTTT
ATATCGGGGGTCCCCTGACTAAYTCAAAAGGSCAAAACTGTGGCTATCGCCGGTGCCGCG
CGAGCGGCGTACTGACGACTAGCTGCGGTAACACCCTTACATGTTACTTGAAGGCCTCTG
CGGCCTGTCGAGCTGCAAAGCTCCAGGACTGCACAATGCTCGTGAACGGAGACGACCTTG
TCATTATCTGTGAGAGCGCGGGAACCCAAGAGGAYGCAGCAAGC-CTACRAGCCTTCACG
GAGGCTAT
>GZ632N.seq
CMGYTGCTTTGAYTCAACCGTCACTGAGCGAGATATCCGG-ACTGAGAATGACATCTATC
AGTSTTGCCAGCTGGAYCCCGTGGCGAGGAAGGCAGTATCATCCCTRACAGAACGGCTCT
ACGTAGGCGGCCCCATGGTGAACTCCAAGGGRCAGTCATGTGGCTACCGTAGATGCCGCG
CCAGCGGGGTGCTGCCCACGAGYATGGGAAACACCCTCACATGCTATCTCAAGGCACAGG
CCGCCTGTAGGGCGGCCAACATCAAGGATTATGACATGTTGGTGTGCGGAGACGATTTGG
TGGTCATTTGTGAGAGTGCTGGCGTCCAGGAGGACACTGCGTCA-CTGCGAGCATTCACG
GAGGCTAT
>GZ641N.seq
CMGYTGCTTTGAYTCAACAGTTACTGAGAGTGACATCCGTG-TTGAGGAGTCAATCTACC
AATGTTGTGACTTGGCCCCCGAAGCCAGACAGGCCATAAGGTCGCTCACTGARCGGCTTT
AYATCGGGGGTCCCCTGACTAATTCAAAAGGGCAAAACTGCGGCTATCGCCGGTGCCGCG
CGAGCGGCGTACTGACGACTAGCTGCGGTAACACCCTTACATGYTACTTGAAGGCCTCTG
CGGCCTGTCGAGCTGCAAAGCTCCAGGACTGCACAATGCTCGTGAAYGGAGACGACCTTG
TCATTATCTGTGAGAGCGCGGGAACCCAAGAGGATGCGGCGAGC-CTACRAGCCTTCACG
GAGGCTAT
>GZ644N.seq
CMGYTGCTTTGAYTCAACCGTCACCGAGCGGGATATCCGG-ACTGAGAACGACATCTATC
AGTCTTGCCAGCTGGATCCCATGGCAAGGAAGGCAGTATCATCCCTAACAGAGCGGCTCT
ACGTAGGCGGCCCCATGGTAAACTCCAAGGGACAGTCATGTGGCTACCGTAGATGCCGCG
CCAGTGGGGTGCTGCCCACGAGCATGGGAAACACCCTCACATGCTACCTGAAGGCACAGG
CCGCCTGCAGGGCGGCCAACATCAAGGACTGTGACATGTTGGTGTGCGGAGATGACTTAG
TGGTCATTTGTGAGAGTGCTGGCGTCCAGGAGGACATTGCGTCA-CTGCGAGCATTCACG
GAGGCTAT
>GZ646N.seq
CMGYTGCTTTGAYTCAACAGTTACTGAGAGTGACATCCGTG-TYGAGGAGTCAATCTACC
AATGTTGTGACTTGGCCCCCGAAGCCAGACWGGCCATAAGGTCGCTCACCGAGCGGCTTT
ATATCGGGGGTCCCCTGACYAATTCAAAAGGGCAAAACTGCGGCTATCGCCGGTGCCGCG
CGAGCGGCGTACTGACGACTAGCTGCGGYAACACCCTTACATGTTACTTGAAGGCCTCTG
CGGCCTGTCGAGCTGCAAAGCTCCAGGACTGCACAATGCTCGTGAACGGAGACGACCTTG
TCATTATCTGTGAGAGCGCGGGAACCCAAGAGGATGCGGCGAGC-CTACGAGYCTTCACG
GAGGCTAT
>GZ647N.seq
CMGYTGCTTTGAYTCCACCGTCACTGAGAGAGACATTAGAA-CTGAGGAGTCCATATACC
AGGCCTGTTCCCTGCCTGAGGAGGCCCGCACTGCCATACATTCGCTGACTGAGAGACTTT
ACGTAGGAGGGCCCATGCTAAATAGCAAAGGCCAGRCCTGCGGGTACAGGCGTTGCCGCG
CCAGCGGGGTGCTCACCACTAGCATGGGAAACACCATCACATGCTATGTAAAAGCCCTGG
CGGCTTGCAAGGCCGCGGGGATAGTTGCGCCCACGATGCTGGTATGCGGCGACGACCTGG
TCGTCATCTCAGAAAGCCAGGGGACTGAGGAGGACGAGCGGAAC-CTGAGAGCCTTCACG
GAGGCTAT
>GZ651N.seq
CMGYTGCTTTGAYTCAACGGTCACRGAGCGCGACATTCAG-ACAGAGCRCGACATCTATC
AGTGCTGCCAGTTGGAGCCTGCAGCACGGAAAGCCATYACATCGCTCACTGACCGGCTGT
ACTGCGGTGGCCCCATGTTTAACTCTAAAGGTCAGGCATGTGGGTACCGCAGGTGCAGGG
CCAGTGGCGTCCTAACTACCAGCCTAGGCAATACTCTGACTTGCTACTTGAAAGCTCAAG
CGGCATGCAGRGCTGCYGGGCTGAGARACTTTGACATGTTGGTCTGCGGAGACGATCTTG
TCGTCATTTCGGAAAGTGTGGGGGTCTCGGAGGATGCCAGTGCA-CTGAGAGCTTTCACG
GAGGCTAT
>GZ652N.seq
CMGYTGCTTTGAYTCAACCGTCACCGAGCGGGATATCCGG-ACTGAGAATGACATCTATC
AGTCTTGCCAGCTGGACCCCGTGGCAAGGAGGGCAATATCATCCCTAACAGAGCGGCTCT
ACGTGGGCGGCCCCATGGTGAACTCCAAGGGACAGTCATGTGGCTACCGTAGATGCCGCG
CCAGTGGGGTGCTGCCCACGAGCATGGGGAACACCCTCACATGCTATCTGAAGGCACAGG
CCGCCTGTAGGGCGGCCAACATCAAGGACTATGACATGTTGGTGTGCGGAGATGACTTGG
TGGTCGTTTGTGAGAGTGCTGGCGTCCAGGAGGACACTGCGTCA-CTGCGAGCATTCACG
GAGGCTAT
>GZ653N.seq
CMGYTGCTTTGAYTCTACTGTCACTGAACAGGATATCAGGG-TGGAAGAGGAGATATACC
AATGCTGTAATCTTGAACCGGAGGCCAGGAAAGTGATCTCCTCCCTCACGGAGCGGCTTT
ACTGCGGGGGCCCTATGTACAACAGCAAGGGGGCCCAGTGTGGTTATCGCCGCTGCCGTG
CCAGTGGAGTTCTGCCTACCAGCTTCGGCAATACAATCACTTGCTACATCAAGGCCTCAG
CAGCCGTAAAGGCCGCAGGCCTCCGGAACCCGGACTTTCTTGTTTGCGGGGATGACCTGG
TCGTGGTGGCTGAGAGTGATGGCGTCGATGAGGATAGAGCAGCC-CTGAGAGCCTTCACG
GAGGCTAT
>GZ654N.seq
CMGYTGCTTTGAYTCAACCGTCACCGAGCGGGACATCCGG-ACTGAGAACGACATCTATC
AGTCTTGCCAGCTGGATCCCGTGGCGAGGAAGGCAGTATCATCCCTAACAGAACGGCTCT
ACGTAGGCGGGCCCATGGTAAACTCCAAGGGACTGCCATGTGGCTACCGTAGATGCCGCG
CYAGTGGGGTGCTGCCCACGAGCATGGGAAACACCCTCACATGCTATCTGAAGGCACAGG
CCGCCTGCAGGGCRGCCAACATCAAGGACTGTGACATGTTGGTGTGCGGAGATGACTTAG
TGGTCATTTGTGAGAGTGCTGGCGTCCAGGAGGACACTGCGTCA-CTGCGAGCATTCACG
GAGGCTAT
>GZ655N.seq
CMGYTGCTTTGAYTCAACAGTCACTGAGAGTGACATCCGCG-TTGAGGAGTCAATTTACC
AATGTTGTGACTTGGCCCCCGAAGCCAGACAGGCCATAAGGTCGCTCACAGAGCGGCTYT
ATATCGGGGGTCCTTTGACCAATTCCAAAGGGCAAAGCTGCGGCTATCGCCGGTGCCGCG
CTAGCGGCGTGCTGACGACCAGCTGCGGTAATACCCTCACATGTTACTTGAAGGCCTCTG
CRGCCTGTCGAGCTGCGAAGCTCCAGGACTGCACGATGCTCGTGAATGGAGACGACCTWG
TCATYATCTGCGAGAGCGCGGGAACCCAGGAGGATGCGGCAAAC-CTACGAGTCTTCACG
GAGGCTAT
>GZ656N.seq
CMGYTGCTTTGAYTCAACGGTCACCGAGAGCGACATCCGTG-TTGAGGAGTCAATTTACC
AATGTTGTGACTTGGCCCCCGAAGCCAGACAAGCCATAAGGTCGCTCACAGAGCGGCTCT
ATATCGGGGGCCCCCTGACTAATTCAAAAGGGCAGAACTGCGGTTATCGCCGGTGCCGCG
CGAGCGGCGTGCTGACGACYAGCTGCGGTAATACCCTYACATGTTACTTGAAGGCCTCTG
CAGCCTGTCGAGCCGCGAAGCTCCAGGACTGCACGATGCTCGTGAACGGAGACGACCTTG
TCGTTATCTGTGAAAGCGCGGGAACTCAAGAGGATGCGGCGA-ACCTACGAGTCTTCACG
GAGGCTAT
>gz659N.seq
CMGYTGCTTTGAYTCAACCGTCACTGAGCGGGATATCCGG-ACTGAGAACGATATCTATC
AGTCTTGCCAGCTGGATCCCGTGGCGAGGAAGGCAGTATCATCCCTAACAGAACGGCTCT
ACGTAGGCGGCCCCATGGTCAACTCCAAGGGGCAGTCATGTGGCTACCGTAGATGCCGCG
CCAGTGGGGTGCTGCCTACGAGCATGGGAAACACCCTCACATGCTAYCTGAAGGCACAGG
CCGCCTGYAGGGCGGCCAACATCAAGGATTATGACATGTTGGTGTGCGGAGACGATTTGG
TGGTCATTTGTGAGAGTGCTGGCGTCCAGGAGGACACTGCGTCA-CTGCGAGCATTCACG
GAGGCTAT
>GZ661N.seq
CMGYTGCTTTGAYTCAACCGTCACTGAGCGGGATATCCGG-ACTGAGAATGACATCTATC
AGTCTTGCAAGCTGGATCCCGTGGCAAGGAAGGCWATAGCATCCCTAACAGAACGGCTCT
ACGTAGGCGGCCCCATGGTAAACTCCAAGGGGCAGTCATGTGGCTATCGTAGATGCCGCG
CCAGTGGGGTGCTACCCACAAGCATGGGAAACACCGTCACATGCTATCTGAAGGCACAGG
CCGCCTGCAGGGCGGCCAACATCAAGGACTATGACATGTTGGTGTGCGGAGACGACTTAG
TGGTCATTTGTGAGAGTGCCGGCGTCCAGGAGGATACTGCGTCA-CTGCGAGCRTTCACG
GAGGCTAT
>GZ662N.seq
CMGYTGCTTTGAYTCTACTGTCACCGAACATGACATCAGGA-CGGAGGAGGAGATATACC
AATGCTGTGACCTTGAGCCAGAAGCTCGGAAGGCAATCAGCGCTCTTACAGAGCGGCTGT
ACATCGGGGGCCCCATGTTTAACAGCAAAGGGATCCAGTGCGGCTACCGCCGCTGCCGCG
CTAGTGGCGTCTTGCCTACCAGCTTTGGCAATACAATTACCTGTTACATCAAGGCCACTG
CCGCCRGCAGGGCCGCGGGTCTCAAAAACCCATCTTTCCTTGTCTGCGGGGACGATTTAG
TGGTGGTATCTGAAAGCTGCGGCGTCGAGGAGGACAGAACAGCT-CTGCGAGCCTTCACG
GAGGCTAT
>gz667N.seq
CMGYTGCTTTGAYTCAACAGTCACYGAGARTGACATCCGCR-TTGAGGAGTCAATTTACC
AATGTTGTGACTTGGCCCCCGAAGCCAGACAGGCCATAAGGTCGCTCACAGAGCGGCTCT
ATGTCGGGGGTCCTTTGACTAATTCCAAAGGGCAAAACTGCGGCTATCGCCGGTGCCGCG
CTAGCGGCGTGCTGACGACCAGCTGCGGTAATACCCTCACATGTTACTTGAAGGCCWCTG
CAGCCTGTCGAGCTGCGAAGCTCCAGGACTGCACGATGCTCGTGAATGGAGACGACCTTG
TCATTATCTGYGAGAGCGCGGGAACCCAGGAGGATGCGGCAAAC-CTACGAGTCTTCACG
GAGGCTAT
>GZ670N.seq
CMGYTGCTTTGAYTCAACAGTCACTGAGARTGACATCCGCG-TTGAGGAGGGAATTTACC
AATGTTGTGACTTGGCCCCCGAAGCCAAACAGGCCATAAGRTCGCTCACAGAGCGGCTCT
ACATCGGGGGTCCTTTGACYAATTCYAAAGGGCAAAACTGCGGCTATCGCCGGTGCCGCG
CTAGCGGCGTGCTGACGACCAGCTGCGGSAATACCCTCACATGTTACTTGAAGGCCTCTG
CRGCCTGTCGAGCTGCGAAGCTCCAGGACTGCACGATGCTCGTGAATGGGGACGACCTTG
TCATTATCTGTGAGAGCGCGGGAACCCAGGAGGATGCAGCAAAC-CTACGAGTCTTCACG
GAGGCTAT
>GZ671N.seq
CMGYTGCTTTGAYTCAACGGTCACCGAGAGTGATATCCGTG-TTGAGGAGTCAATTTACC
AATGTTGTGACTTGGCCCCCGAAGCCAGACAGGCCATAAGGTCGCTCACAGAGCGGCTCT
ATATCGGGGGTCCCCTGACTAATTCAAAAGGGCAGAACTGCGGGTATCGCCGGTGCCGCG
CAAGCGGTGTGCTGACGACTAGCTGCGGTAATACCCTCACATGCTACTTGAAAGCCTCTG
CAGCCTGTCGAGCTGCAAAGCTCCAGGACTGCACGATGCTCGTGAACGGAGACGACCTCG
TCGTTATCTGTGAGAGTGCGGGRACCCAGGAGGATGTGGCGA-ACCTACGAGTCTTCACG
GAGGCTAT
>GZ676N.seq
CMGYTGCTTTGAYTCAACAGTCACTGAGARTGACATCCGCG-TTGAGGAGTCGATTTACC
AATGTTGTGACTTGGCCCCCGARGCCAGACGRGCCATAARGTCGCTCACAGAGCGGCTCT
ATGTCGGGGGTCCTYTGAYTAATTCCAARGGGCAAAGCTGCGGCTATCGCCGGTGCCGCG
CTAGCGGCGTGCTGACGACCAGCTGCGGTAATACCCTCACATGTTACTTGAAGGCCTCTG
CAGCCTGTCGAGCTGCGAAGCTCCARGACTGCACGATGCTCGTGAATGGAGACGACCTTG
TCATYATCTGCGAGAGCGCGGGAACCCAGGAGGATGCGGCWAAC-CTACGAGTCTTCACG
GAGGCTAT
>GZ677N.seq
CMGYTGCTTTGAYTCAACTGTCACTGAACAGGACATCAGGG-TGGAAGAGGAGATATACC
AATGCTGTAACCTTGAACCGGAGGCCAGGAAAGTGATCTCCTCCCTCACGGAGCGGCTTT
ACTGCGGGGGCCCTATGTTCAACAGCAAGGGGGCCCAGTGTGGTTATCGCCGTTGCCGTG
CCAGTGGAGTTTTGCCTACCAGCTTCGGCAATACAATCACTTGTTACATCAAGGCCACAG
CGGCTGCAAAGGCCGCAGGCCTCCGGAACCCGGACTTTCTTGTTTGCGGGGATGATCTGG
TCGTGGTAGCTGAGAGTGATGGCGTCGATGAGGATAGAGCAGCC-CTGAGAGCYTTCACG
GAGGCTAT
>gz696N.seq
CMGYTGCTTTGAYTCGACCGTCACTGAGCGGGATATCCGG-ACTGAGAACGACATCTATC
AGTCCTGTCAGCTGGACCCCGTGGCAAGGAGGGCAGTATCATCCCTAACAGAACGGCTCT
ACGTAGGCGGCCCCATGGTGAACTCCAAGGGRCAGTCATGTGGCTACCGTAGATGCCGTG
CCAGTGGGGTGCTGCCCACRAGCATGGGAAACACCCTTACATGCTATCTGAAGGCACAAG
CCGCCTGCAGGGCGGCCAACATCAAGGACTGTGACATGTTGGTRTGCGGAGATGACTTAG
TGGTCATTTGYGAGAGTGCTGGCGTCCAGGAGGACGCTGCYTCC-CTGCGAGCATTCACG
GAGGCTAT
>gz707N.seq
CMGTTGCTTTGAYTCAACAGTCACTGAGAGTGACATCCGYA-CCGAGGAGTCAATTTACC
AATGTTGTGACTTGGCCCCCGAAGCCAGACAGGCCATAAGGTCGCTCACAGAGCGGCTCT
ATGTCGGGGGTCCYTTGACCAATTCCAAAGGGCAAAGCTGCGGCTATCGCCGGTGCCGCG
CTAGCGGCGTGCTGACGACCAGCTGCGGTAAYACCCTCACATGTTACTTGAAGGCCTCTG
CAGCCTGTCGAGCYGCGAAGCTCCAGGACTGCACGATGCTCGTGAATGGAGACGACCTTG
TCATYATCTGYGAGAGCGCGGGAACCCAGGAGGATGTGGCRAAC-CTACAAGCCTTCACG
GAGGCTAT
>gz715N.seq
CMGYTGCTTTGAYTCMACCGTCACTGAGAGGGATATCCGG-ACTGAGAACGACATCTATC
AGTCTTGCCAGCTGGATCCCGTGGCGAGGAAGGCAGTATCATCCCTCACAGAACGGCTCT
ACGTAGGYGGCCCCATGATGAACTCCAAGGGACAGTCATGTGGCTACCGTAGATGCCGCG
CYAGTGGGGTGCTGCCCACGAGCATGGGAAACACCCTCACATGCTATCTGAAGGCACAGG
CCGCCTGTAGGGCGGCCAACATCAAGGATTGTGACATGTTGGTGTGCGGAGACGATTTGG
TGGTCATTTGTGAGAGTGCTGGCGTCCAGGAGGACATTGCRTCA-CTGCGAGCATTCACG
GAGGCTAT
>gz742N.seq
CMGYTGCTTTGAYTCAACCGTCACTGAGCGGGATATCCGG-ACTGAGAACGACATCTATC
AGTCTTGCCAGCTGGATCCCGTGGCGAGGAAGGCAGTATCATCCCTRACAGAACGGCTCT
ACATAGGTGGCCCCATGGTGAACTCCAAGGGACAGTCGTGTGGCTACCGTAGATGCCGCG
CCAGCGGGGTGCTGCCCACGAGCATGGGAAACACCCTCACATGTTATCTGAAGGCACAGG
CCGCCTGTAGGGCGGCCAACATCAAGGATTATGACATGCTGGTGTGYGGAGACGATTTGG
TGGTCATTTGTGAGAGTGCTGGCGTCCAGGAGGACACTGCGTCA-CTGCGAGCATTCACG
GAGGCTAT
>gz748N.seq
CMGYTGCTTTGAYTCAACCGTCACCGAGCGGGAYATCCGG-ACTGAGAACGACATCTATC
AGTCCTGCCAGCTGGATCCCGTAGCAAGGAAGGCAGTATCATCCCTRACAGAACGGCTCT
ACGTAGGCGGCCCCATGGTAAACTCCAAGGGACARTCATGTGGCTACCGYAGATGCCGYG
CCAGTGGGGTGCTGCCCACRAGCATGGGAAACACCCTCACATGCTACTTGAAGGCACAGG
CCGCCTGCAGGGCGGCCAACATCAAGGACTATGACATGTTGGTGTGCGGAGATGACTTAG
TGGTCATTTGTGAGAGTGCTGGCGTCCAGGAGGACACTGCTTCA-CTGCGAGCATTCACG
GAGGCTAT
>gz752N.seq
CMGYTGCTTTGAYTCTACTGTCACCGAACATGACATCAGGA-CRGAGGAGGGGATATACC
AATGCTGTGACCTTGAACCGGAGGCTCGGAAGGCAATCAGCGCTCTCACGGAGCGGCTCT
ACATYGGGGGCCCTATGTATAACAGCAAAGGGCTCCAGTGTGGYTATCGCCGCTGCCGTG
CTAGCGGCGTCTTGCCTACCAGCTTTGGCAACACAATAACCTGTTACATCAAGGCCACTG
CCGCCAGCAGGGCCGCAGGTCTCAAAAACCCATCGTTCCTTGTCTGCGGGGACGACCTGG
TGGTGATATCTGAAAGCTGTGGCGTCGAGGAGGACAGATCAGCC-CTGCGAGCCTTCACG
GAGGCTAT
>gz754N.seq
CCGTTGCTTTGAYTCCACCGTCACYGAGCGGGATATCCGG-ACTGAGAATGACATCTATC
AGTCTTGCCAGCTGGATCCCGTGGCAAGGAGGGCAATATCATCCCTCACAGAACGGCTCT
ACGTGGGCGGCCCCATGGTCAACTCCAAGGGGCAGTCATGTGGCTACCGTAGATGCCGCG
CCAGTGGGGTGCTGCCCACGAGCATGGGAAACACCATCACATGCTATCTGAAGGCACAGG
CCGCCTGCAGGGCGGCCAACATCAAGGACTGTGACATGTTGGTGTGCGGAGATGACTTAG
TGGTCATTTGTGAGAGTGCTGGCGTCCAGGAGGACACTGCGTCA-CTGCGAGCATTCACG
GAGGCTAT
>gz757N.seq
CMGTTGCTTTGAYTCAACAGTCACTGAGARTGACATCCGCR-TTGAGGAGTCAATTTACC
AATGTTGTGACTTGGCCCCCGARGCCAGACAGGCCATAAGGTCGCTCACAGAGCGGCTYT
ATATCGGGGGTCCTTTGACTAATTCCAAAGGGCAAAGCTGYGGCTATCGCCGGTGCCGCG
CTAGYGGCGTGCTGACGACCAGCTGCGGTAACACCCTCACATGTTACTTGAAGGCCTCTG
CAGCCTGTCGAGCTGCGAAGCTCCAGGACTGCACRATGCTCGTGAATGGAGACGACCTTG
TCATTATCTGCGAGAGCGCGGGAACCCAGGAGGATGYGGCAAAC-CTACGAGTCTTCACG
GAGGCTAT
>gz758N.seq
CMGTTGCTTTGAYTCCACCGTCACCGAGCGGGATATCCGG-ACTGAGAATGACATCTATC
AGTCTTGCCAGCTGGATCCCATGGCAAGGAAGGCAGTATCATCCCTCACAGAACGGCTCT
ACGTGGGCGGCCCCATGACCAACTCCAAGGGGCAGTCATGTGGCTATCGTAGATGCCGCG
CCAGTGGGGTGTTGCCCACGAGCATGGGAAACACCATCACATGCTATCTGAAGGCACAGG
CCGCCTGCAGGGCGGCCAACATCAAGGACTGTGACATGTTGGTGTGCGGAGATGACTTAG
TGGTCATTTGTGAGAGTGCTGGCGTCCAGGAGGACACTGCGTCA-CTGCGAGCATTCACG
GAGGCTAT
>gz763N.seq
CCGT-GCTTTGAYTCAACAGTCACTGAGAGTGACATCCGYG-TTGAGGAGTCAATTTACC
AATGTTGTGACTTGGCCCCCGAAGCCAGACAGGCCATAARGTCGCTCACAGAGCGGCTYT
ATRTCGGGGGTCCTATGACTAAYTCCAAAGGGCAAAGCTGCGGCTATCGCCGGTGCCGCG
CTAGCGGTGTGCTGACGACCAGCTGCGGYAATACCCTYACATGTTACTTGAAGGCCTCTG
CAGCCTGTCGAGCTGCRAAGCTCCAGGACTGCACGATGCTCGTGAAYGGAGACGACCTTG
TCATCATCTGYGAGAGCGCGGGRACCCAGGAGGATGCGGCAAAC-CTACGAGTCTTCACG
GAGGCTAT
>gz764N.seq
CMGTTGCTTTGAYTCAACAGTTACTGAGAATGACATCCGTA-TTGAGGAGTCAATCTACC
AATGTTGTGACTTGGCCCCTGAAGCCAGACAGGCCATAAGGTCGCTCACTGAGCGGCTTT
ATATTGGGGGTCCCATGACTAATTCAAAAGGGCAAAACTGCGGCTATCGCCGGTGCCGCG
CGAGCGGCGTACTGACGACTAGCTGCGGTAACACCCTTACATGCTACTTGAAGGCCGCTG
CGGCCTGTCGAGCTGCAAAGCTCCAGGACTGCACAATGCTCGTGAACGGAGACGACCTTG
TCATTATCTGTGAGAGCGCAGGGACCCAAGAGGATGCGGCAAGC-CTACGAGTCTTCACG
GAGGCTAT
>gz765N.seq
CMGTTGCTTTGAYTCCACTGTCACCGAGCGGGATATCCGG-ACTGAGAATGACATCTATC
AGTCTTGCCRGCTGGACCCCGTGGCAAGGARGGCAGTATCATCCCTCACAGAACGGCTCT
ACGTGGGCGGCCCCATGGTCAACTCCAAGGGGCAGTCATGTGGCTACCGTAGATGCCGCG
CCAGTGGGGTGCTGCCTACGAGCATGGGAAACACCATCACATGCTATCTGAAGGCACAGG
CCGCCTGCAGGGCGGCCAACATCAAGGACTRTGACATGTTGGTGTGCGGAGATGACTTAG
TGGTCATTTGTGAGAGTGCTGGCGTCCAGGAGGACACTGCGTCA-CTGCGAGCATTCACG
GAGGCTAT
>gz781N.seq
CMGYTGCTTTGAYTCAACAGTCACTGAGAACGACATCCGCG-TTGAGGAGTCAATTTACC
AATGTTGTGACTTGGCCCCCGAAGCCAGACAGGCCATAAGGTCGCTCACAGAGCGGCTCT
ATGTTGGGGGTCCTCTGACTAATTCCAAAGGGCAAAGCTGCGGCTATCGCCGGTGCCGCG
CTAGCGGCGTGCTGACGACCAGCTGCGGTAACACCCTCACATGTTACTTGAAGGCCTCTG
CAGCCTGTCGAGCTGCGAAGCTCCAGGACTGCACGATGCTCGTGAATGGAGACGACCTTG
TCATTATCTGCGAGAGCGCGGGAACCCAGGAGGATGCGGCAAAC-CTACGAGTCTTCACG
GAGGCTAT
>gz782N.seq
CMGYTGCTTTGAYTCAACCGTCACYGAGCGGGATATCCGG-ACTGAGAACGACATCTATC
AGTCATGCCAGCTGGATCCCGTGGCAAGGAGGGCAGTATCATCCCTAACAGAGCGGCTCT
ACGTAGGMGGCCCCATGGTAAACTCCAAGGGACAGTCATGTGGCTACCGTAGATGCCGCG
CCAGTGGGGTGCTGCCCACRAGCATGGGAAACACCCTCACATGCTATCTRAAGGCACAGG
CCGCCTGCAGGGCGGCCAACATCAAGGACTGTGACATGTTGGTGTGCGGAGATGACTTAG
TGGTCATTTGTGARAGTGCTGGCGTCCAGGAGGACACTGCGTCA-CTGCGAGCATTCACG
GAGGCTAT
>gz784N.seq
CMGYTGCTTTGAYTCRACCGTCACTGAGAGAGACATTAGAA-CTGAGGAGTCCATATACC
AGGCCTGCTCCCTGCCTGAGGAGGCCCGCACTGCCATACACTCGCTGACTGAGAGACTTT
ACGTAGGGGGGCCCATGCTCAACAGCAAGGGCCAGACCTGCGGGTACAGGCGTTGCCGCG
CCAGCGGGGTGCTCACCACTAGCATGGGAAACACCATYACATGCTATGTMAAAGCCCTAG
CGGCTTGCAAGGCTGCAGGGATAGTTGCGCCCACAATGCTGGTATGCGGCGACGACCTGG
TCGTCATCTCAGAAAGCCAGGGGACTGAGGAGGACGAGCGGAAC-CTGAGAGYCTTCACG
GAGGCTAT
>gz786N.seq
CMGYTGCTTTGAYTCAACCGTCACTGAGCGGGACATCCGG-ACTGAGAACGACATCTATC
AGTCTTGCCAGCTGGATCCCATGGCGAGGAAGGCAGTATCATCCCTGACAGARCGGCTCT
ACGTAGGCGGCCCCATGGTGAACTCCAAGGGRCAGTCATGTGGCTACCGTAGATGCCGCG
CCAGTGGGGTGCTGCCCACRAGCATGGGAAACACCATCACATGCTATCTGAAGGCACAAG
CCGCCTGTAGGGCGGCCAACATCAAGGACTATGACATGTTGGTGTGCGGAGACGATTTGG
TGGTCATTTGTGAGAGTGCTGGCGTCCAGGAGGACACTGCGTCA-CTGCGAGCATTCACG
GAGGCTAT
>gz804N.seq
CAGYTGCTTTGAYTCAACCGTCACTGAGCGGGATATCCGG-ACTGAGAACGACATCTATC
AGTCTTGCCAGCTGGATCCCGTGGCGAGGAAGGCAGTATCATCCCTAACAGAACGGCTCT
ACATAGGTGGCCCCATGGTGAACTCCAAGGGACAGTCGTGTGGCTACCGTAGATGCCGCG
CCAGCGGGGTGCTGCCCACGAGCATGGGAAACACCCTCACATGTTATCTGAAGGCACAGG
CCGCCTGTAGGGCGGCCAACATCAAGGATTATGACATGCTGGTGTGTGGAGACGATTTGG
TGGTCATTTGTGAGAGTGCTGGCGTCCAGGAGGACACTGCGTCA-CTGCGAGCATTCACG
GAGGCTAT
>gz809N.seq
CMGYTGCTTTGAYTCAACCGTCACCGAGCGGGATATCCGG-ACTGAGAACGACATCTATC
AGTCTTGCCAGCTGGATCCCGTGGCAAGGAGGGCAGTATCATCCCTAACAGAGCGGCTCT
ACGTRGGCGGCCCCATGGTAAACTCCAAGGGRCAGTCATGTGGCTACCGTAGATGCCGCG
CYAGTGGGGTGCTGCCCACRAGCATGGGAAACACCATCACATGCTATCTGAAGGCACAGG
CCGCCTGCAGGGCGGCCAACATCAAGGACTGTGACATGTTGGTGTGCGGAGATGACTTAG
TGGTCATTTGTGAGAGTGCTGGCGTCCAGGAGGACACTGCGTCA-CTGCGAGCATTCACG
GAGGCTAT
>gz810N.seq
CRGYTGCTTTGAYTCAACCGTCACRGAGCGGGATATCCGG-ACTGAGAACGACATCTATC
AGTCTTGCCAGCTGGATCCCGTGGCAAAGAGGGCAATATCATCCCTAACAGAGCGGCTCT
ACGTAGGCGGCCCCATGGTAAACTCCAAGGGACAGTCATGTGGCTACCGTAGATGCCGCG
CCAGTGGGGTGCTGCCCACAAGCATGGGAAACACCCTCACATGCTATCTGAAGGCACAGG
CCGCCTGCAGGGCGGCCAAAATCAAGGACTGTGACATGTTGGTGTGCGGAGATGACTTAG
TGGTCATTTGYGAGAGTGCTGGCGTCCAGGAGGACACTGAGTCA-CTGCGAGCATTCACG
GAGGCTAT
>gz812N.seq
CCRYTGCTTTGAYTCCACCGTCACCGAGCGGGAYATCCGG-ACTGAGAATGACATCTATC
AGTCTTGCCAACTGGATCCCGTGGCAAGGAGGGCAGTATCATCCCTCACAGARCGGCTCT
ACGTGGGCGGCCCCATGGTCAACTCCAAGGGACAGTCATGTGGCTACCGTAGATGCCGCG
CCAGTGGGGTGCTGCCCACGAGCATGGGAAACACCATCACGTGCTATCTGAAGGCAAAGG
CCGCCTGCAGGGCGGCCAACATCAAGGACTGTGACATGTTGGTRTGCGGAGATGACTTAG
TGGTCATTTGTGAGAGTGCTGGCGTCCAGGAGGACACTGCGTCA-CTGCGAGCATTCACG
GAGGCTAT
>gz816N.seq
CMGYTGCTTTGAYTCAACAGTCACTGAGAGCGACATCCGCA-CCGAGGAGTCAATTTACC
AATGTTGTGACTTGGCCCCCGAAGCCAGACAGGCCATAAGGTCGCTCACAGAGCGGCTCT
ATGTCGGGGGTCCCATGACTAACTCCAAAGGGCAAAGCTGCGGTTATCGCCGGTGCCGCG
CTAGCGGCGTGCTGACGACCAGCTGCGGTAATACCCTCACATGCTACTTGAAGGCCTCTG
CAGCCTGTCGAGCTGCGAAGCTCCAGGACTGCACGATGCTCGTGAATGGAGACGACCTTG
TCATTATCTGCGAGAGCGCGGGAACCCAGGAGGATGCGGCGAAC-CTACGAGTCTTCACG
GAGGCTAT
>gz820N.seq
CCRYTGCTTTGAYTCGACCGTCACCGAGCGGGATATCCGG-ACTGAGAACGACATCTATC
AGTCTTGCCAGCTGGATCCCGTGGCAAGGAGGGCAGTGTCATCCCTAACAGAGCGGCTCT
ACGTAGGCGGTCCCATGGTAAACTCCAAGGGACAGTCATGTGGCTACCGTAGATGCCGCG
CCAGTGGGGTGCTGCCCACGAGCATGGGAAACACCCTCACATGCTATCTGAAGGCACAGG
CCGCCTGCAGGGCGGCCAACATCAAGGACTGTGACATGTTGGTGTGCGGAGATGACTTAG
TGGTCATTTGTGAGAGTGCTGGCGTCCAGGAGGACATTGCGTCA-CTGCGAGCATTCACG
GAGGCTAT
>gz826N.seq
CCRYTGCTTTGAYTCAACTGTCACTGAACAGGACATCAGGG-TGGAAGAGGAGATATACC
AATGCTGTAATCTTGAACCGGAGGCCAGGAAAGTGATCTCCTCTCTCACGGAACGGCTTT
ACTGCGGGGGCCCTATGTTCAACAGCAAGGGGGCCCAGTGCGGTTATCGCCGTTGCCGTG
CCAGTGGAGTTCTGCCTACCAGCTTCGGCAATACAATCACTTGTTACATCAAGGCCACAG
CGGCTGCGAAGGCCGCAGGCCTCCGGAACCCRGACTTTCTTGTTTGCGGGGATGATCTGG
TCGTGGTGGCTGAGAGTGATGGCGTCGATGAGGATAGAGCAGCC-CTGAGAGCYTTCACG
GAGGCTAT
>gz827N.seq
CMGTTGCTTTGAYTCAACAGTCACTGAGCGTGACATCCGCA-CTGAGGAGTCAATTTACC
AATGTTGTGACTTGGCCCCCGAAGCCAGRCAGGCCATAAGGTCGCTCACAGAGCGGCTAT
ATGTCGGGGGTCCTCTGACTAATTCCAAAGGSCAAAGCTGCGGCTATCGCCGGTGCCGCG
CYAGCGGCGTGCTGACGACCAGYTGCGGTAATACCCTCACATGTTACTTGAAGGCCTCTG
CAGCCTGTCGAGCTGCGAAGCTCCAGGACTGCACGATGCTCGTGAACGGAGACGACCTTG
TCATTATCTGCGAGAGCGCGGGAACCCAGGAGGACGYGGCGAAC-CTACGAGTCTTCACG
GAGGCTAT
>gz830N.seq
CRGYTGCTTTGAYTCAACCGTCACTGAGCGGGATATCCGG-ACTGAGAACGAYATCTATC
AGTCTTGCCAGCTGGACCCCRTGGCGAGGAAGGCAGTATCATCCCTAACGGAACGGCTCT
ACGTAGGYGGCCCCATGGTGAACTCCAAGGGACAGTCATGTGGCTACCGTAGATGCCGCG
CCAGTGGGGTGCTGCCCACRAGCATGGGAAACACCCTCACATGCTAYCTGAAGGCACAGG
CCGCCTGTAGGGCGGCCAACATCAAGGACTATGACATGTTGGTGTGCGGAGACGATTTGG
TGGTCATTTGTGAGAGTGCTGGCGTCCAGGAGGACACTGCGTCA-CTGCGAGCATTCACG
GAGGCTAT
>gz831N.seq
CMGYTGCTTTGAYTCAACCGTCACTGAGCGGGATATCCGG-ACTGAGAACGACATCTATC
AGTCTTGCCAGCTGGATCCCATGGCGAGGAGGGCAGTATCATCCCTAACAGAACGGCTCT
ACGTAGGCGGCCCCATGGTGAACTCCAAGGGRCAGTCRTGTGGCTACCGTAGATGCCGCG
CTAGTGGGGTGCTGCCCACGAGCATGGGAAACACCCTCACATGCTATCTGAAGGCACAGG
CCGCCTGTAGGGCGGCCAACATCAAGGATTGTGACATGTTGGTGTGCGGAGACGATTTGG
TGGTCATTTGTGAGAGTGCTGGCGTCCAGGAGGACACTGCGTCA-CTGCGAGCATTCACG
GAGGCTAT
>gz833N.seq
CMGTTGCTTTGAYTCAACAGTCACTGAGAGTGAYATCCGCG-TYGAGGAGTCAATTTACC
AATGTTGTGACTTGGCCCCCGAAGCCAGACAGGCCATAAGGTCGCTCACAGAGCGGCTCT
ATGTCGGGGGTCCTTTGACTAATTCCAAAGGGCARAGCTGCGGCTATCGCCGGTGCCGCG
CYAGCGGCGTGCTGACGACCAGCTGCGGTAAYACCCTYACATGTTACTTGAAGGCCTCWG
CAGCCTGTCGAGCTGCRAAGCTCCAGGACTGCACGATGCTCGTGAATGGAGACGACCTTG
TCATTATCTGCGAGAGCGCGGGAACCCAGGAGGATGRGGCAAAC-CTACGAGTCTTCACG
GAGGCTAT
>gz834N.seq
CCGTTGCTTTGAYTCAACCGTCACTGAGCGGGATATCCGG-ACTGAGAACGACATCTATC
AGTCTTGCCAGCTGGATCCCGTGGCGAGGAGGGCAGTGTCATCCCTAACRGAACGGCTCT
ACGTAGGCGGCCCCATGGTGAACTCCAAGGGACAGTCATGTGGYTACCGTAGATGCCGCG
CCAGTGGGGTGCTGCCCACGAGCATGGGAAACACCCTCACATGCTAYCTRAAGGCACAGG
CCGCCTGTAGGGCGGCCAACATCAAAGATTATGACATGTTGGTGTGCGGAGACGATTTGG
TGGTCATTTGTGAGAGTGCTGGCGTCCAGGAGGACACTGYGTCA-CTGCGAGCATTCACG
GAGGCTAT
>gz836N.seq
CCRYTGCTTTGAYTCAACTGTCACTGAACAGGACATCAGGG-TGGAAGAGGAGATATACC
AATGCTGTAATCTTGAACCGGAGGCCAGGAAAGTGATCTCCTCCCTCACGGAGCGGCTTT
ACTGCGGGGGCCCTATGTTCAACAGCAAGGGGGCCCAGTGTGGTTATCGCCGTTGCCGTG
CCAGTGGAGTTCTGCCTACCAGCTTCGGCAATACAATCACTTGTTACATCAAGGCCACAG
CGGCTGCAAAGGCCGCRGGCCTCCGGAACCCGGACTTTCTTGTTTGCGGGGATGACCTGG
TCGTGGTGGCTGAGAGCRATGGCGTCGATGAGGATAGAGCAGCC-CTGAGAGCTTTCACG
GAGGCTAT
>gz837N.seq
CMGTTGCTTTGAYTCRACCGTCACYGAGAGAGACATTAGAA-CTGAGGAGTCCATATACC
AGGCCTGCTCCCTGCCTGAGGAGGCCCGCACTGCCATACACTCGCTGACTGAGAGACTTT
ACGTAGGGGGGCCCATGCTCAACAGCAAGGGCCAGACCTGCGGGTACAGGCGTTGCCGCG
CCAGCGGGGTGCTCACCACTAGCATGGGAAACACCATCACATGCTATGTAAAAGCCCTAG
CGGCYTGYAAGGCTGCAGGGATAGTTGCGCCCACAATGCTGGTATGCGGCGACGACCTGG
TCGTCATCTCAGAAAGCCAGGGGACTGAGGAGGACGAGCGGAAC-CTGAGAGCCTTCACG
GAGGCTAT
>gz838N.seq
CMGTTGCTTTGAYTCTACTGTCACCGAACATGACATCAGGA-CGGAGGAGGAGATATACC
AATGCTGTGACCTTGAGCCAGAGGCTCGGAAGGCAATCAGCGCTCTCACGGAGCGGCTGT
ACGTCGGGGGCCCCATGTATAACAGCAAAGGGCTCCAGTGCGGCTATCGCCGCTGCCGTG
CTAGCGGCGTCTTGCCTACCAGCTTTGGCAATACAATAACCTGTTACATCAAGGCCAATG
CCGCCTGCAGGGCCGCGGGTCTCAAAAACCCATCTTTCCTTGTCTGCGGGGACGATTTGG
TGGTGATATCTGAAAGCTGCGGCGTCGAGGAGGACAGAGCAGCT-CTGCGAGCCTTCACG
GAGGCTAT
>gz839N.seq
CMGYTGCTTTGAYTCAACCGTCACTGAGCGGGATATCCGG-ACTGAGAACGACATCTATC
AGTCTTGCCAGCTGGATCCCGTGGCGAGGAAGGCAGTATCATCCCTAACAGAACGGCTCT
ACGTRGGCGGCCCCATGGTGAACTCCAGGGGGCAGTCATGTGGCTACCGTAGATGCCGCG
CYAGTGGGGTGCTGCCCACGAGCATGGGAAACACCCTCACATGCTACCTGAAGGCACAGG
CCGCCTGTAGGGCGGCCAACATCAAGGATTATGACATGTTGGTGTGCGGAGACGATTTGG
TGGTCATTTGTGAGAGTGCTGGCGTCCAGGAGGACACTGCGTCA-CTGCGAGCATTCACG
GAGGCTAT
>gz841N.seq
CMGTTGCTTTGAYTCAACCGTCACTGAGCGGGATATCCGG-ACTGAGAACGACATCTATC
AGTCTTGCCAGCTGGACCCCTTGGCAAGGAAGGCAGTATCATCCCTAACAGAACGGCTCT
ACGTAGGWGGCCCTATGATGAACTCCAAGGGACAATCATGTGGCTACCGTAGATGCCGCG
CCAGTGGGGTGCTGCCCACAAGCATGGGAAACACCCTCACATGCTATCTGAAGGCACAGG
CCGCCTGCAGGGCGGCCAACATCAAGGACTGTGACATGTTGGTGTGCGGAGATGACTTAG
TGGTCATTTGTGAGAGTGCTGGCGTCCAGGAGGACACTGCGTCA-CTGCGAGCATTCACG
GAGGCTAT
>gz842N.seq
CAGYTGCTTTGAYTCAACAGTCACTGAGAGTGACATCCGCG-TTGAGGAGTCRATTTACC
AATGYTGTGACTTGGCCCCCGAAGCCAGACAGGCCATAAGGTCGCTCACAGAGCGGCTYT
ATGTCGGGGGTCCTTTGACTAATTCYAAAGGGCAAMGCTGCGGCTATCGCCGGTGCCGCG
CYAGCGGCGTGCTGACGACCAGCTGCGGTAAYACCCTCACATGCTACTTGAAGGCCTCTG
CAGCCTGTCGAGCTGCRAAGCTCCAGGACTGCACGATGCTCGTGAATGGAGACGACCTTG
TCATYATCTGYGAGAGCGCGGGAACYCAGGAGGATGCGGCAAAC-CTACGAGTCTTCACG
GAGGCTAT
>gz844N.seq
CRGYTGCTTTGAYTCAACCGTCACTGAGCGGRATATCCGG-ACTGAGAACGACATCTATC
AGTCTTGCCAGCTGGATCCCGTGGCGAGGAAGGCAGTATCATCCCTAACAGAACGGCTCT
ACRTAGGTGGCCCCATGRTGAACTCCAAGGGACAGTCATGTGGCTACCGTAGATGCCGCG
CYAGCGGGGTGCTGCCCACGAGCATGGGAAACACCMTCACATGTTATCTGAAGGCACAGG
CCGCCTGTAGGGCGGCCAACATCAAGGATTATGACATGCTGGTGTGCGGAGACGATTTGG
TGGTCATTTGTGAGAGTGCTGGCGTCCAGGAGGACACTGCGTCA-CTGCGAGCAYTCACG
GAGGCTAT
>gz864N.seq
CMGYTGCTTTGAYTCAACCGTCACTGAGCGGGATATCCGG-ACTGAGAACGACATCTATC
AGTCTTGCCAGCTGGATCCCGTGGCGAGGAAGGCAGTATCATCCCTAACAGAGCGGCTCT
ACGTAGGCGGCCCCATGGTGAACTCCAAGGGACAGTCATGTGGCTACCGTAGATGCCGCG
CTAGTGGGGTGCTGCCCACGAGCATGGGAAACACCCTCACATGCTATCTGAAGGCACAGG
CCGCCTGTAGGGCGGCCAACATCAAGGACTATGACATGTTGGTGTGCGGAGACGATTTGG
TGGTCATTTGTGAGAGTGCTGGCGTCCAGGAGGACACTGCGTCA-CTGCGAGCATTCACG
GAGGCTAT
>gz867N.seq
CMGTTGCTTTGAYTCAACTGTCACTGAACAGGACATCAGGG-TGGAAGAGGAGATATACC
AATGCTGTAATCTTGAACCGGAGGCCAGGAAAGTGATCTCCTCCCTCACGGAACGGCTTT
ACTGCGGGGGCCCTATGTTYAACAGCAAGGGGGCCCAGTGTGGTTATCGCCGTTGCCGTG
CCAGTGGAGTTCTGCCTACCAGCTTCGGCAATACAATCACTTGTTACATCAAGGCCACAG
CGGCTGCAAATGCCGCAGGCCTCCGGAACCCGGACTTTCTTGTTTGCGGGGATGATCTGG
TCGTGGTGGCTGAGAGTGATGGCGTCGATGAGGATAGAGCAGCC-CTGAGAGCTTTCACG
GAGGCTAT
>gz870N.seq
CMGYTGCTTTGAYTCAACCGTCACTGAGCGGGATATCCGG-ACTGAGAACGACATCTATC
AGTCTTGCCAGCTGGATCCCATGGCGAGGAAGGCAGTATCRTCCCTAACAGAACGGCTCT
ACGTAGGCGGSCCCATGGTGAACTCCAAGGGACAGTCATGTGGCTACCGTAGATGCCGCG
CCAGTGGGGTGCTGCCCACTAGCATGGGAAACACCATCACATGCTAYCTGAAGGCACAGG
CCGCCTGTAGGGCGGCCAACATCAARGACTATGACATGTTGGTGTGCGGAGACGATCTGG
TGGTCATTTGTGAGAGTGCTGGCGTCCAGGAGGACACTGCGTCA-CTGCGAGCATTCACG
GAGGCTAT
>gz871N.seq
CMGYTGCTTTGAYTCAACCGTCACAGAGCGGGATATCCGG-ACTGAGAACGACATCTATC
AGTCTTGCCAGCTGGATCCCATAGCAAGGAGGGCAGTGTCATCCCTAACAGAACGGCTCT
ACGTAGGCGGCCCCATGGTAAACTCCAAGGGACAGTCGTGTGGCTACCGTAGATGCCGCG
CYAGTGGGGTGCTGCCCACGAGCATGGGAAACACCATCACATGCTATCTGAAGGCACAGG
CCGCCTGCAGGGCGGCCAACATCAAGGACTGTGACATGTTGGTGTGCGGAGATGACTTGG
TGGTCATTTGTGAGAGTGCTGGCGTCCAGGAGGACACTGCGTCA-CTGCGAGCATTCACG
GAGGCTAT
>n-GZ05N.seq
CMGYTGCTTTGAYTCYACCGTCACYGAGCGGGATATCCGG-ACTGAGAACGACATCTATC
AGTCTTGCCAGCTGGATCCTGTGGCGAGGAAGGCAGTATCATCCCTAACAGAACGGCTCT
ACGTAGGCGGCCCCATGGTGAACTCCAAGGGACAGTCATGTGGCTACCGTAGATGCCGCG
CTAGTGGGGTGCTGCCCACGAGCATGGGAAACACCCTCACATGCTATCTGAAGGCACARG
CCGCCTGTAGGGCGGCCAACATCAAGGATTATGACATGTTGGTGTGCGGAGACGATTTGG
TGGTCATTTGTGAGAGTGCTGGCGTCCAGGAGGACACTGCGTCA-CTGCGAGCATTCACG
GAGGCTAT
>n-GZ12N.seq
CMGYTGCTTTGAYTCAACCGTCACTGAGCGGGATATCCGG-ACTGAGAATGACATCTATC
AGGCTTGTCAGCTGGATCCCGTGGCGAGGAAGGCAGTATCATCCCTAACAGAACGGCTCT
ACGTAGGTGGCCCTATGGTGAACTCCAAGGGACAGTCATGTGGTTACCGTAGATGCCGCG
CCAGCGGGGTGCTGCCCACGAGCATGGGAAACACCATCACATGCTATCTCAAGGCACAGG
CCGCCTGYAGGGCGGCCAACATCAAGGACTATGACATGTTGGTGTGCGGAGACGATTTGG
TGGTCATTTGTGAGAGTGCTGGCGTCCAGGAGGACACTGCGTCA-CTGCGAGCATTCACG
GAGGCTAT
>n-GZ18N.seq
CMGYTGCTTTGAYTCTACTGTCACTGAACAAGACATCAGGG-TGGAAGAGGAGATATACC
AATGCTGTAATCTTGAACCGGAGGCCAGGAAAGTGATCTCCTCCCTCACGGAGCGGCTTT
ACTGCGGGGGCCCTATGTTTAACAGCAAGGGGGCCCAGTGTGGTTATCGCCGTTGCCGTG
CCAGTGGAGTTCTGCCTACCAGCTTCGGCAATACAGTCACTTGTTACATCAAGGCCACAG
CGGCTGCACGTGCCGCAGGCCTCCGGAACCCGGACTTTCTTGTTTGCGGGGATGACCTGG
TCGTGGTGGCTGAGAGTGAYGGCGTCGATGAGGATAGAGCAGCC-CTGAGAGCTTTCACG
GAGGCTAT
>n-GZ19N.seq
CMGYTGCTTTGAYTCAACAGTCACTGAGCGCGACATACGC-ACTGAGCATGACATCTACC
AGAGCTGCCAATTGGAACCTGAAGCCAGAAAGGCCATAACATCTTTGACCGAGAGGCTGT
ACTGCGGTGGCCCCATGTACAACTCACGGGGCCAACTCTGCGGAATACGCAGGTGCCGCG
CAAGTGGGGTACTTCCCACTAGCTTGGGCAACACCATGACGTGCTACATAAAAGCACAAG
CAGCGTGTCGCGCAGCAGGCCTCGCCAACTTTGACATGCTGGTCTGCGGAGACGATCTAG
TAGTCGTAGCGGAGAGCGTTGGCGTTCCCGAGGATGCAGCCAAC-CTGCGAGCTTTCACG
GAGGCTAT
>n-GZ26N.seq
CMGYTGCTTTGAYTCAACAGTTACTGAGAGTGACATCCGTG-TTGAGGAGTCAATCTACC
AATGTTGTGACTTAGCCCCCGAAGCCAGACAGGCCATAAGGTCGCTCACCGAGCGGCTTT
ATATCGGGGGTCCCCTRACTAATTCAAAAGGGCAAAACTGCGGCTATCGCCGGTGCCGCG
CGAGCGGCGTACTGACGACTAGCTGCGGTAATACCCTTACATGTTACTTGAAGGCCTCTG
CGGCCTGTCGAGCTGCAAAGCTCCAGGACTGCACAATGCTCGTGAACGGAGACGACCTCG
TCATTATCTGTGAGAGCGCGGGAACCCAAGAGGACGCGGCAAGC-CTACRAGCCTTCACG
GAGGCTAT
>n-GZ30N.seq
CMGYTGCTTTGAYTCAACCGTCACTGAGCGGGATATCMGG-ACTGAGAACGATATCTATC
AGTCTTGCCAGCTGGACCCYGTGGCGAGGAAGGCAGTATCATCCCTAACRGAACGGCTCT
ACGTAGGCGGCCCCATGRTGAACTCCAAGGGWCAGTCATGTGGCTACCGTAGATGCCGCG
CCAGTGGGGTGCTACCCACAAGCATGGGAAACACTCTCACATGCTATCTGAAGGCACAGG
CCGCCTGTAGGGCRGCCAACATCAAGGATTATGACATGTTGGTGTGCGGAGACGATTTGG
TGGTCATTTGTGAAAGTGCTGGCGTCCAGGAGGACAMTGCGTCA-CTGCGAGCATTCACG
GAGGCTAT
>n-GZ35N.seq
CMGYTGCTTTGAYTCAACCGTCACCGAGCGGGATATCCGG-ACTGAGAACGACATCTATC
AGTCTTGCCAGCTGGATCCCGTGGCAAGGAGGGCAGTATCATCCCTAACAGAGCGGCTCT
ACGTAGGCGGCCCCATGGTAAACTCCAAGGGACAGTCATGTGGCTACCGTAGATGCCGCG
CCAGTGGGGTGCTGCCCACGAGCATGGGAAACACCCTCACATGCTATCTRAAGGCACAAG
CCGCCTGCAGGGCGGCCAACATCAAGGACTGTGACATGTTGGTGTGCGGAGATGACTTAG
TGGTCATTTGTGAGAGYGCTGGCGTCCAGGAGGACACTGCATCG-CTGCGAGCATTCACG
GAGGCTAT
>n-GZ36N.seq
CMGYTGCTTTGAYTCAACTGTCACTGAGAGAGACATCAGAA-CTGAGGAGTCCATATACC
AGGCCTGCTCYCTGTCCGAGGAGGCCCGCACTGCCATACACTCGCTGACTGAGAGACTYT
ACGTRGGDGGGCCCATGCTCAACAGCAARGGCCAGGCCTGCGGGTACAGGCGTTGCCGCG
CCAGCGGGGTGCTCACYACTAGCATGGGCAATACCATCACATGCTAYGTAAAGGCCCTAG
CGGCTTGTAAAGCYGCAGGGATAGTTGCGCCCACAATGTTGGTATGCGGCGACGACYTGG
TTGTCATCTCAGAAAGCCAGGGGACYGAGGAGGACGAGCGGAAC-CTGAGAGCCTTCACG
GAGGCTAT
>n-GZ40N.seq
CMGYTGCTTTGAYTCAACCGTCACCGAGCGGGATATCCGG-ACTGAGAACGACATCTATC
AGTCTTGCCAGCTGGATCCCGTGGCAAGGAGGGCAATATCATCCCTAACAGAGCGGCTCT
ACGTAGGCGGYCCCATGGTAAACTCCAAGGGACAGTCTTGTGGCTACCGTAGATGCCGCG
CCAGTGGGGTGCTGCCCACGAGCATGGGAAACACCCTCACATGCTATCTGAAGGCACAGG
CCGCCTGCAGGGCGGCCAACATCAAGGACTGTGACATGTTGGTGTGCGGAGATGACTTAG
TGGTCATTTGTGAGAGTGCTGGYGTCCAGGAGGAYACTGCGTCA-CTGCGAGCATTCACG
GAGGCTAT
>n-GZ46N.seq
CMGYTGCTTTGAYTCAACAGTCACTGAGARTGACATCCGAG-CTGAGGAGTCAATTTACC
AATGTTGTGACTTGGCCCCCGAAGCTAGACAGGCCATAAGGTCGCTCACAGAGCGGCTTT
ATATCGGGGGCCCTATGACTAATTCCAAAGGGCAAAGCTGCGGCTATCGCCGATGCCGCG
CTAGCGGCGTGCTGACGACCAGCTGTGGTAATACCCTTACATGTTACTTGAAGGCCACTG
CAGCCTGTCGAGCTGCGAAGCTCCAGGACTGCACGATGCTCGTGAAYGGAGACGACCTTG
TCATTATCTGCGAGAGCGCGGGRACCCAGGAGGAYGCGGCAAAC-CTACRAGTCTTCACG
GAGGCTAT
>n-GZ51N.seq
CMGYTGCTTTGAYTCAACCGTCACCGAGAGAGAYATCAGAA-CTGAGGAGTCCATATACC
AGGCCTGCTCCCTGCCCGAGGAGGCCCGTACTGCCATACACTCGCTGACTGAGAGACTTT
ACGTGGGAGGGCCCATGCTCAACAGCAAGGGCCAGGCCTGCGGGTACAGGCGTTGCCGCG
CCAGCGGGGTGCTCACCACTAGCATGGGCAATACCATCACATGCTACGTWAAGGCCCTAG
CGGCTTGCAAGGCTGCAGGGATAGTTGCGCCCACAATGYTGGTATGCGGCGACGACTTGG
TTGTCATCTCAGAAAGCCAGGGGACTGAGGAGGACGAGCGGAAC-CTGAGAGCCTTCACG
GAGGCTAT
>n-GZ53N.seq
CMGYTGCTTTGAYTCCACCGTCACCGAGCGGGATATCCGG-ACTGAGAATGACATCTATC
AGTCTTGCCAGCTGGATTCYGTGGCAAGGAAGGCAGTATCATCCCTYACAGAACGGCTCT
ACGTGGGCGGCCCCATGGTYAACTCCAAGGGGCAGTCATGTGGCTAYCGTAGATGCCGBG
CCAGTGGGGTGYTGCCCACGAGCATGGGAAACACCCTCACATGCTATCTGAAGGCACAGG
CCGCCTGCAGGGCGGCCAACATCAAGGACTGTGACATGTTGGTGTGCGGAGATGACTTAG
TGGTCATTTGTGAGAGTGCTGGCGTCCAGGAGGACACTGCGTCA-CTGCGAGCATTCACG
GAGGCTAT
>n-GZ54N.seq
CMGYTGCTTTGAYTCAACAGTCACTGAGAGTGACATCCGCA-TTGAGGAGTCAATTTACC
AATGTTGTGACTTGGCCCCCGAAGCCAGACAGGCCATAAGGTCGCTCACAGAGCGGCTCT
ATGTCGGGGGTCCCCTGACTAATTCCAAAGGGCAATGCTGCGGCTATCGCCGGTGCCGCG
CCAGCGGCGTGCTGACGACCAGCTGCGGTAATACCCTCACATGTTACTTGAAGGCCTCTG
CAGCTTGTCGAGCTGCGAAGCTCCAAGACTGCACGATGCTCGTGAATGGAGACGACCTTG
TCATTATCTGCGAGAGCGCGGGAACCCAGGAGGATGCGGCAAAC-CTACGAGTCTTCACG
GAGGCTAT
>n-GZ55N.seq
CMGYTGCTTTGAYTCAACAGTTACTGAGAGTGACATCCGTG-TTGAGGAGTCAATCTACC
AATGTTGTGACTTGGCCCCCGAAGCCAGACAGGCCATAAGGTCGCTCACYGAGCGGCTTT
ATATCGGGGGTCCCCTGACTAATTCAAAAGGGCAAAACTGCGGCTATCGCCGGTGCCGCG
CGAGCGGCGTRCTGACAACTAGCTGCGGTAACACCCTTACATGTTACTTGAAGGCCTCTG
CGGCCTGTCGAGCTGCRAAGCTCCAGGACTGCACAATGCTCGTGAACGGAGACGACCTTG
TCATTATCTGTGAGAGCGCGGGAACCCAAGAGGATGCGGCAAGC-CTACRAGTCTTCACG
GAGGCTAT
>n-GZ62N.seq
CMGYTGCTTTGAYTCAACAGTTACTGAGARTGACATCCGTG-TTGAGGAATCAATCTACC
AATGTTGTGACTTGACCCCTGAAGCCAGACAGGCCATAAGGTCGCTCACTGAGCGCCTTT
ATATCGGGGGTCCCCTGACTAATTCAAAAGGGCAAAACTGCGGYTATCGCCGGTGCCGCG
CGAGCGGCGTTCTGACGACTAGCTGCGGTAACACCCTTACATGCTACTTGAAGGCCGCTG
CGGCCTGTCGAGCTGCAAAGCTCCAGGACTGCACAATGCTCGTGAACGGAGACGACCTTG
TCATTATCTGTGAGAGCGCGGGAACCCAAGAGGATGTGGCAAGC-CTACGAGCCTTCACG
GAGGCTAT
>n-GZ64N.seq
CMGYTGCTTTGAYTCAACAGTTACTGAGAATGACATCCGTG-TTGAGGAGTCAATCTACC
AATGTTGTGACTTGGCCCCCGAAGCCAGACAGGCCATAAAGTCGCTCACCGAGCGGCTTT
ATATCGGGGGTCCCCTGACTAATTCAAAAGGGCAAAACTGCGGTTATCGCCGGTGCCGCG
CGAGCGGTGTACTGACGACCAGCTGCGGTAACACCCTTACATGTTACTTGAAGGCCTCTG
CGGCCTGTCGAGCTGCAAAGCTCCAGGACTGCACAATGCTCGTGAACGGAGACGACCTTG
TCATTATCTGTGAAAGCGCGGGAACCCAAGAGGATGCGGCGAGC-CTACGAGTCTTCACG
GAGGCTAT
>n-GZ71N.seq
CMGYTGCTTTGAYTCRACAGTTACTGAGAATGACATCCGYG-TTGAGGAGTCAATCTACC
AATGTTGTGACTTGGCCCCCGAAGCCAGACAGGCCATAAGGTCGCTCACCGAGCGGCTTT
ATATCGGGGGTCCCCTGACCAATTCAAAAGGGCAAAACTGCGGTTATCGCCGGTGCCGCG
CGAGCGGCGTACTGACGACTAGCTGCGGTAACACCCTTACATGTTACTTGAAGGCCTCTG
CAGCCTGTCGAGCTGCAAAGCTCCAGGACTGCACAATGCTCGTGAACGGAGACGACCTTG
TCATTATCTGTGAGAGCGCGGGAACCCAAGAGGATGCGGCGAAC-CTACGAGYCTTCACG
GAGGCTAT
>n-GZ72N.seq
CMGYTGCTTTGAYTCAACAGTTACTGAGAGTGACATCCGTG-TTGAGGAGTCAATCTACC
AATGTTGTGACTTGGCCCCCGARGCCAGACAGGCCATAAGGTCGCTCACCGAGCGGCTTT
ATATCGGGGGTCCCCTGACTAAYTCAAAAGGCCAAAACTGCGGCTATCGCCGGTGCCGCG
CGAGCGGCGTACTGACGACTAGCTGCGGTAACACCCTTACRTGTTACTTGAAGGCCTCTG
CGGCCTGTCGAGCTGCAAAGCTCCAGGACTGCACAATGCTCGTGAAYGGAGACGACCTTG
TCATTATCTGTGAGAGCGCGGGRACCCAAGAGGATGCGGCGAGC-CTACGAGCCTTCACG
GAGGCTAT
>n-GZ74N.seq
CMGYTGCTTTGAYTCCACCGTCACCGAGCGGGATATCCGG-ACTGAGAATGACATCTATC
AGGCTTGCCAGCTGGATCCCGTGGCAAGGAGGGCAATATCATCCCTCACAGAACGGCTCT
ACGTGGGCGGCCCCATGGTCAACTCCAAGGGGCAGTCATGTGGCTACCGTAGATGCCGCG
CCAGTGGGGTGTTGCCCACAAGCATGGGAAACACCATGACATGCTATCTTAAGGCACAGG
CCGCCTGCAGGGCGGCCAATATCAAGGACTATGACATGTTGGTGTGCGGAGATGACTTAG
TGGTCATTTGTGAGAGTGCTGGCGTCCAGGAGGACACTGCGTCA-CTGCGAGCATTCACG
GAGGCTAT
>n-GZ78N.seq
CMGYTGCTTTGAYTCAACCGTCACTGAGCGGGATATCCGG-ACTGAGAATGACATCTATC
AGTCTTGCCAGCTGGATCCCATGGCAAGGAGGGCGGTTTCATCCCTAACAGAGCGGCTCT
ACGTAGGCGGCCCCATGGTAAACTCCAAGGGACAGTCATGTGGCTACCGTAGATGCCGCG
CTAGTGGGGTGCTGCCCACSAGCATGGGAAACACCCTCACATGCTATCTGAAGGCACAGG
CCGCCTGTAGGGCGGCCAACATCAAGGATTGTGACATGTTGGTGTGCGGAGATGACYTAG
TGGTCATTTGTGAGAGTGCTGGCGTCCAGGAGGACACTGCGTCA-CTGCGAGCATTCACG
GAGGCTAT
>n-GZ79N.seq
CMGYTGCTTTGAYTCAACGGTCACTGAAAGTGACATCCGCG-TTGAGGAGTCAATTTACC
AATGTTGTGACTTGGCCCCCGAAGCTAGAAAAGCTATAAGGTCTCTCACAGAGCGGCTTT
ATATCGGGGGTCCTCTGACCAATTCAAAAGGGCAGAACTGCGGCTATCGCCGGTGCCGCG
CGAGCGGTGTGCTGACGACTAGCTGCGGCAATACCCTCACATGTTACTTGAAGGCCTCTG
CGGCCTGTCGAGCTGCGAAGCTCCAGGACTGCACGATGCTCGTGAACGGAGACGACCTTG
TCGTTATCTGTGAAAGTGCGGGAACCCAAGAGGATGCGGCGA-GCCTGCGAGTCTTCACG
GAGGCTAT
>n-GZ83N.seq
CMGYTGCTTTGAYTCAACCGTCACTGAGCGGGATATCCGG-ACTGAGAACGACATCTATC
AGTCTTGTCAGCTGGATCCCATGGCRAGGAAGGCAGTAACATCCCTAACAGAACGGCTCT
ATGTAGGCGGCCCCATGATGAACTCCAAGGGACAGTCATGTGGCTACCGTAGATGCCGCG
CTAGTGGGGTGCTGCCCACGAGCATGGGAAACACCATCACATGCTATCTGAAGGCACAGG
CCGCCTGTAGGGCGGCCAACATCAAGGACTATGACATGTTGGTGTGCGGAGACGATTTGG
TGGTCATTTGTGAGAGTGCTGGCGTCCAGGAGGACACTGCGTCA-CTGCGAGCATTCACG
GAGGCTAT
>n-GZ84N.seq
CMGYTGCTTTGAYTCCACTGTCACCGAACATGACATCAGGA-CGGAGGAGGAGATATACC
AATGCTGTGACCTTGAGCCAGAGGCTCGGAAGGCAATCAGCGCTCTTACGGAGCGGCTGT
ACATCGGGGGCCCCATGTATAACAGCAAAGGGCTCCAGTGCGGTTATCGCCGCTGCCGCG
CTAGCGGCGTCTTGCCTACCAGCTTTGGCAATACAATGACCTGTTACATTAAGGCCACTG
CCGCCAGCAGGGCCGCGGGTCTCAAAAACCCATCTTTCCTTGTCTGCGGGGACGATTTGG
TGGTGGTGTCTGAAAGCTGCGGCGTCGAGGAGGACAGATCAGCT-CTGCGAGCCTTCACG
GAGGCTAT
>n-GZ93N.seq
CMGYTGCTTTGAYTCTACTGTCACCGAGCATGACATCAGGA-CGGAGGAGGAGATATACC
AATGCTGTGACCTTGAGCCAGAGGCTCGGAAGGCAATCAGCGCTCTCACRGAGCGGCTGT
ACATTGGGGGCCCCATGTATAACAGCAAAGGGCTCCAGTGCGGCTATCGCCGCTGCCGTG
CTAGCGGCGTCTTGCCTACCAGCTTTGGCAATACAATAACCTGTTACATCAAGGCCACTG
CCGCCAGCAGGGCCGCGGGTCTCAAAAACCCATCTTTCCTTGTCTGCGGGGACGACTTGG
TGGTGATATCTGAAAGCTGTGGCGTCGAGGAGGACAGATCAGCT-CTGCGAGCCTTCACG
GAGGCTAT
>n-GZ95N.seq
CMGYTGCTTTGAYTCAACAGTTACTGAGAACGACATCCGTG-TCGAGGAGTCAATCTACC
AATGTTGTGACTTGGCCCCTGAAGCCAGACGGGTTATAAAGTCGCTCACTGAGCGGCTTT
ATATCGGGGGCCCCCTAACTAATTCAAAAGGGCAAAACTGCGGCTATCGCCGGTGCCGCG
CGAGCGGCGTACTGACGACTAGCTGCGGTAACACCCTTACATGCTACCTGAAGGCCGCTG
CGGCCAGTCGAGCTGCAAAGCTCCGGGACTGCACGATGCTCGTGAACGGAGACGACCTTG
TCATTATCTGTGAGAGCGCGGGAACCCAAGAGGATGCGGCAAGC-CTACRAGTCTTCACG
GAGGCTAT
>n-GZ101N.seq
CMGYTGCTTTGAYTCAACTGTCACTGAACAGGACATCAGGG-TGGAAGAGGAGATATACC
AATGCTGTAATCTTGAACCGGAGGCCAGGAAAGTGATCTCCTCCCTCACGGAACGGCTTT
ACTGCGGGGGTCCTATGTTCAACAGCAAGGGGGCCCAATGCGGTTATCGCCGTTGCCGTG
CTAGTGGAGTTCTGCCTACCAGCTTCGGCAATACAGTCACTTGTTACATCAAGGCCACAG
CRGCTGCRAAGGCCGCAGGTCTCCGGRACCCGGACTTTCTTGTTTGCGGGGATGACCTGG
TCGTGGTGGCTGAGAGTGATGGCGTCGATGAGGATAGAGCAGCC-CTGAGAGCTTTCACG
GAGGCTAT
>n-GZ109N.seq
CMGYTGCTTTGAYTCAACCGTCACCGAGCGGGATATCCGG-ACTGAGAACGATATCTATC
AGTCTTGCCAGCTGGATCCCGTGGCAAGGAGGGCAGTATCATCCCTAACAGAGCGGCTCT
ACGTAGGCGGCCCCATGGTGAACTCCAAGGGACAGTCATGTGGCTACCGTAGATGCCGCG
CCAGTGGGGTGCTGCCCACGAGCATGGGAAACACCCTCACATGCTATCTGAAGGCACAGG
CCGCCTGCAGGGCGGCCAACATCAAGGACTGTGACATGTTGGTGTGCGGAGATGACTTAG
TGGTCATTTGTGAGAGTGCTGGCGTCCAGGAGGACACTGCGTCA-CTGCGAGCATTCACG
GAGGCTAT
>n-GZ113N.seq
CMGYTGCTTTGAYTCAACAGTTACTGAGAATGACATCCGTG-TTGAGGAGTCAATCTACC
AATGTTGTGACTTGGCCCCCGAAGCCAGACAGGCCATAAGGTCGCTCACCGAGCGGCTTT
ATATCGGGGGTCCCCTGACTAATTCAAAAGGGCAGAACTGCGGCTATCGCCGGTGCCGCG
CGAGCGGCGTACTGACGACTAGCTGCGGTAACACCCTTACATGTTACCTGAAGGCCTCTG
CGGCCTGTCGAGCTGCAAAGCTCCAGGACTGCACAATGCTCGTGAACGGAGACGACCTTG
TCATTATCTGTGAGAGTGCGG-AACCCAAGAGGATGCGGCAAGC-CTACGAGCCTTCACG
GAGGCTAT
>n-GZ121N.seq
CMGYTGCTTTGAYTCAACCGTCACTGAGCGGGATATCCGG-ACTGAGAACGACATCTATC
AGTCTTGCCAACTGGACCCCGTGGCGAGGAGGGCAGTATCATCCCTAACAGAACGGCTCT
ACGTAGGCGGCCCCATGGTGAACTCCAAGGGACAGTCATGTGGCTACCGTAGATGCCGCG
CCAGTGGGGTGCTGCCCACGAGCATGGGAAACACCCTCACATGCTATCTGAAGGCACAGG
CCGCCTGTAAGGCGGCCAACATCAAAGAYTATGACATGTTGGTGTGCGGAGACGATTTGG
TGGTCATTTGTGAGAGTGCTGGCGTCCAGGAGGACACTGCGTCA-CTGCRAGCATTCACG
GAGGCTAT
>n-GZ124N.seq
CMGYTGCTTTGAYTCAACTGTCACTGAACAGGACATCAGGG-TAGAAGAGGAGATATACC
AATGCTGTAACCTTGARCCGGAGGCCAGAAAAGTGATCTCCTCCCTCACGGAACGGCTTT
ACTGCGGGGGCCCTATGTTTAACAGCAAAGGAGCCCAGTGTGGTTACCGCCGTTGTCGTG
CTAGCGGAGTYTTGCCCACCAGCTTCGGCAACACAATCACTTGTTACATCAAGGCTACAG
CGGCCGCGAAGGCCGCAGGCCTCCGGAACCCGGACTATCTCGTCTGCGGAGACGATTTGG
TCGTGGTGGCTGAGAGTGACGGCGTCGAGGAGGATAGAGCAGCC-CTGAGAGTCTTCACG
GAGGCTAT
>n-GZ132N.seq
CMGYTGCTTTGAYTCAACTGTCACTGAACAGGACATCAGGG-CGGAGGAGGAGATATACC
AATGTTGTAACCTTGAACCGGAGGCCAGGAAAGTGATCTCCTCCCTCACGGAGCGGCTTT
ACTGCGGAGGCCCTATGTTCAACAGCAAGGGGGCCCAGTGTGGTTATCGCCGTTGCCGTG
CCAGTGGAGTTCTGCCTACCAGCTTCGGCAACACAATCACTTGTTACATCAAGGCCACAG
CGGCTGCGAAGGCCGCAGGCCTCCGGAACCCGGACTTTCTTGTCTGCGGAGATGATTTGG
TCGTGGTGGCTGAGAGTGATGGCGTCGAYGAGGATAGAACGGCC-CTGAGAGCCTTCACG
GAGGCTAT
>n-GZ133N.seq
CMGYTGCTTTGAYTCAACAGTTACCGAGAGCGACATCCGTG-TCGAGGAGTCAATCTACC
AATGTTGTGACTTGGCCCCCGAAGCCAGACAGGCCATAAGGTCGCTCACCGAGCGGCTTT
ATATCGGGGGTCCCCTGACTAATTCAAAAGGGCAAAACTGCGGTTATCGCCGGTGCCGCG
CGAGCGGCGTACTGACGACTAGCTGCGGTAACACCCTTACATGTTACTTGAAGGCCTCTG
CGGCCTGTCGAGCTGCAAAGCTCCAGGACTGCACAATGCTCGTGAACGGAGACGACCTTG
TCATTATCTGTGAGAGCGCGGGAACCCARGAGGATGCGGCGAGC-CTACGAGTCTTCACG
GAGGCTAT
>n-GZ142N.seq
CMGYTGCTTTGAYTCAACCGTCACTGAGAGAGACATCAGAA-CTGAGGAGTCCATATACC
AGGCCTGCTCCCTGCCCGAGGAGGCCCGCACTGCCATACACTCGCTGACTGAGAGACTTT
ACGTGGGAGGGCCCATGCTCAACAGCAAGGGCCAGGCCTGCGGGTACAGGCGTTGCCGCG
CCAGCGGGGTGCTYACCACTAGCATGGGCAATACCATCACATGCTACGTAAAGGCCYTAG
CAGCTTGCAAGGCTGCAGGGATAGTTAAGCCCACAATGTTGGTATGCGGCGACGACTTGG
TTGTCATCTCAGAAAGCCAGGGGACTGAGGAGGACGAGCGGAAC-CTGAGAGCCTTCACG
GAGGCTAT
>n-GZ143N.seq
CMGYTGCTTTGAYTCCACCGTCACTGAGCGGGATATCCGG-ACTGAGAATGACATCTATC
AGTCTTGCCAACTGGATCCCATSGCAAGGAAGGCAGTATCATCCCTCACAGAACGGCTCT
ACGTGGGCGGGCCCATGGTCAATTCCAAGGGACAGTCATGTGGCTACCGTAGATGCCGCG
CCAGTGGGGTGCTGCCCACGAGCATGGGGAACACCATCACATGCTATCTGAAGGCACAGG
CCGCCTGCAGGGCGGCCAACATCAAGGACTGTGACATGTTGGTGTGCGGAGATGACTTAG
TGGTCATTTGTGAGAGTGCTGGCGTCCAGGAGGATACTGCGTCA-CTGCGAGCATTCACG
GAGGCTAT
>n-GZ151N.seq
CMGYTGCTTTGAYTCAACTGTCACTGAACAGGACATCAGGG-TGGAGGAGGAGATATACC
AATGTTGTAACCTTGAACCGGAGGCCAGGAAAGTGATCTCCTCCCTCACGGAGCGGCTTT
ACTGCGGGGGCCCTATGTTCAACAGCAAGGGGGCCCAGTGTGGTTATCGCCGCTGCCGTG
CTAGTGGAGTTCTGCCTACCAGCTTTGGCAACACAATCACTTGTTACATCAAGGCCACAG
CGGCTGCGAAGGCCGCAGGCCTCCGGAACCCGGACTTTCTTGTCTGCGGAGATGATTTGG
TCGTGGTGGCTGAGAGTGATGGCGTCGATGAGGATAGAACGGCC-CTGAGAGCCTTCACG
GAGGCTAT
>n-GZ155N.seq
CMGYTGCTTTGAYTCAACCGTCACAGAGCGGGATATCCGG-ACTGAGAACGACATCTATC
AGTCTTGCCAGCTGGATCCCATGGCGAGGAAGGCAGTATCATCCCTAACAGAACGGCTCT
ACGTAGGCGGCCCCATGGTGAACTCCAAGGGACAGTCATGTGGCTACCGTAGATGCCGCG
CCAGTGGGGTGCTGCCCACGAGCATGGGAAACACCCTCACGTGCTTTCTGAAGGCACAGG
CCGCCTGTAGGGCGGCCAACATCAAGGACTATGACATGTTGGTGTGCGGAGACGATTTGG
TGGTCATTTGTGAGAGTGCTGGCGTCCAGGAGGACACTGCGTCA-CTGCGAGCATTCACG
GAGGCTAT
>n-GZ159N.seq
CMGYTGCTTTGAYTCAACAGTTACTGAGAGTGACATCCGTG-TTGAGGAGTCAATCTACC
AATGTTGTGACTTGGCCCCCGAAGCCAGACAGGCCATAAGGTCGCTCACCGAGCGGCTTT
ATATCGGGGGTCCCTTGACTAATTCAAAAGGGCAAAACTGCGGCTATCGCCGGTGCCGCG
CGAGCGGCGTACTGACGACTAGCTGCGGTAACACCCTTACATGTTACTTGAAGGCCACTG
CGGCCTGTCGAGCTGCAAAGCTCCAGGACTGCACAATGCTCGTGAACGGAGACGACCTTG
TCATTATCTGTGAGAGCGCGGGAACCCAAGAGGATGCGGCGAGC-CTACGAGCCTTCACG
GAGGCTAT
>n-GZ163N.seq
CMGYTGCTTTGAYTCAACCGTCACCGAGCGGGATATCCGG-ACTGAGAACGACATCTATC
AGTCTTGCCAGCTGGACCCCGTGGCAAGGAGGGCAGTATCATCCCTAACAGAGCGGCTCT
ACGTAGGCGGCCCCATGGTAAATTCCAAGGGACAGTCATGTGGCTACCGTAGATGCCGCG
CCAGTGGGGTGCTGCCCACGAGCATGGGAAACACCCTCACATGCTATCTGAAGGCACAGG
CCGCCTGCAGGGCGGCCAACATCAAGGACTGTGACATGTTGGTGTGCGGAGATGACTTAG
TGGTCATTTGTGAGAGTGCTGGCGTCCAGGAGGACACTGCGTCA-CTGCGAGCATTCACG
GAGGCTAT
>n-GZ166N.seq
CMGYTGCTTTGAYTCAACAGTTACTGAGAGTGACATCCGTG-TCGAGGAGTCAATCTACC
AATGTTGTGACTTGGCCCCTGAAGCCAGACAGGCCATAAGGTCGCTCACTGAGCGGCTTT
ATATCGGGGGTCCCCTGACTAATTCAAAAGGGCAAAACTGTGGCTATCGCCGGTGTCGCG
CGAGCGGCGTACTGACGACTAGCTGCGGTAACACCCTTACATGCTACTTGAAGGCCACTG
CGGCCTGTCGAGCTGCAAAGCTCCAGGACTGCACAATGCTCGTGAACGGAGACGACCTTG
TCATTATCTGTGAGAGCGCGGGAACCCAAGAGGATGCGGCAAGC-CTACGAGCCTTCACG
GAGGCTAT
>n-GZ171N.seq
CMGYTGCTTTGAYTCAACCGTCACTGAGCGGGATATCCGG-ACTGAGAACGACATCTATC
AGTCTTGTCAGCTGGATCCCATGGCGAGGAAGGCAGTATCATCCCTAACAGAACGGCTCT
ACGTAGGCGGCCCCATGATGAACTCCAAGGGACAGTCATGTGGCTACCGCAGATGCCGCG
CCAGTGGGGTGCTGCCCACGAGCATGGGAAACACCATCACATGCTATCTGAAGGCACAGG
CTGCCTGTAGGGCGGCCAACATCAAGGACTATGACATGTTGGTGTGCGGAGACGATTTGG
TGGTCGTTTGTGAGAGTGCTGGCGTCCGGGAGGACACTGCGTCG-CTGCGAGCATTCACG
GAGGCTAT
>n-GZ177N.seq
CMGYTGCTTTGAYTCAACGGTCACCGAGAGTGATATCCGCA-TTGAGGAGTCGATTTACC
AATGTTGTGACTTGGCCCCCGAAGCTAAACAGGCCATAAGGTCGCTCACAGAGCGACTTT
ATGTTGGGGGTCCCCTGACTAATTCAAAAGGGCAGAACTGCGGTTATCGCCGGTGCCGCG
CGAGCGGTGTACTGACGACYAGCTGCGGTAATACCCTCACATGTTACTTGAAGGCCTCTG
CAGCCTGTCGAGCTGCAAAGCTCCAGGACTGCACGATGCTCGTGAACGGAGACGACCTTG
TCGTTATCTGTGAAAGCGCGGGAACCCAGGAGGATGCGGCGA-ACCTACGAGTCTTCACG
GAGGCTAT
>n-GZ185N.seq
CMGYTGCTTTGAYTCAACAGTYACTGAGAGTGACATCCGTG-TTGAGGAATCAATCTACC
AATGTTGTGACTTGACCCCTGAAGCCAGACAGGCCATAAGGTCGCTCACTGAGCGGCTTT
ATATCGGGGGTCCCATGACYAATTCAAAAGGGCAAAACTGCGGCTATCGCCGGTGCCGCG
CAAGCGGCGTACTGACGACTAGCTGCGGTAATACCCTTACATGCTACTTGAAGGCCACCG
CGGCCTGTCGAGCTGCAAAGCTCCAGGACTGCACAATGCTCGTGAACGGAGACGACCTTG
TCATTATCTGTGAGAGCGCGGGAACCCAAGAGGATGCGGCAAGC-CTACGAGCCTTCACG
GAGGCTAT
>n-GZ190N.seq
CMGYTGCTTTGAYTCAACAGTTACTGAGAGTGACATCCGTG-TTGAGGAGTCAATCTACC
AATGTTGTGACYTGGCCCCCGAAGCCAGACAGGCCATAAGGTCGCTCACCGAGCGGCTTT
ATATCGGGGGYCCCCTGACTAATTCAAAAGGGCAGAAYTGCGGCTACCGCCGGTGCCGCG
CGAGCGGCGTACTGACGACTAGCTGCGGTAACACCCTTACATGTTACTTGAAGGCCTCTG
CGGCCTGTCGAGCTGCAAAGCTCCAGGACTGCACAATGCTCGTGAACGGAGACGACCTTG
TCGTTATCTGCGAGAGCGCGGGAACCCAAGAGGATGYGGCAAGC-CTACGAGCCTTCACG
GAGGCTAT
>n-GZ191N.seq
CMGYTGCTTTGAYTCAACAGTTACTGAGAGTGACATCCGTG-TTGAGGAGTCAATCTACC
AATGTTGTGACTTGGCCCCCGAAGCCAGACAGGCSATAMGGTCGCTCACCGAGCGGCTTT
AYATCGGGGGTCCCCTGACTAATTCAAAAGGGCAAAACTGCGGCTAYCGCCGGTGCCGCG
CGAGCGGCGTACTGACGACYAGCTGCGGTAACACCCTYACATGCTACTTGAAGGCCTCTG
CGGCCTGTCGAGCTGCAAAGCTCCAGGACTGCACAATGCTCGTGAACGGAGACGACCTYG
TCATCATCTGTGAGAGYGCGGGAACCCAAGAGGATGCGGCAARC-CTACGAGYCTTCACG
GAGGCTAT
>n-GZ194N.seq
CMGYTGCTTTGAYTCAACCGTCACTGAGCGGGATATCCGG-ACTGAGAACGACATCTATC
AGTCTTGTCAGCTGGATCCCGTGGCAAGGAGGGCAGTATCATCCCTAACRGAACGGCTCT
ACATAGGCGGCCCCATGRTGAACTCCAAGGGACAGTCRTGTGGCTACCGTAGATGCCGCG
CCAGTGGGGTGCTGCCCACRAGCATGGGAAACACCMTCACATGCTATCTGAARGCACAGG
CCGCCTGTAGGGCGGCCAACATCAAGGATTATGACATGTTGGTGTGCGGAGACGATTTGG
TGGTCATTTGTGAGAGTGCTGGCGTCCAGGAGGACACTGCGTCA-CTGCGAGCATTCACG
GAGGCTAT
>n-GZ200N.seq
CMGYTGCTTTGAYTCAACCGTCACTGAGCGGGATATCCGG-ACTGAAAACGACATCTATC
AGTCTTGCCAGCTGGATCCCATGGCGAGGAAGGCAGTATCATCCCTAACAGAACGGCTCT
ACGTAGGCGGCCCCATGGTGAACTCCAAGGGACAGTCATGTGGCTACCGTAGATGCCGTG
CCAGTGGGGTGCTGCCCACGAGCATGGGAAACACCATCACATGCTATCTGAAGGCACAAG
CCGCCTGTAGGGCGGCCAACATCAAGGACTATGACATGTTGGTGTGCGGAGACGATTTGG
TGGTCATTTGTGAGAGTGCTGGCGTCCAGGAGGACACTGCGTCA-CTGCGAGCATTCACG
GAGGCTAT
>n-GZ204N.seq
CMGYTGCTTTGAYTCAACCGTCACTGAGCGGGATATCCGG-ACTGAGAACGACATCTATC
AGTCTTGCCAGTTGGATCCCACGGCGAGGAAGGCAGTATCATCCCTAACAGAACGACTCT
ACGTGGGCGGCCCCATGATGAACTCCAAGGGACAGTCATGTGGCTACCGTAGATGCCGCG
CCAGTGGGGTGCTGCCTACGAGCATGGGAAACACCATCACATGCTATCTGAAGGCACAGG
CCGCCTGTAGAGCGGCCAACATCAAGGACTATGACAYGTTGGTGTGCGGAGACGATTTGG
TGGTCATTTGTGAGAGTGCTGGCGTCCAGGAGGACACTGCGTCA-CTGCGAGCATTCACG
GAGGCTAT
>n-GZ209N.seq
CMGYTGCTTTGAYTCGACMGTCACTGAGAGAGACATTAGAA-CTGAGGAGTCCATATACC
AGGCCTGCTCCTTGCCTGAGGAGGCCCGCACTGCCATACACTCGCTGACTGAGAGACTTT
ACGTAGGGGGGCCCATGCTCAACAGCAAGGGCCAGACCTGCGGGTACAGGCGTTGCCGCG
CCAGCGGGGTGCTCACCACTAGCATGGGAAACACCATCACTTGCTAYGTRAAAGCCCTAG
CGGCTTGCAAGGCTGCAGGGATAGTTGCGCCCACAATGCTGGTATGCGGCGACGACCTGG
TCGTCATCTCAGAAAGCCAGGGGACTGAGGAGGACGAGCGGAAC-CTGAGAGCCTTCACG
GAGGCTAT
>n-GZ211N.seq
CMGYTGCTTTGAYTCAACAGTCACTGAGAGTGACATCCGYR-YYGAGGAGTCAATTTACC
AATGTTGTGACTTGGCCCCCGAAGCCAGACAGGCCATAAGGTCGCTCACAGAGCGGCTYT
ATRTCGGGGGTCCTTTGAYYAATTCCAAAGGGCARAGCTGCGGCTATCGCCGGTGCCGCG
CTAGCGGCGTGCTGACGACCAGCTGCGGYAAYACCCTCACATGTTACTTGAAGGCCTCTG
CAGCCTGTCGAGCTGCAAAGCTCCAGGACTGCACGATGCTCGTGAATGGAGACGACCTTG
TCATTATCTGCGAGAGYGCGGGAACCCAGGAGGATGCGGCAAAC-CTACGAGTCTTCACG
GAGGCTAT
>n-GZ212N.seq
CMGYTGCTTTGAYTCAACCGTCACTGAGCGGGATATCCGG-ACTGAGAACGACATCTATC
AGTCTTGCCAGCTGGACCCCTTGGCAAGGAAGGCAGTATCATCCCTAACAGAACGGCTCT
ACATAGGAGGCCCCATGATGAACTCCAAGGGACAATCATGTGGCTACCGTAGATGCCGCG
CCAGTGGGGTGCTGCCCACAAGCATGGGAAACACCCTCACATGCTATCTGAAGGCACAGG
CCGCATGCAGGGCGGCCAACATCAAGGACTGTGACATGTTGGTGTGCGGAGATGACTTAG
TGGTCATTTGTGAGAGTGCTGGCGTCCAGGAGGACACTGCGTCA-CTGCGAGCATTCACG
GAGGCTAT
>n-GZ214N.seq
CMGYTGCTTTGAYTCAACAGTTACTGAGAGTGACATCCGTG-TTGAGGAGTCAATCTACC
AATGYTGTGACTTGGCCCCYGAAGCCAGACAGGCCATAAGGTCGCTCACTGAGCGGCTTT
ATATCGGGGGTCCCCTGACTAATTCAAAAGGGCAAAACTGCGGCTATCGCCGGTGCCGCG
CRAGCGGCGTACTGACGACTAGCTGCGGTAACACCCTTACATGCTACTTGAAGGCCGCTG
CGGCCTGTCGAGCTGCAAAGCTCCAGGACTGCACAATGCTCGTGAACGGRGACGACCTTG
TCATTATCTGTGAGAGCGCGGGAACCCAAGAGGAYGCGGCAARC-CTACGAGTCTTCACG
GAGGCTAT
>n-GZ219N.seq
CCCCTGCTTTGAYTCAACAGTCACTGAGARTGACATCCGCG-TTGAGGAGTCRATTTACC
AATGTTGTGACTTGGCCCCCGAAGCCAGACAGGCCATAAGGTCGCTCACAGAGCGGCTCT
ATGTCGGGGGTCCTYTGACTAATTCCAAAGGGCAAAACTGCGGCTATCGCCGGTGCCGCG
CTAGCGGCGTGCTGACGACCAGCTGCGGTAATACCCTCACATGTTACTTGAAGGCCTCTG
CAGCCTGTCGRGCTGCGAAGCTCCARGACTGCACGATGCTCGTGAATGGAGACGACCTTG
TCATTATCTGYGAGAGCGCGGGRACCCAGGAGGATGCGGCRAGC-CTACGAGTCTTCACG
GAGGCTAT
>n-GZ222N.seq
CCCTTGCTTTGATTCAACAGTCACTGAGAGTGACATCCGCG-TTGAGGAGTCAATTTACC
AATGTTGTGACTTGGCCCCCGAAGCCAGACAGGCCATAAGGTCGCTCACAGAGCGGCTTT
ATGTCGGGGGTCCTTTGACTAATTCCAAAGGGCAAAACTGCGGCTATCGCCGGTGCCGCG
CTAGCGGTGTACTGACGACCAGCTGCGGTAATACCCTCACATGTTACTTGAAGGCCTCTG
CAGCCTGTCGAGCTGCGAAGCTCCAGGACTGCACGATGCTCGTGAATGGAGACGACCTTG
TCATCATCTGCGAGAGCGCGGGAACCCAGGAGGATGCGGCAAAC-CTACGAGTCTTCACG
GAGGCTAT
>n-GZ223N.seq
CMGYTGCTTTGAYTCTACGGTCACTGAGAATGACATCCGTG-TTGAGGAGTCGATTTACC
AATGTTGTGACTTGGCCCCCGAAGCCAAACAGGCCATAAAGTCGCTCACGGAGCGGCTCT
ATATCGGGGGTCCCCTGACTAATTCAAARGGGCAGAACTGTGGTTATCGCCGRTGCCGCG
CGAGCGGTGTGCTGACGACTAGCTGCGGTAATACCCTTACATGTTACTTGAAGGCCTCTG
CAGCCTGTCGAGCTGCTAAGCTCCAGGACTGCACGATGCTCGTGAACGGAGACGACCTTG
TCGTTATCTGTGAAAGCGCGGGAACCCAAGAGGATGTGGCGA-GCCTACGAGTCTTCACG
GAGGCTAT
>n-GZ224N.seq
CMGYTGCTTTGAYTCAACGGTCACTGAGAACGACATCCGTG-TTGAGGAGTCAATTTACC
AATGTTGTGACCTGGCCCCCGAAGCCAGACAGGCTATAAAGTCGCTCACWGAGCGGCTCT
ATATCGGGGGTCCCCTGACYAATTCAAAAGGGCAGAACTGCGGYTATCGCCGGTGCCGTG
CAAGCGGCGTGCTGACGACCAGCTGCGGTAATACCCTCACATGTTACTTGAAAGCYTCTG
CGGCCTGTCGAGCTGCAAAGCTCCAGGACTGCACGATGCTCGTGAAYGGRGACGACCTCG
TCGTTATCTGYGAAAGCGCGGGAACCCAAGAGGATGCGGCGAGC-CTACGAGTCTTCACG
GAGGCTAT
>n-GZ232N.seq
CMGYTGCTTTGAYTCTACTGTCACCGAGCATGACATCAGGA-CGGAGGAGGAGATATACC
AATGCTGTGACCTTGAGCCAGAGGCTCGGAAGGCAATCAGCGCTCTCACGGAACGGCTGT
ACGTCGGGGGCCCCATGTATAATAGCAAAGGGCTCCAGTGCGGCTATCGCCGTTGCCGTG
CTAGCGGCGTCTTGCCTACCAGCTTTGGCAATACAATTACCTGTTACATCAAGGCCACTG
CCGCCAGCAGGGCCGCGGGTCTCAAAAACCCATCTTTCCTTGTCTGCGGGGACGATTTGG
TGGTGATATCTGAAAGCTGTGGCGTCGAGGAGGACAGATCAGCT-CTGCGAGCCTTCACG
GAGGCTAT
>n-GZ235N.seq
CMGYTGCTTTGAYTCAACAGTTACTGAGAGTGACATCCGTG-TTGAGGAGTCAATCTACC
AATGTTGTGACTTGGCCCCYGAAGCCAGACAGGCCATAAGGTCGCTCACCGARCGGCTTT
AYATCGGGGGTCCCCTGACTAATTCAAAAGGGCARAACTGCGGTTATCGCCGGTGCCGCG
CGAGCGGCGTRCTGACGACTAGCTGCGGTAACACCCTTACATGCTACTTGAAGGCCTCTG
CGGCCTGTCGAGCTGCAAAGCTCCAGGACTGCACAATGCTCGTGAACGGAGACGACCTTG
TCATTATCTGTGAGAGCGCGGGAACCCAAGAGGATGAGGCAAGC-CTACGAGYCTTCACG
GAGGCTAT
>n-GZ237N.seq
CMGYTGCTTTGAYTCAACCGTCACTGAGCGGGATATCCGG-ACTGAGAAYGACATCTATC
AGTGTTGYCAGCTGGAYCCCATGGCGAGGAAGGCAGTATCATCCCTAACAGAACGGCTCT
ACGTAGGCGGCCCCATGGTGAACTCCAAGGGACAGTCATGTGGCTACCGTAGATGCCGCG
CYAGTGGGGTGCTGCCCACRAGCATGGGAAACACCCTCACATGYTATCTGAAGGCACAGG
CCGCCTGYAGGGCGGCCAACATCAAGRATTATGACATGTTGGTGTGCGGAGACGATTTGG
TGGTCATTTGTGAGAGTGCTGGCGTCCAGGAGGACACTGCGTCA-CTGCGAGCATTCACG
GAGGCTAT
>n-GZ238N.seq
CMGYTGCTTTGAYTCAACAGTYACTGAGAGTGACATCCGCG-TTGAGGAGTCAATTTACC
AATGTTGTGACTTGGCCCCCGAAGCTAGACAAGCCATAAGGTCGCTCACAGAGCGGCTCT
ATGTCGGGGGTCCCYTGACCAATTCCAAAGGGCAAAACTGYGGCTATCGCCGGTGCCGCG
CWAGCGGCGTGCTGACGACCAGCTGCGGTAATACCCTYACATGTTACTTGAAGGCCTCTG
CAGCCTGTCGAGCTGCGAAGCTCCAGGACTGCACGATGCTCGTGAATGGAGACGACCTTG
TCATCATCTGCGAGAGCGCGGGRACCCAGGAGGATGCGGCRAAC-CTACGAGTCTTCACG
GAGGCTAT
>n-GZ239N.seq
CMGYTGCTTTGAYTCAACAGTTACTGAGAGCGACATCCGTG-TTGAGGAGTCAATCTACC
AATGTTGTGACTTGGCCCCCGAAGCCAGACAGGCCATAAGGTCGCTCACCGAGCGGCTTT
ATATTGGGGGYCCCCTAACTAATTCAAAAGGGCAAAACTGCGGCTATCGCCGGTGCCGCG
CGAGCGGCGTACTGACGACTAGCTGCGGCAACACCCTTACATGTTACTTGAARGCTTCTG
CGGCCTGTCGAGCTGCAAAGCTCCAGGACTGCACAATGCTCGTGAACGGAGACGACCTTG
TCATTATCTGTGAGAGCGCGGGAACTCAAGAGGATGCGGCAARC-CTACGAGCCTTCACG
GAGGCTAT
>n-GZ247N.seq
CMGYTGCTTTGAYTCTACTGTCACCGAACATGACATCAGGA-CGGAGGAGGAGATATACC
AAAGCTGTGACCTTGAGCCAGAGGCTCGGAAGGCAATCAGCGCTCTCACAGAGCGGCTGT
ACATCGGAGGCCCCATGTATAACAGCAAAGGSCTCCAGTGCGGCTAYCGTCGCTGCCGCG
CTAGCGGTGTCTTGCCTACCAGCTTTGGCAATACAATAACCTGTTACATCAAGGCCACTG
CCGCCAGCAGGGCCGCGGGTCTCAARAACCCATCYTTCCTTGTCTGCGGRGACGATTTGG
TGGTGATATCTGAAAGCTGCGGCGTCGAGGAGGACAGATCAGCT-CTGAGAGCCTTCACG
GAGGCTAT
>n-GZ253N.seq
CMGYTGCTTTGAYTCAACCGTCACTGAGAGAGAYATCAGAA-CTGAGGAGTCCATATACC
AGGCTTGCTCCCTGCCYGAGGAGGCYCGCACTGCTATACACTCGCTGACTGAGAGACTTT
ACGTRGGAGGGCCCATGCTYAACAGCAAGGGTCAGACCTGCGGRTACMGGCGTTGCCGCG
CCAGCGGGGTGCTCACCACTAGCATGGGAAACACCATCACRTGCTATGTAAAAGCCCTAG
CGGCTTGTAAGGCTGCAGGGATAGTTGCGCCCACGATGCTGGTATGYGGCGACGACTTGG
TYGTCATCTCAGAAAGCCAGGGGACTGAGGAGGACGAGCGAAAC-CTGAGAGCTTTCACG
GAGGCTAT
>n-GZ266N.seq
CMGYTGCTTTGAYTCGACCGTCACCGAGMGGGATATCCGG-ACTGAGAACGACATCTATC
AGTCTTGCCAGCTGGAYCCCGTGGCAAGGAGGGCAGTATCATCCCTAACAGAGCGGCTCT
ACGTAGGCGGCCCCATGGTAAACTCCAAAGGACAGTCRTGTGGCTACCGTAGATGCCGCG
CCAGTGGGGTGCTGCCCACGAGCATGGGAAACACCMTCACATGCTATCTGAAGGCACAGG
CCGCCTGCAGGGCGGCCAAYATCAAGGACTGTGACATGTTGGTGTGCGGAGATGACTTAG
TGGTCATTTGTGAGAGTGCTGGCGTCCAGGAGGACGCTGCGTCA-CTGCGAGCATTCACG
GAGGCTAT
>n-GZ295N.seq
CMGYTGCTTTGAYTCAACAGTTACTGAGAGTGACATCCGTG-TTGAGGAGTCAATCTACC
AATGTTGTGACTTGGCCCCCGAAGCCAGACAGGCCATAAGGTCGCTCACCGAGCGGCTTT
ATATCGGGGGTCCCCTGACTAATTCAAAAGGGCAAAACTGCGGCTATCGCCGGTGCCGCG
CGAGCGGCGTRCTGACGACTAGCTGCGGTAACACCCTTACATGTTACTTGAAGGCCTCTG
CGGCCAGTCGAGCTGCAAAGCTCCAGGACTGCACAATGCTCGTGAACGGAGACGACCTTG
TCATTATCTGTGAGAGCGCGGGAACCCAAGAGGATGCGGCAAGC-CTACGAGYCTTCACG
GAGGCTAT
>n-GZ298N.seq
CMGYTGCTTTGAYTCAACCGTCACYGAGCRGGAYATCCGG-ACTGAGAACGACATCTATC
AGTCTTGCCAGCTGGAYCCCGTGGCAAGGAGGGYAGTATCATCCCTAACAGAACGGCTCT
ACGTAGGCGGCCCCATGGTAAACTCCAAGGGRCAGTCATGTGGCTACCGTAGATGCCGCG
CYAGTGGGGTGCTSCCCACGAGCATGGGAAACACCCTCACATGCTATCTGAAGGCACAGG
CCGCCTGCAGGGCGGCCAACATCAAGGACTGTGACATGTTGGTGTGCGGAGATGACTTAG
TGGTCATTTGTGAGAGTGCTGGCGTCCAGGAGGACACTGCGTCA-CTGCGAGCATTCACG
GAGGCTAT
>n-GZ300N.seq
CMGYTGCTTTGAYTCAACAGTTACTGAGAGTGACATCCGTG-TTGAGGAGTCAATCTACC
AATGTTGTGACTTGGCCCCTGAAGCCAGACAGGCCATAAGGTCGCTCACCGAGCGGCTTT
ATATCGGGGGTCCCCTGACTAATTCAAAAGGGCAAAACTGCGGCTATCGCCGGTGCCGCG
CGAGYGGCGTACTGACGACTAGCTGCGGTAACACCCTTACATGCTACTTGAAGGCCTCTG
CGGCCTGTCGAGCTGCAAAGCTCCAGGACTGCACAATGCTCGTGAACGGAGACGACCTTG
TCATTATCTGTGAGAGCGCGGGAACCCAAGAGGATGCGGCTAGC-CTACGAGCCTTCACG
GAGGCTAT
>n-GZ302N.seq
CMGYTGCTTTGAYTCAACCGTCACTGAGAGAGACATCAGAA-CTGAGGAGTCCATAATCC
AGGCCTGCTCCCTGTCCGAGGAGGCCCGCACTGCCATACACTCGCTGACTGAGAGACTTT
ACGTGGGAGGGCCCATGCTCAACAGCAAGGGCCAGGCCTGCGGGTACAGGCGTTGCCGCG
CCAGCGGGGTGCTCACCACTAGCATGGGCAATACCATCACATGCTATGTAAAGGCCCTAG
CGGCTTGTAAAGCTGCGGGGATAGTTGCGCCCACAATGTTGGTATGCGGCGACGACTTGG
TTGTCATCTCAGAAAGCCAGGGGACTGAGGAGGACGAGCGGAAC-CTGAGAGCCTTCACG
GAGGCTAT
>n-GZ304N.seq
CMGYTGCTTTGAYTCAACCGTTACTGAGAGAGACATCAGGA-CTGAGGAGTCCATATACC
AGGCCTGCTCCCTGCCCGAGGAGGCCCGCACTGCCATACACTCGCTGACTGAGAGACTTT
ACGTGGGAGGGCCCATGTTTAACAGCAAGGGCCAGACCTGCGGGTACAGACGTTGCCGCG
CCAGCGGGGTGCTCACCACTAGCATGGGCAATACCATCACATGCTATGTAAAAGCCCTAG
CGGCTTGCAAAGCTGCGGGAATAGTTGCGCCCACAATGCTGGTATGCGGCGACGACTTGG
TTGTCATCTCAGAAAGCCAGGGGACTGAGGAGGACGAGCGGAAC-CTGAGAGCCTTCACG
GAGGCTAT
>n-GZ315N.seq
CMGYTGCTTTGAYTCAACAGTCACTGAGAACGAYATCCGTG-TTGAGGMRGCAATTTACC
AATGTTGTGACTTGGCCCCCGAGGCYARACRGGCCATAAAGTCGCTYACRGAGCGGCTCT
ATATCGGGGGTCCCATGACYAATTCAAAAGGGCAAAACTGCGGTTATCGCCGGTGCCGCG
CAAGTGGCGTGCTGACGACYAGCTGCGGTAACACCCTTACATGTTACTTGAAGGCCTCTG
CGGCCTGTCGAGCTGCGAAGCTCCAGGACTGCACGATGCTCGTGAACGGAGACGACCTTG
TCGTTATCTGTGAAAGCGCGGGAACTCAGGAGGATGCGGCGAGC-CTGCGAGTCTTCACG
GAGGCTAT
>n-GZ317N.seq
CMGYTGCTTTGAYTCAACAGTCACTGAGAGTGACATCCGCG-TTGAGGAGTCAATTTACC
AATGTTGTGACTTGGCCCCCGAAGCCAGRCAGGCCATAAGGTCGCTCACAGAGCGGCTCT
ATGTCGGGGGTCCYTTGACTAATTCCAAAGGGCAAAGCTGCGGCTATCGCCGGTGCCGCG
CTAGCGGCGTGCTGACGACCAGCTGCGGTAAYACCCTCACATGTTACTTGAAGGCCTCTG
CAGCTTGTCGAGCTGCGAAGCTCCAAGACTGCACGATGCTCGTGAATGGAGACGACCTCG
TCATYATCTGTGAGAGCGCGGGAACCCAGGAGGATGCGGCAAAC-CTACGAGTCTTCACG
GAGGCTAT
>n-GZ324N.seq
CMGTTGCTTTGAYTCAACAGTTACTGAGAATGACATCCGTG-TTGAGGAGTCAATCTACC
AATGTTGTGACTTGGCCCCCGAAGCCAGACAGGCCATAAGGTCGCTCACCGAGCGGCTTT
ATATCGGGGGTCCTCTGACCAATTCAAAAGGGCAAAACTGCGGTTATCGCCGGTGCCGCG
CGAGCGGCGTACTGACGACTAGCTGCGGCAACACCCTTACATGTTACTTGAAGGCCTCTG
CAGCCTGTCGAGCTGCAAAGCTCCAGGACTGCACAATGCTCGTGAACGGAGACGACCTTG
TCATTATCTGTGAAAGCGCAGGAACCCAAGAGGATGCGGCGAGC-CTACGAGCCTTCACG
GAGGCTAT
>n-GZ326N.seq
CMGYTGCTTTGAYTCAACCGTCACTGAGCGGGATATCCGG-ACTGAGAACGACATCTATC
AGTCTTGCAAGCTGGACCCCGTGGCGAGGAAGGCAATATCATCCCTAACAGAACGGCTCT
ACGTAGGCGGCCCCATGGTGAACTCCAAGGGACARTCATGTGGCTACCGTAGATGCCGCG
CCAGTGGGGTGCTGCCCACGAGCATGGGAAACACCCTCACATGCTATCTGAAGGCACAGG
CCGCCTGTAGGGCGGCTAACATCAAGRACTATGACATGTTGGTGTGCGGAGACGATTTGG
TGGTCATTTGTGAGAGTGCTGGCGTCCAGGAGGACACTGCGTCA-CTGCRAGCATTCACG
GAGGCTAT
>n-GZ328N.seq
CMGYTGCTTTGAYTCAACAGTTACTGAGAGTGACATCCGTA-CTGAGGAGTCAATCTACC
AATGTTGTGACTTGGCCCCCGAAGCCAGACAGGCCATAAGGTCGCTCACCGAGCGGCTTT
ATATCGGGGGTCCCCTGACYAATTCAAAAGGGCAAAACTGCGGCTATCGCCGGTGCCGCG
CGAGCGGCGTGCTGACGACTAGCTGCGGTAACACCCTTACATGTTACTTGAAGGCCTCTG
CGGCCTGTCGAGCTGCAAAGCTCCAGGACTGCACAATGCTCGTGAACGGAGACGACCTTG
TCATTATCTGTGAGAGCGCGGGAACCCAAGAGGATGCGGCGAGC-CTACRAGCCTTCACG
GAGGCTAT
>n-GZ329N.seq
CMGYTGCTTTGAYTCAACAGTTACTGAGAGTGACATCCGTG-TTGAGGAGTCAATCTACC
AATGTTGTGACTTGGCCCCCGAAGCCAGACAGGCCATAAGGTCGCTCACTGAGCGGCTTT
ATATCGGGGGTCCCCTGACTAAYTCAAAAGGGCAGAACTGCGGCTATCGCCGGTGCCGCG
CGAGCGGCGTACTGACGACTAGCTGCGGTAACACCCTTACATGYTACTTGAAGGCCTCTG
CGGCCTGTCGAGCTGCAAAGCTCCAGGACTGCACAATGCTCGTGAACGGAGACGACCTTG
TCATTATCTGTGAGAGCGCGGGAACCCAAGAGGATGCGGCAAGC-CTACRAGYCTTCACG
GAGGCTAT
>n-GZ333N.seq
CMGTTGCTTTGAYTCAACCGTCACTGAGCGGGATATCCGG-ACTGAGAACGAGATCTATC
AGTCTTGCCAGCTGGATCCCGTGGCGAGGAGGGCAGTATCATCCCTAACAGAACGGCTCT
ACGTAGGCGGCCCCATGGTGAACTCCAAGGGACAGTCGTGTGGCTACCGTAGATGCCGCG
CCAGTGGGGTGCTGCCCACCAGCATGGGAAACACCATCACGTGCTACCTGAAGGCACAGG
CCGCCTGTAGGGCGGCCAACATCAAGGATTATGACATGTTGGTGTGCGGAGACGATTTGG
TGGTCATTTGTGAGAGTGCTGGCGTCCAGGAGGACACTGCGTCA-CTGCGAGCATTCACG
GAGGCTAT
>n-GZ347N.seq
CMGYTGCTTTGAYTCAACTGTCACTGAGAGAGATATTAGAA-CTGAGGAGTCCATATACC
AGGCTTGCTCCTTGCCCGAGGAGGCTCGCACTGTYATACACTCGCTGACTGAGAGACTTT
ACGTAGGAGGGCCCATGCACAACAGCAAGGGYCAGACCTGCGGRTACAGGCGTTGCCGCG
CYAGCGGGGTGCTCACYACTAGCATGGGAAACACCATCACATGCTACGTAAAGGCCCTAG
CAGCYTGYAAGGCTGCAGGGATAGTTGCGCCCACAATGCTGGTATGTGGCGACGACTTGG
TTGTCATCTCAGAAAGCCAAGGGACTGAGGAGGACGAGCGGAAC-CTGAGAGCCTTCACG
GAGGCTAT
>n-GZ348N.seq
CMGYTGCTTTGAYTCAACAGTCACTGAGAATGACATCCGCA-CTGAGGAGTCAATTTACC
AATGTTGTGACCTGGCCCCCGAAGCCAGACAGGCCATAAGGTCGCTCACAGAGCGGCTCT
ATGTTGGGGGCCCCYTGACTAATTCCAAAGGGCAAAGYTGCGGCTATCGCCGGTGCCGCG
CTAGCGGCGTGCTGACGACCAGCTGCGGTAATACCCTCACATGTTACTTGAAGGCCACTG
CAGCCTGTCGAGCTGCGAAGCTCCAGGACTGCACGATGCTCGTGAATGGAGACGACCTTG
TCATTATCTGCGAGAGCGCGGGAACCCAGGAGGATGCGGCGAAC-CTACGAGTCTTCACG
GAGGCTAT
>n-GZ362N.seq
CMGYTGCTTTGAYTCAACCGTCACTGAGAGAGACATCAGAA-CTGAGGAGTCCATATACC
AGGCCTGCTCCCTGTCCGAGGAGGCCCGCACTGCCATACACTCGCTGACTGAGAGACTTT
ACGTGGGAGGGCCCATGCTCAACAGCAAGGGCCAGGCCTGCGGGTACAGGCGTTGCCGCG
CCAGCGGGGTGCTCACCACTAGCATGGGCAATACCATCACATGCTACGTAAAGGCCCTAG
CGGCTTGTAAGGCTGCAGGGATAGTTGCGCCCACAATGTTGGTATGCGGCGACGACTTGG
TTGTCATCTCGGAAAGCCAGGGGACTGAGGAGGACGAGCGGAAC-CTGAGAGCCTTCACG
GAGGCTAT
>n-GZ363N.seq
CMGYTGCTTTGAYTCAACCGTCACTGAGAGAGAYATYAGAA-CTGAGGAGTCCATATACC
AAGCCTGCTCCTTGTCYGAGGAGGCYCGCAYTGCCATACACTCGCTGACTGAGAGACTTT
ACGTGGGAGGGCCCATGYTCAACAGCAAGGGCCARGCCTGCGGGTACAGGCGTTGCCGCG
CCAGCGGGGTGCTYACCACTAGCATGGGCAATACCATCACATGCTAYGTRAAGGCCCTAG
CGGCTTGCAAGGCTGCAGGGATAGTTGCGCCCACAATGTTGGTATGCGGCGACGACYTGG
TTGTCATCTCAGAAAGYCAGGGGACTGAGGAGGACGAGCGGAAC-CTGAGAGCCTTCACG
GAGGCTAT
>n-GZ375N.seq
CMGYTGCTTTGAYTCAACAGTTACTGAGAATGACATCCGTG-TTGAGGAGTCAATCTACC
AGTGTTGTGACCTGGCCCCCGAAGCCAGACAGGCCATAAGGTCGCTCACCGAGCGGCTTT
ATATCGGGGGTCCCCTGACTAATTCAAAAGGGCARAACTGCGGCTATCGCCGGTGCCGCG
CGAGCGGCGTACTGACGACCAGCTGCGGTAACACCCTTACATGTTACTTGAAGGCCTCTG
CGGCCTGTCGAGCTGCGAAGCTCCAGGACTGCACAATGCTCGTGAACGGAGACGACCTTG
TCATTATCTGTGAGAGCGCGGGAACCCAAGAGGACGCGGCAAGC-CTACGAGCCTTCACG
GAGGCTAT
>n-GZ377N.seq
CMGYTGCTTTGAYTCCACCGTCACCGAGCGGGATATCCGG-ACTGAGAATGACATCTATC
AGTCTTGCCAGCTGGATCCCGTGGCAAGGAGGGCARTATCATCCCTCACAGAACGGCTCT
ACGTGGGCGGCCCCATGGTCAAYTCCAGGGGGCAGTCATGTGGCTACCGTAGATGCCGCG
CCAGTGGGGTGCTGCCCACGAGCATGGGAAACACCCTCACRTGCTATCTGAAGGCACAGG
CCGCCTGCAAGGCGGCCAACATCAAGGACTATGACATGTTGGTGTGCGGAGATGACTTAG
TGGTCATTTGTGAGAGTGCTGGCGTCCAGGAGGACACTGCGTCA-CTGCGAGCATTCACG
GAGGCTAT
>n-GZ378N.seq
CMGYTGCTTTGAYTCAACAGTCACTGAGAATGATATCCGCG-TTGAGGAGTCAATTTACC
AATGCTGTGACCTGGCCCCCGAAGCCARACAGGCCATAAGGTCGCTCACAGAGCGGCTCT
ATGTTGGGGGTCCCTTAACTAATTCCAAAGGGCAAAGCTGCGGCTATCGCCGGTGCCGCG
CTAGCGGCGTGCTGACGACCAGCTGCGGTAATACCCTCACATGTTACTTGAAGGCCACTG
CAGCCTGTCGAGCTGCGAAGCTCCAGGACTGCACGATGCTCGTGAATGGAGACGACCTTG
TCATTATCTGCGAGAGCGCGGGAACCCAGGAGGATGCGGCAAAC-CTACGAGTCTTCACG
GAGGCTAT
>n-GZ381N.seq
CMGYTGCTTTGAYTCGACCGTCACTGAGAGAGACATTAGAA-CCGAGGAGTCCATATACC
AGGCCTGCTCCCTGCCCGAGGAGGCTCGYACTGCCATACACTCGCTGACTGAGAGACTYT
ACGTGGGGGGGCCCATGCTCAACAGCAAGGGCCAGACCTGCGGGTACAGGCGTTGTCGCG
CCAGCGGGGTGCTCACCACTAGCATGGGAAATACCATCACATGCTATGTAAAAGCYCTGG
CGGCTTGCAAGGCTGCAGGGATAGTTGCGCCCACAATGCTGGTATGCGGCGACGACCTGG
TCGTCATCTCAGAAAGCCAGGGGACTGAGGAGGACGAGCGGAAC-CTGAGAGCCTTCACG
GAGGCTAT
>n-GZ391N.seq
CMGYTGCTTTGAYTCTACTGTCACCGAGCATGACATCAGGG-TGGAGGAGGAGATATACC
AATGTTGTGACCTTGAGCCAGAGGCCCGGAAGGCAATCAACGCTCTCACGGAGCGGCTGT
ACGTCGGGGGCCCCATGTATAACAGCAAGGGGCTCCAGTGCGGCTATCGCCGCTGCCGCG
CTAGCGGCGTCTTGCCTACCAGCTTTGGCAATACAATAACCTGTTACATCAAGGCCACTG
CCGCCAGCAGGGCCGCGGGTCTCAAAAACCCATCTTTCCTTGTCTGCGGGGACGATTTGG
TGGTGATATCTGAAAGCTGTGGCGTCGAGGAGGACAGATCAGCT-CTGCGAGCCTTCACG
GAGGCTAT
>n-GZ403N.seq
CMGYTGCTTTGAYTCAACTGTCACTGAACAGGACATTAGGG-TGGAGGAGGAGATATACC
AATGTTGTAACCTTGAACCGGAGGCCAGGAAAGTGATCTCCTCCCTCACGGAGCGGCTTT
ACTGCGGGGGCCCTATGTTCAATAGCAAGGGAGCCCAGTGTGGTTATCGCCGTTGCCGTG
CCAGTGGAGTTCTGCCTACCAGCTTCGGCAACACAATCACTTGTTACATCAAGGCCACAG
CGGCTGCGAAAGCCGCAGGCCTCCGGAACCCGGACTTTCTTGTCTGCGGAGATGATTTGG
TCGTGGTAGCTGAGAGTGATGGCGTCGATGAAGATAGAACGGCC-CTGAGAGCCTTCACG
GAGGCTAT
>n-GZ405N.seq
CMGYTGCTTTGAYTCAACCGTCACTGAGAGAGACATCAGAA-CTGAGGAGTCCATATACC
AGGCTTGCTCCCTGCCTGAGGAGGCCCGCATTGCCATACACTCGCTGACTGAGAGACTTT
ACGTGGGGGGGCCCATGTTYAACAGCAAGGGCCAGGCCTGCGGGTACAGGCGTTGCCGAG
CCAGCGGGGTGCTCACCACTAGCATGGGCAATACCATCACATGCTACGTGAAGGCCCTAG
CRGCYTGTAAGGCTGCAGGGATAGTTGCGCCCACGATGTTGGTATGCGGCGACGACCTGG
TTGTCATCTCAGAAAGCCAGGGGGCTGAGGAGGACGAGCGGAAC-CTGAGAGCTTTCACG
GAGGCTAT
>n-GZ406N.seq
CMGYTGCTTTGAYTCAACAGTCACTGAGAACGAYATCCGTG-TTGAGGAGTCAATTTACC
AATGTTGTGACTTGGCCCCCGAAGCCAGACGRGCTATAAAGTCGCTCACAGAGCGGCTCT
ATATCGGGGGTCCCCTGACTAATTCAAAAGGGCAAAACTGCGGTTATCGCCGRTGCCGCG
CAAGTGGYGTGCTGACGACYAGCTGCGGTAATACCCTTACATGTTACTTGAAGGCCTCTG
CGGCCTGTCGAGCTGCGAAGCTCCGGGACTGCACGATGCTCGTGAACGGAGATGACCTTG
TCGTTATCTGTGAGAGTGCGGGAACTCAGGAGGACGCGGCGAGC-CTACGAGTCTTCACG
GAGGCTAT
>n-GZ407N.seq
CMGYTGCTTTGAYTCAACAGTCACTGAGAGTGACATCCGCG-TTGAGGAGTCAATTTACC
AATGTTGTGACTTGGCCCCCGAAGCCAGACAGGTCATAAGGTCGCTCACAGAGCGGCTYT
ATGTCGGGGGYCCTTTGACTAATTCCAARGGGCAAAACTGCGGCTATCGCCGGTGCCGCG
CTAGCGGCGTGCTGACGACCAGCTGCGGYAATACCCTCACATGTTACTTGAAGGCCTCCG
CAGCCTGTCGAGCTGCRAAGCTCCAGGACTGCACGATGCTCGTGAATGGAGACGACCTTG
TCATYATCTGCGAGAGCGCGGGAACCCAGGAGGAYGYGGCAAAC-CTACGAGYCTTCACG
GAGGCTAT
>n-GZ412N.seq
CMGYTGCTTTGAYTCAACGGTCACCGAGAATGACATCCGTG-TTGAGGAGTCAATTTACC
AATGTTGTGACTTGGCCCCCGAAGCCAGACAGGCCATAAAGTCGCTCACAGAGCGGCTTT
ATATYGGGGGTCCCTTGACTAATTCAAAAGGGCAGAACTGCGGTTATCGCCGGTGCCGCG
CGAGCGGTGTGCTGACGACCAGCTGCGGTAATACCCTCACATGTTACTTGAAGGCCTCWG
CAGCCTGCCGAGCCGCAAAGCTCCAGGACTGCACGATGCTCGTGAACGGAGACGACCTTG
TCGTTATCTGCGAAAGCGCAGGAACCCAAGAGGACGTGGCGACACCTACGAGTCTTCACG
GAGGCTAT
>n-GZ415N.seq
CMGYTGCTTTGAYTCAACAGTTACTGAGAGTGACATCCGTG-TTGAGGAGTCAATCTACC
AATGTTGTGACTTGGCCCCCGAAGCCAGACAAGCCATAAGGTCGCTCACCGAGCGGCTTT
ATATCGGGGGTCCCCTGACTAATTCYAAAGGGCAAAACTGCGGCTATCGCCGGTGCCGCG
CGAGCGGCGTACTGACGACTAGCTGCGGTAACACCCTTACATGTTACTTGAAGGCCTCTG
CGGCCTGTCGAGCTGCAAAGCTCCAGGACTGCACAATGCTCGTGAACGGAGACGACCTTG
TCATTATCTGTGAGAGCGCGGGAACCCAAGAAGATGCGGCAARC-CTACGAGYCTTCACG
GAGGCTAT
>n-GZ418N.seq
CMGYTGCTTTGAYTCAACYGTCACCGAGCGGGAYATCCGG-ACAGAGAACGACATCTATC
AGTCCTGCCAGCTGGATCCCATGGCAAGGAGGGTGGTATCATCCCTAACAGAACGGCTCT
ACGTAGGYGGCCCAATGGTGAACTCCAGGGGACAATCATGTGGCTACCGTAGATGCCGCG
CCAGTGGGGTGCTGCCCACCAGCATGGGAAACACCATCACATGCTATCTGAAGGCACAGG
CCGCCTGCAGGGCGGCCAAYATCAAGGACTRTGACATGTTGGTGTGCGGAGACGACCTAG
TGGTCATTTGTGAGAGTGCTGGCGTCCAGGAGGACACTGCGTCA-CTGCGAGCATTCACG
GAGGCTAT
>n-GZ421N.seq
CMGYTGCTTTGAYTCAACGGTTACCGAGAGTGATATCCGTA-TTGAGGAGTCAATTTACC
AATCTTGTGACCTGGCCCCCGAAGCTAAACAGGCCATAAGGTCGCTCACAGAGCGGCTCT
ATATCGGGGGTCCCCTGACCAATTCCAAAGGGCAGAACTGCGGCTATCGCCGGTGCCGCG
CAAGCGGTGTGCTGACGACCAGCTGCGGTAATACCCTTACATGTTACTTGAAGGCCTCTG
CAGCCTGTCGAGCTGCAAAGCTCCAGGACTGCACGATGCTCGTGAACGGAGACGACCTCG
TCGTTATCTGCGAGAGCGCGGGAACTCAAGAGGATGCGGCAA-ACCTACGAGCCTTCACG
GAGGCTAT
>n-GZ437N.seq
CMGYTGCTTTGAYTCTACTGTCACCGAACATGACATCAGGA-CGGAAGAGGACATATACC
AATGCTGTGACCTTGAGCCAGAGGCTCGGAAGGCAATCAGCGCTCTCACGGAGCGGCTGT
ACATCGGGGGCCCCATGTATAACAGCAAGGGGCTCCAGTGCGGCTACCGCCGCTGCCGTG
CTAGCGGCGTTTTGCCTACCAGCTTTGGCAATACAATAACCTGTTACATCAAGGCCACTG
CCGCCAGCAGGGCCGCGGGTCTCAAAGATCCATCTTTCCTTGTCTGCGGGGACGATYTGG
TGGTGATATCTGAAAGCTGTGGCGTCGAGGAGGACAGGTCAGCT-CTGCGAGCCTTCACG
GAGGCTAT
>n-GZ442N.seq
CMGYTGCTTTGAYTCAACAGTCACTGAGAGAGACATCAGAG-TTGAGGAGTCCATATATC
WGGCCTGCTCCCTGCCCGAGGAGGCCCGCACTGCCATACACTCGCTGACTGAGAGACTTT
ACGTGGGAGGGCCCATGCTCAAYAGCAAGGGCCAGACCTGCGGGTACAGGCGTTGCCGCG
CTAGCGGGGTGCTGACCACTAGCATGGGGAAYACCATCACATGCTACGTAAAAGCCCTGG
CAGCTTGTAAGGCCGCGGGGATAGTTGCACCTACAATGCTGGTRTGCGGCGATGACYTGG
TWGTCATCTCAGAAAGCCAGGGGACTGAGGAGGACGAGCGGAAC-CTGAGAGCCTTCACG
GAGGCTAT
>n-GZ445N.seq
CMGYTGCTTTGAYTCAACCGTCACTGAGAGAGATATCAGAA-CTGAGGAGTCCATATACC
AGGCTTGCTCCCTGCCCGAGGAGGCTCGCACTGCTATACACTCGCTGACTGAGAGACTTT
ACGTGGGAGGGCCCATGCTTAACAGCAAGGGTCAGACCTGCGGGTACAGGCGTTGCCGCG
CCAGCGGGGTGCTCACCACTAGCATGGGAAACACCATCACATGCTATGTAAAAGCCCTAG
CAGCTTGTAAGGCTGCAGGGATAGTTGCGCCCACGATGCTGGTATGCGGCGACGACTTGG
TTGTCATCTCAGAAAGCCAGGGGACTGAGGAGGATGAGCGAAAC-CTGAGAGCTTTCACG
GAGGCTAT
>n-GZ457N.seq
CMGYTGCTTTGAYTCAACRGTTACTGAGAATGACATCCGTG-TTGAGGAGTCAATCTACC
AATGTTGTGACTTGGCCCCTGAAGCCAGACAGGCCATAAGGTCGCTCACCGAGCGGCTTT
ATATCGGGGGTCCCMTGACCAATTCAAAAGGGCAAAACTGCGGCTATCGCCGGTGCCGCG
CGAGCGGCGTACTGACGACTAGCTGCGGTAACACCCTTACATGCTACTTGAAGGCCTCTG
CGGCCTGTCGAGCTGCAAAGCTCCAGGACTGCACAATGCTCGTGAACGGAGACGACCTTG
TCATTATCTGTGAGAGCGCGGGAACCCAAGAGGATGAGGCAAGC-CTACGAGTCTTCACG
GAGGCTAT
>n-GZ460N.seq
CMGYTGCTTTGAYTCAACAGTYACTGAGARTGACATCCGTG-TTGAGGAGTCAATCTACC
AATGTTGTGACTTGGCCCCTGAAGCCAGACAGGCYATAAGGTCGCTCACTGAGCGGCTTT
ATATCGGGGGTCCYCTGACTAATTCAAAAGGGCAAAACTGCGGCTATCGCCGGTGCCGCG
CGAGCGGCGTACTGACGACTAGCTGCGGTAACACCCTTACATGTTACYTGAAGGCCGCYG
CGGCCTGTCGAGCTGCAAAGCTCCAGGACTGCACAATGCTCGTGAACGGAGACGACCTTG
TCATTATCTGTGAGAGCGCGGGAACCCAAGAGGATGCGGCAAGC-CTACGAGYCTTCACG
GAGGCTAT
>n-GZ461N.seq
CMGYTGCTTTGAYTCAACAGTCACYGAGAGYGACATCCGCA-YTGAGGAGTCAATTTACC
AATGTTGTGACTTGGCCCCCGAAGCCAGACAGGCCATAAGGTCGCTCACAGAGCGGCTCT
ATATCGGGGGTCCCTTGACTAAYTCCAAAGGGCAYAACTGCGGCTATCGCCGGTGCCGCG
CTAGCGGCGTGCTGACGACCAGCTGCGGTAATACCCTCACATGTTACTTGAAGGCCTCTG
CRGCCTGTCGAGCTGCGAAGCTCCAGGACTGCACGATGCTCGTGAATGGAGACGACCTTG
TCATYATCTGCGAGAGCGCGGGAACCCAGGAGGATGCGGCGARC-CTACGAGTCTTCACG
GAGGCTAT
>n-GZ478N.seq
CMGYTGCTTTGAYTCAACTGTCACTGAACAGGACATCAGGG-TGGAAGAGGAGATATACC
AATGCTGTAATCTTGAACCGGAGGCCAGGAAAGTGATTTCCTCCCTCACGGAGCGGCTTT
ACTGCGGGGGCCCYATGTTCAACAGCAAGGGGGCCCAGTGTGGTTATCGCCGTTGYCGTG
CCAGTGGAGTTCTGCCTACCAGCTTCGGCAATACGATCACTTGTTACATCAAGGCCACAG
CGGCTGCAAAGGCCGCAGGCCTCCGGARCCCGGACTTTCTTGTTTGCGGGGATGACCTGG
TCGTGGTGGCTGAGAGTGATGGCGTCGATGAGGATAGAGCAGCC-CTGAGAGCTTTCACG
GAGGCTAT
>n-GZ480N.seq
CMGYTGCTTTGAYTCAACYGTCACTGAGCGGGATATCCGG-ACTGAGAACGACATCTATC
AGTCTTGCCAGCTGGATCCCGTGGCGAGGAAGGCAGTATCATCCCTAACAGAACGGCTCT
ACGTAGGCGGCCCCATGGTGAACTCCAAGGGACAGTCATGTGGCTACCGTAGATGCCGCG
CCAGTGGGGTGCTSCCCACGAGCATGGGAAACACCCTCACATGCTATCTGAAGGCACAGG
CCGCCTGTAGGGCGGCCAACATCAAGGAYTATGACATGTTGGTGTGCGGAGACGATTTGG
TGGTCATTTGTGAGAGTGCTGGCGTCCAGGAGGACGCTGCGTCM-CTGCGAGCATTCACG
GAGGCTAT
>n-GZ498N.seq
CMGYTGCTTTGAYTCAACAGTCACTGAGAGTGATATCCGCG-TTGAGGAGTCAATTTACC
AATGTTGTGACTTGGCCCCCGAAGCCAGACAGGCCATAAGGTCGCTCACAGAGCGGCTCT
ATRTCGGGGGTCCTYTGAYTAATTCCAAAGGGCAAARCTGCGGCTATCGCCGGTGCCGCG
CYAGCGGCGTGCTGACGACCAGCTGCGGTAATACCCTCACATGTTACTTGAAGGCCTCTG
CAGCCTGTCGAGCTGCGAAGCTCCAGGACTGCACGATGCTCGTGAATGGAGACGACCTTG
TCATTATCTGCGAGAGCGCGGGAACCCAGGAGGATGCGGCAAAC-CTACGAGTCTTCACG
GAGGCTAT
>n-GZ499N.seq
CMGYTGCTTTGAYTCAACAGTTACTGAGAATGATATCCGTG-TTGAGGAGTCAATCTACC
AATGTTGTGACTTGGCCCCCGAGGCCARACAGGCCATAAGGTCGCTCACCGAGCGGCTTT
ATATCGGGGGTCCCCTGACTAATTCAAAAGGGCAAAACTGCGGCTATCGCCGGTGCCGTG
CGAGCGGYGTACTGACGACYAGCTGCGGTAACACCCTTACATGTTACTTGAAGGCCTCTG
CGGCCTGTCGAGCTGCAAAGCTCCAGGACTGCACAATGCTCGTGAACGGAGACGACCTTG
TCATTATCTGTGAGAGCGCGGGAACYCAAGAGGATGCGGCGARC-CTACGAGYCTTCACG
GAGGCTAT
>n-GZ501N.seq
CMGYTGCTTTGAYTCAACGGTCACCGAGAGTGATATCCGTG-TTGAGGAGTCAATTTACC
AATGTTGTGACCTGGYCCCCGAAGCCAGACAGGCCATAAGGTCGCTCACAGAGCGGCTYT
ATATCGGGGGTCCCCTGACYAATTCAAAAGGGCAGAACTGCGGCTATCGCCGGTGCCGCG
CGAGCGGTGTGCTGACGACCAGCTGCGGTAAYACCCTCACATGTTACTTAAAGGCCTCYG
CAGCCTGTCGAGCTGCAAAGCTCCAGGACTGCACGATGCTCGTGAACGGAGACGACCTYG
TCGTTATCTGCGAGAGCGCGGGAACTCAAGAGGATGTGGCGA-ACCTACGAGCCTTCACG
GAGGCTAT
>n-GZ510N.seq
CMGYTGCTTTGAYTCAACAGTTACTGAGARTGACATCCGTR-TTGAGGAGTCAATCTACC
AATGTTGTGACTTGGCCCCCGAAGCCAGACAGGCCATAAGGTCGCTCACCGAGCGGCTCT
ATATCGGGGGTCCCCTGACTAATTCAAAAGGGCAAAACTGCGGCTATCGCCGGTGCCGCG
CRAGCGGCGTACTGACAACTAGCTGCGGTAACACCCTYACATGTTACYTGAAGGCCTCTG
CGGCCTGTCGAGCTGCAAAGCTCCAGGACTGCACRATGCTCGTGAACGGAGACGACCTTG
TCATTATCTGTGAGAGCGCGG-AACCCAAGAGGATGCGGCAAGC-CTACGAGCCTTCACG
GAGGCTAT
>n-GZ513N.seq
CMGYTGCTTTGAYTCTACTGTCACCGAACATGACATCAGGA-CGGAGGAGGAGATATACC
AATGCTGTGACCTTGAGCCAGAGGCTCGGAAGGCAATCAGCGCTCTCACGGAGCGGCTAT
ACATTGGGGGCCCCATGTAYAACAGCAAAGGGCTCCAGTGCGGCTATCGCCGCTGCCGCG
CTAGCGGCGTCTTGCCTACCAGCTTTGGCAACACAGTAACCTGTTACATCAAGGCCACTG
CCGCCAGCAGGGCCGCGGGTCTYAAAAACCCATCATTCCTTGTCTGCGGGGACGATTTGG
TGGTGGTRTCTGAAAGCTGCGGCGTCGAGGAGGACAGATCAGCT-CTGCGAGCCTTCACG
GAGGCTAT
>n-GZ522N.seq
CMGYTGCTTTGAYTCAACCGTCACTGAGAGAGATATCAGAA-CTGAGGAGTCCATATACC
AGGCTTGCTCTCTACCCGAGGAGGCCCGCACTGCTATACACTCGCTGACTGAGAGACTTT
ACGTAGGAGGGCCCYTGCTTAACAGCAAGGGYCAGACCTGCGGGTACAGRCGTTGTCGCG
CCAGCGGGGTGCTCACCACTAGCATGGGRAATACCATCACATGCTATRTAAAAGCCCTRG
CGGCTTGTAAGGCTGCAGGGWTAGTTGCRCCCACGATGCTGGTATGCGGCGACGACTTGG
TTGTCATCTCAGAAAGCCAGGGRACTGAGGAGGACGAGCGAAAY-CTGAGAGCTTTCACG
GAGGCTAT
>n-GZ526N.seq
CMGYTGCTTTGAYTCAACCGTCACCGAGCGGGATATCCGG-ACTGAAAATGACATCTATC
AGTCTTGTCAACTGGACCCCATGGCAAGGAAGGCAGTYTCATCCCTAACAGAACGGCTCT
ACGTAGGCGGTCCCATGGTGAACTCCAAGGGACAGTCGTGTGGCTACCGTAGATGCCGCG
CCAGTGGGGTGCTGCCCACAAGCATGGGAAACACCCTCACATGCTATCTGAAGGCACAGG
CCGCCTGCAGGGCGGCCAACATCAAGGACTGTGACATGTTGGTGTGCGGAGATGACTTAG
TGGTCATTTGTGAGAGTGCTGGAGTCCAGGAGGACGCTGCGTCA-CTGCGAGCATTCACG
GAGGCTAT
>n-GZ530N.seq
CMGYTGCTTTGAYTCAACGGTYACCGAGAAYGATATCCGTG-TTGAGGAGTCAATTTACC
AATGTTGTGACCTGGCCCCCGAAGCCAGACAGGCCATAAGGTCGCTCACAGAGCGGCTTT
ATATCGGGGGTCCCCTGACTAATTCAAAAGGGCAGAACTGCGGCTATCGCCGGTGCCGCG
CAAGCGGTGTGCTGACGACCAGCTGCGGTAATACCCTCACATGTTACCTGAAGGCCTCTG
CAGCCTGTCGAGCTGCAAAGCTCCAGGACTGCACGATGCTCGTGAACGGAGACGACCTTG
TCGTTATCTGCGAGAGCGCGGGAACTCAAGAGGATGCGGCGA-ACCTACGAGTCTTCACG
GAGGCTAT
>n-GZ537N.seq
CMGYTGCTTTGAYTCRACCGTCACTGAGAGAGATATCAGAA-CTGAGGAGTCCATATACC
AGGCTTGCTCCCTGCCCGAGGAGGCCCGCACTGCCATACACTYGCTGACTGAGAGACTTT
ACGTGGGAGGGCCCATGCTTAACAGCAAGGGTCAGACCTGCGGGTACAGGCGTTGCCGCG
CCAGCGGGGTGCTCACCACTAGCATGGGAAACACCATCACATGCTATGTAAAAGCCCTAG
CGGCTTGTAAGGCTGCAGGGATAGTTGCGCCCACGATGCTGGTATGCGGCGACGACTTGG
TTGTCATCTCAGAAAGCCAGGGGACTGAGGAGGACGAGMGAAAC-CTGAGAGCTTTCACG
GAGGCTAT
>n-GZ538N.seq
CMGYTGCTTTGAYTYAACTGTCACTGAACAGGACATCAGGG-TGGAAGAGGAGATATACC
AATGCTGTAATCTTGAACCGGAGGCCAGGAAAGTGATCTCCTCCCTCACGGAGCGGCTTT
ACTGCGGGGGCCCTATGTTCAACAGCAGGGGGGCCCAGTGCGGTTATCGCCGTTGCCGTG
CCAGTGGAGTTCTGCCTACCAGCTTCGGCAATACAATCACTTGTTACATCAAGGCCACAG
CGGCTGCTAAGGCCGCAGGCCTCCGGAACCCGGACTTTCTTGTTTGCGGGGATGACCTGG
TCGTGGTGGCTGAGAGTGGTGGCGTCGATGAGGATAGAGCAGCC-CTGAGAGCTTTCACG
GAGGCTAT
>n-GZ544N.seq
CMGYTGCTTTGAYTCAACAGTTACTGAGAATGACATCCGTG-TTGAGGAGTCAATTTACC
AATGTTGTGACTTGGCCCCCGAAGCCAGACAGGCCATAAGGTCGCTCACTGAGCGGCTTT
ATATCGGGGGTCCCCTGACTAATTCAAARGGGCAAAACTGCGGTTATCGCCGGTGCCGCG
CGAGCGGYGTRCTGACGACTAGCTGCGGTAACACCCTTACATGTTACTTGAAGGCCTCTG
CGGCCTGTCGAGCTGCRAAGCTCCAGGACTGCACAATGCTCGTGAAYGGAGACGACCTTG
TCATTATATGTGAGAGCGCRGGAACCCAAGAGGATGCGGCGAGC-CTACGAGYCTTCACG
GAGGCTAT
>n-GZ546N.seq
CMGYTGCTTTGAYTYGACCGTCACTGAGCGGGATATCCGG-ACTGAGAACGACATCTATC
AGTCTTGCCAGTTGGATCCCATGGCGAGGAAGGCAGTATCATCCCTAACAGAACGGCTCT
ACGTAGGCGGCCCCATGGTGAACTCCAAGGGACAGTCATGTGGCTACCGTAGATGCCGCG
CTAGTGGGGTGCTGCCCACGAGCATGGGAAACACCATCACATGCTATCTGAAGGCACAGG
CCGCCTGTAGGGCGGCCAACATCAAGGACTATGACATGTTGGTGTGCGGAGACGATCTGG
TGGTCATTTGTGAGAGTGCTGGCGTCCAGGAGGACACTGCGTCA-CTGCGAGCATTCACG
GAGGCTAT
>n-GZ553N.seq
CMGYTGCTTTGAYTCAACAGTCACTGAGARCGACATCCGTG-TTGAGGAGTCAATTTACC
AATGTTGTGACTTGGCCCCCGAAGCCAGACAGGCCATAAAGTCGCTCACAGAGCGGCTCT
ATGTTGGGGGTCCTTTGACTAATTCCAAAGGGCAAAACTGCGGCTATCGCCGGTGCCGCG
CTAGCGGTGTGCTGACGACCAGCTGCGGYAATACCCTCACATGTTACTTGAAGGCCTCTG
CAGCCTGTCGAGCTGCGCAGCTCCGGGACTGCACGATGCTCGTGAATGGAGACGACCTTG
TCATCATCTGCGAGAGCGCGGGAACCCAGGAGGATGCGGCAAAC-CTACGAGTCTTCACG
GAGGCTAT
>n-GZ554N.seq
CMGYTGCTTTGAYTCRACCGTCACTGAGAGAGACATTAGAA-CTGAGGAGTCCATATACC
AGGCCTGCTCCCTGCCTGAGGAGGCYCGCACTGCCATACACTCGCTGACTGAGAGACTTT
ACGTAGGAGGGCCCATGCTRAACAGCAAGGGCCAGACCTGCGGGTACAGGCGTTGCCGCG
CCAGCGGGGTGCTCACCACTAGCATGGGAAACACCATCACRTGCTATGTAAAAGCCCTGG
CGGCTTGYAAGGCTGCAGGGATAGTTGCGCCCACGATGCTGGTRTGCGGCGACGACCTGG
TCGTCATCTCGGAAAGCCAGGGGACTGAGGAGGACGAGCGGAAC-CTGAGAGCCTTCACG
GAGGCTAT
>n-GZ555N.seq
CMGYTGCTTTGAYTCAACCGTCACTGAGCGGGATATCCGG-ACTGAGAACGACATCTATC
AGTCTTGCCAGCTGGATCCCATGGCGAGGAAGGCAGTATCATCTCTAACAGAACGGCTCT
ACGTGGGCGGCCCCATGGTCAACTCCAAGGGACAGTCATGTGGCTACCGTAGATGCCGCG
CCAGTGGGGTGCTGCCCACGAGCATGGGAAACACCCTCACATGCTATCTGAAGGCACAGG
CCGCCTGTAGGGCGGCCAACATCAAGGATTATGACATGTTGGTGTGCGGAGACGATTTGG
TGGTCATTTGTGAGAGTGCTGGCGTCCAGGAGGACAYTGCGTCA-CTGCGAGCATTCACG
GAGGCTAT
>n-GZ563N.seq
CMGYTGCTTTGAYTCAACAGTTACTGAGAATGACATCCGTG-TTGAGGAGTCAATTTACC
AATGTTGTGACTTGACCCCCGAAGCCAGACAGGCCATAAGGTCGCTCACCGAGCGGCTTT
ATATTGGGGGCCCTCTGACCAATTCAAAAGGGCAAAACTGCGGTTATCGCCGGTGCCGCG
CGAGCGGCGTACTGACGACTAGCTGCGGTAACACCCTTACATGTTACTTGAAGGCCTCTG
CAGCCTGTCGAGCTGCAAAGCTCCGGGACTGCACAATGCTCGTGAACGGAGACGACCTTG
TCATTATCTGTGAAAGCGCAGGAACCCAAGAGGATGCGGCGAGC-CTACGAGTCTTCACG
GAGGCTAT
>n-GZ564N.seq
CMGYTGCTTTGAYTCAACAGTTACTGAGAGTGACATCCGTG-TTGAGGAGTCAATCTACC
AATGTTGTGACTTGGCCCCCGAAGCCAGACAGGCCATAAGGTCGCTCACCGAGCGGCTTT
ATATTGGGGGTCCCCTGACTAATTCAAAAGGGCAAAACTGCGGCTATCGCCGGTGCCGCG
CGAGCGGCGTACTGACGACTAGCTGCGGTAACACCCTTACATGTTACTTGAAGGCCTCTG
CGGCCTGTCGAGCTGCAAAGCTCCAGGACTGCACAATGCTCGTGAACGGGGACGACCTTG
TCATTATCTGTGAGAGCGCGGGGACCCAAGAGGATGYGGCGAGC-CTACGAGCCTTCACG
GAGGCTAT
>n-GZ565N.seq
CMGYTGCTTTGAYTCAACCGTCACCGAGCGGGATATCCGG-ACTGAGAACGACATCTATC
AGTCTTGCCAGCTGGATCCCGTGGCAAGGAGGGCAGTATCATCCCTAACAGAGCGGCTCT
ACGTAGGCGGCCCCATGGTAAACTCCAAGGGACAGTCRTGTGGCTACCGTAGATGCCGCG
CYAGTGGGGTGCTGCCCACGAGCATGGGAAACACCCTCACATGCTATCTGAAGGCACAGG
CCGCCTGCAGGGCGGCCAACATCAAGGATTGTGACATGTTGGTGTGCGGAGATGACTTAG
TGGTCATTTGTGAGAGTGCTGGCGTCCAGGAGGACACTGCGTCA-CTGCGAGCATTCACG
GAGGCTAT
>n-GZ568N.seq
CMGYTGCTTTGAYTCAACGGTCACTGAGAATGACATCCGTG-TTGAGGAGTCAATTTACC
AATGTTGTGACTTGGCCCCCGAAGCTAGACAGGCTATAAAGTCGCTCACTGAGCGACTYT
ACATCGGGGGTCCCCTGACCAATTCAAAAGGGCAGAACTGCGGCTATCGCCGGTGCCGCG
CAAGCGGCGTGCTGACGACCAGTTGCGGTAATACCCTCACATGTTACTTGAAAGCCTCTG
CGGCCTGTCGAGCTGCAAAGCTCCAGGACTGCACGATGCTCGTGAATGGAGACGACCTCG
TCGTTATCTGCGAGAGCGCGGGAACCCAAGAGGATGCGGCGAAC-CTACGAGTCTTCACG
GAGGCTAT
>n-GZ569N.seq
CCMYTGCTTTGAYTCAACCGTCACTGAGAGAGACATCAGAA-CTGAGGAGTCCATATATC
AGGCCTGCTCMCTGCCCGAGGAGGCCCGCACTGCCATACATTCGCTGACTGAGAGACTTT
ACGTGGGAGGGCCTATGCTCAACAGCAAGGGCCAGGCCTGCGGGTACAGGCGTTGCCGCG
CCAGCGGGGTGCTYACCACTAGCATGGGCAATACCATCACATGCTATRTAAAGGCCCTAG
CGGCTTGTAAGGCCGCWGGGATARYTGCGCCCACAATGTTGGTATGCGGCGACGACTTGG
TTGTCATCTCAGAGAGCCAGGGGACTGAGGAGGACGAGCGGAAC-CTGAGAGCCTTCACG
GAGGCTAT
>n-GZ570N.seq
CMGYTGCTTTGAYTCAACAGTTACTGAGAGTGACATCCGTG-TTGAGGAGTCAATCTACC
AATGTTGTGACTTGGCCCCCGAAGCYAGACAGGCCATAAGGTCGCTCACTGAGCGGCTTT
ATATCGGGGGTCCCCTAACTAATTCAAAAGGGCAAAACTGCGGCTATCGCCGGTGCCGCG
CGAGCGGTGTACTGACGACTAGCTGCGGTAACACCCTTACATGTTACTTGAAGGCCTCTG
CGGCCTGTCGAGCTGCAAAGCTCCAGGACTGCACAATGCTCGTGAACGGAGACGACCTTG
TCATTATCTGTGAGAGCGCGGGAACCCAAGAGGATGCGGCAAGC-CTACGAGTCTTCACG
GAGGCTAT
>n-GZ572N.seq
CMGYTGCTTTGAYTCTACTGTCACCGAACATGACATCAGGA-CGGAGGAGGGGATATACC
AATGCTGTGACCTTGAGCCAGAGGCTCGGAAGGCAATCAGCGCTCTCACGGAGCGGCTGT
ACATCGGGGGCCCCATGTAYAACAGCAARGGCCTCCAGTGCGGCTACCGCCGCTGCCGYG
CTAGCGGCGTCTTGCCTACCAGCTTTGGCAATACAATAACCTGTTACATCAAGGCCACTG
CYGCCAGCAGGGCCGCGGGTCTCAAAAACCCATCTTTCCTTGTCTGCGGGGACGATTTGG
TGGTGATATCTGAAAGCTGTGGCGTCGAGGAGGACAAATCAGCT-CTGCGAGCCTTCACG
GAGGCTAT
>n-GZ576N.seq
CMGYTGCTTTGAYTCAACCGTCACTGAGCGGGATATCCGG-ACTGAGAACGACATCTATC
AGTCTTGCCAGCTGGATCCCGTGGCAAGGAGGGCAGTATCATCCCTAACAGAGCGGCTCT
ACGTAGGCGGTCCCATGGTGAACTCCAAGGGACAGTCATGTGGCTACCGTAGATGCCGCG
CCAGTGGGGTGCTGCCCACGAGCATGGGAAACACCCTCACATGCTATCTGAAGGCACAGG
CCGCATGCAGGGCGGCCAACATCAAGGACTGTGACATGTTGGTGTGCGGAGATGACTTAG
TGGTCATTTGTGAGAGTGCTGGCGTCCAGGAGGACACTGCGTCA-CTGCGAGCATTCACG
GAGGCTAT
>n-GZ577N.seq
CMGYTGCTTTGAYTCTACTGTCACTGAACATGACATCAGGG-TGGAGGAGGAGATATACC
AATGCTGTGACCTTGAGCCAGAGGCTCGGAAGGCAATCAGCGCYCTCACGGAGCGGCTGT
ATATCGGGGGCCCCATGTACAACAGCAAAGGGCTCCAGTGCGGTTATCGCCGCTGCCGTG
CTAGCGGCGTCTTGCCTACCAGCTTCGGCAATACAATAACCTGTTACATCAAGGCCAATG
CTGCTTGCAGGGCCGCGGGTCTCAAAGACCCATCTTTCCTTGTCTGCGGGGACGATTTGG
TGGTGATATCCGAAAGCTGTGGCGTCGAGGAGGACAGAACAGCT-CTGCGAGCCTTCACG
GAGGCTAT
>n-GZ584N.seq
CMGYTGCTTTGAYTCAACAGTTACTGAGAGTGACATCCGTG-TTGAGGAGTCAATCTACC
AATGTTGTGACTTGGCCCCTGAAGCCAGACAGGCCATAAGGTCGCTCACTGAGCGGCTTT
ATGTCGGGGGTCCCCTGACTAATTCAAAAGGGCAAAACTGCGGCTATCGCCGGTGCCGCG
CGAGCGGCGTACTGACGACTAGCTGCGGTAAYACCCTTACATGCTACTTGAAGGCCACTG
CGGCCTGTCGAGCTGCAAAGCTCCAGGACTGCACAATGCTCGTGAACGGAGACGACCTTG
TCATTATCTGTGAGAGCGCGGGAACCCAAGAGGATGCGGCGAGC-CTACGAGCCTTCACG
GAGGCTAT
>n-GZ585N.seq
CMGYTGCTTTGAYTYGACGGTCACAGAGAATGACATCCGTG-TTGAGGAGTCAATTTACC
AATGTTGTGACTTGGCTCCCGAAGCCAGACAGGCCATAAGGTCGCTCACGGAGCGGCTTT
ATATCGGGGGTCCCCTGACTAATTCTAAAGGGCAGAACTGCGGTTATCGCCGGTGCCGCG
CAAGCGGTGTGCTGACGACCAGCTGCGGTAACACCCTCACATGCTACTTGAAGGCCTCTG
CAGCCTGTCGAGCCGCGAAGCTCCAGGACTGCACGATGCTTGTGAACGGAGACGACCTCG
TCGTTATCTGTGARAGCGCGGGAACCCAGGAGGATGCGGCGA-GCCTACGAGTCTTCACG
GAGGCTAT
>n-GZ587N.seq
CMGYTGCTTTGAYTCCACTGTCACCGAGCGGGATATCCGG-ACTGAAAATGACATCTATC
AGTCTTGCCAGCTGGAACCCATGGCAAGGAAGGCAGTGTCATCCCTCACAGAACGGCTCT
ACGTGGGCGGCCCCATGGTCAACTCCAAGGGGCAGTCATGTGGCTATCGTAGATGCCGCG
CCAGTGGGGTGTTGCCCACGAGCATGGGAAACACCATCACGTGCTACCTGAAGGCACAGG
CCGCCTGCAGGGCGGCCAACATCAAGGACTGTGACATGTTGGTGTGTGGAGATGACTTAG
TGGTCATTTGTGAGAGTGCTGGCGTCCAGGAGGACACTGCGTCA-CTGCRAGCATTCACG
GAGGCTAT
>n-GZ592N.seq
CMGYTGCTTTGAYTCAACCGTCACYGAGAGAGACATCAGAA-CTGAGGAGTCCATATACC
AGGCCTGCTCCCTGTCCGAGGAGGCCCGCACTGTYATACACTCGCTGACTGAGAGGCTTT
ACGTGGGAGGGCCCATGCTCAACAGCAAGGGCCAGGCCTGCGGRTACAGGCGTTGCCGCG
CCAGCGGGGTGCTCACCACTAGCATGGGCAATACCATCACATGCTAYGTGAAGGCCCTAG
CGGCTTGTAAGGCTGCAGGGATAGTTGCGCCCACAATGTTGGTATGCGGCGACGACTTGG
TTGTCATCTCAGAAAGCCAGGGGACTGAGGAGGACGAGCGGAAC-CTGAGAGCCTTCACG
GAGGCTAT
>n-GZ593N.seq
CMGYTGCTTTGAYTCTACTGTCACCGAACATGACATCAGGA-CGGAGGAGGAGATATATC
AATGCTGTGACCTTGAGCCAGAGGCTCGGAAGGCAATCAGCGCTCTCACGGAGCGGCTGT
ACATCGGGGGCCCCATGTATAACAGCAAAGGGCTCCAGTGCGGCTACCGCCGCTGCCGCG
CTAGCGGCGTCCTGCCTACCAGCTTTGGCAATACAATAACCTGTTACATCAAGGCCACTG
CCGCCAGCAGGGCCGCGGGTCTCAAAAACCCATCTTTCCTTGTCTGCGGGGACGATTTGG
TGGTGATATCTGAAAGCTGTGGCGTCGAGGAGGACAGATCAGCT-CTGCGAGCCTTCACG
GAGGCTAT
>n-GZ597N.seq
CMGYTGCTTTGAYTCAACWGTCACYGAAAGAGACATCAGAA-CTGAGGAGTCCATATACC
AGGCGTGCTCCTTGCCCGAGGAGGCCCGCACTGCCATACACGCGCTGACTGAGAGACTTT
ACGTGGGGGGGCCCATGCTCAAYAGCAAGGGCCAGACCTGCGGGTACAGGCGCTGCCGCG
CCAGCGGGGTGCTCACCACTAGCATGGGAAACACCATAACGTGCTACGTGAAAGCCCTAG
CGGCTTGCAARGCCGCAGGGATAGTTGCGCCCACGATGCTGGTATGCGGAGACGACCTGG
TTGTCATCTCGGAAAGCCAGGGYACTGAGGAGGACGAGCGTAAC-CTGAGAGCCTTTACG
GAGGCTAT
>n-GZ602N.seq
CMGYTGCTTTGAYTCAACCGTCACTGAGCGGGATATCCGG-ACTGAGAACGACATCTATC
AGTCTTGCCAGCTGGACCCCATGGCGAGGAAGGCAGTATCATCCCTAACAGAACGGCTCT
ACGTAGGCGGCCCCATGYTGAACTCCAAGGGACAGTCATGTGGCTACCGTAGGTGCCGCG
CTAGTGGGGTGCTGCCCACGAGCATGGGAAACACCCTTACATGCTATCTGAAGGCACAGG
CCGCCTGTAGGGCGGCCAACATCAAGGATTATGACATGTTGGTGTGCGGAGACGATTTGG
TGGTCATTTGTGAGAGTGCTGGCGTCCAGGAGGACACTGCGTCA-CTGCGAGCATTCACG
GAGGCTAT
>n-GZ612N.seq
CMGYTGCTTTGAYTCAACAGTCACTGAGAGTGACATCCGCG-TTGAGGAGTCAATTTACC
AATGTTGTGACTTGGCCCCCGAAGCCAGACAGGCCATAAGGTCGCTCACAGAGCGGCTCT
ATGTCGGGGGTCCTTTGACTAATTCTAAAGGGGAAAACTGCGGCTATCGCCGGTGCCGCG
CTAGCGGCGTGCTGACGACCAGCTGCGGTAATACCCTCACATGTTACTTGAAGGCCTCTG
CAGCCTGTCGAGCTGCGAAGCTCCGGGACTGCACGATGCTCGTGAATGGAGACGACCTTG
TCATTATCTGCGAGAGCGCGGGAACCCAAGAGGATGCGGCAAAC-CTACGAGTCTTCACG
GAGGCTAT
>n-GZ623N.seq
CMGYTGCTTTGAYTCAACAGTCACTGAGAATGACATCCGCG-TCGAGGAGTCAATTTACC
AATGTTGTGACCTGGCCCCCGAAGCCAGACAGGCTATAAAGTCACTCACAGAGCGGCTCT
ATATCGGGGGTCCCCTGACCAATTCAAAAGGGCAGAACTGCGGTTATCGCCGGTGCCGTG
CAAGCGGCGTGCTGACGACCAGCTGCGGTAATACCCTCACATGTTACTTGAAAGCCTCTG
CGGCCTGTCGAGCTGCAAAGCTCCAGGACTGCACGATGCTCGTGAACGGCGACGACCTTG
TCGTTATCTGTGAGAGCGCGGGAACCCAAGAGGATGCGGCGAAC-CTACGAGTCTTCACG
GAGGCTAT
>n-GZ625N.seq
CMGYTGCTTTGAYTCAACAGTTACTGAGAGTGACATCCGTG-TTGAGGAGTCAATCTACC
AATGTTGTGACTTGGCCCCCGAAGCCAGACAGGCTATAAGGTCGCTCACCGAGCGGCTTT
ATGTCGGGGGCCCCCTGACTAATTCAAAAGGGCAAAACTGCGGCTATCGCCGGTGCCGCG
CGAGCGGCGTGCTGACGACTAGCTGCGGTAATACCCTTACATGTTACTTGAAGGCCTCTG
CGGCCTGTCGAGCTGCAAAGCTCCGGGACTGCACAATGCTCGTGAACGGAGACGACCTTG
TCATTATCTGTGAGAGCGCGGGAACCCAAGAGGATGCGGCAAGC-CTACGAGTCTTCACG
GAGGCTAT
>n-gz628N.seq
CMGYTGCTTTGAYTCAACAGTCACTGAGAGTGACATCCGCA-CCGAGGAGTCAATTTACC
AATGTTGTGACTTGGCCCCCGAAGCCAAACAGGCCATAAGGTCGCTCACAGAGCGGCTTT
ATGTCGGGGGTCCTTTGACTAATTCCAAAGGGCAAAGCTGCGGCTATCGCCGGTGCCGCG
CCAGCGGCGTGCTGACGACCAGCTGCGGTAACACCCTCACTTGTTACTTGAAGGCCTCTG
CAGCCTGTCGAGCTGCGAAGCTCCAGGACTGCACGATGCTCGTGAATGGAGACGACCTTG
TCATTATCTGCGAGAGCGCGGGAACCCAGGAGGATGCGGCAAAC-CTACGAGTCTTCACG
GAGGCTAT
>n-GZ657N.seq
CMGYTGCTTTGAYTCAACCGTCACTGAGCGGGATATCCGG-ACTGAGAACGACATCTATC
AGTCTTGCCAGCTGGAYCCCGTGGCGAGGAAGGCAATATCATCCCTAACAGAACGGCTCT
ACGTAGGCGGCCCCATGGTGAACTCCAAGGGACAGTCGTGTGGCTACCGTAGATGCCGCG
CCAGTGGGGTGCTGCCCACGAGCATGGGAAACACCCTCACATGCTATCTGAAGGCACAGG
CCGCCTGTAGGGCGGCCAACATCAAGGATTATGACATGYTGGTGTGCGGAGACGATTTGG
TGGTTATTTGTGAGAGTGCTGGCGTCCAGGAGGACACTGCGTCA-CTGCGAGCATTCACG
GAGGCTAT
>n-GZ658N.seq
CMGYTGCTTTGAYTCAACAGTTACTGAGAGYGACATCCGTG-TTGAGGAGTCAATCTACC
AATGTTGTGACTTGGCCCCCGAAGCCAGACAGGCCATAAGGTCGCTCACCGAGCGGCTTT
ATATCGGGGGTCCCCTGACTAATTCAAAAGGGCAAAACTGCGGCTATCGCCGGTGCCGCG
CGAGCGGCGTACTGACGACTAGCTGCGGTAACACCCTYACATGTTACTTGAAGGCCTCTG
CGGCCTGTCGAGCTGCAAAGCTCCAGGACTGCACAATGCTCGTGAACGGAGACGACCTTG
TCATTATCTGTGAGAGCGCGGGAACCCAAGAGGATGCGGCAAGC-CTACGAGTCTTCACG
GAGGCTAT
>n-GZ660N.seq
CMGYTGCTTTGAYTCAACAGTCACTGAGAACGACATCCGTG-TTGAGGAGTCAATTTACC
AATGTTGTGACTTGGCCCCCGAGGCCAGACAGGCCATAAAGTCGCTCACAGAGCGGCTTT
ATATCGGGGGTCCTCTGACCAATTCAAAAGGGCAGAACTGCGGTTATCGCCGGTGCCGCG
CAAGTGGCGTGCTGACGACCAGCTGCGGTAATACCCTCACATGTTACTTGAAGGCCTCTG
CRGCCTGTCGAGCTGCAAAGCTCCAGGACTGCACGATGCTCGTGAACGGAGACGACCTTG
TCGTTATCTGTGAAAGCGCGGGAACTCAGGAGGATGMGGCGAGC-CTACGAGTCTTCACG
GAGGCTAT
>n-GZ663N.seq
CMGYTGCTTTGAYTCAACCGTCACCGAGCGGGATATCCGG-ACTGAGAACGACATCTATC
AGTCTTGCCAGCTGGACCCCGTGGCAAGGAGGGCAGTATCATCCCTAACAGAGCGGCTCT
ACGTAGGCGGCCCCATGGTAAACTCCAAGGGACARTCATGTGGTTACCGTAGATGCCGCG
CCAGTGGGGTGCTGCCCACGAGCATGGGAAACACCCTCACATGCTATCTGAAGGCACAGG
CCGCCTGCAGGGCGGCCGGCATCAAGGACTGTGACATGTTGGTGTGCGGAGATGACTTAG
TGGTCATTTGTGAGAGTGCTGGCGTCCAGGAGGACACTGCGTCA-CTGCGAGCATTCACG
GAGGCTAT
>n-GZ665N.seq
CMGYTGCTTTGAYTCAACCGTCACCGAGCGGGATATCCGG-ACTGAGAACGACATCTATC
AGTCTTGCCAGCTGGACCCCGTGGCAAGGAGGGCAGTATCATCCCTAACAGAGCGGCTCT
ACGTAGGTGGYCCCATGGTAAACTCCAAGGGACAGTCATGTGGTTACCGTAGATGCCGCG
CCAGTGGGGTGCTGCCCACGAGCATGGGAAACACCCTCACATGCTATCTGAAGGCACAGG
CCGCCTGCAGGGCGGCCGGCATCAAGGACTGTGACATGTTGGTGTGCGGAGATGACTTAG
TGGTCATTTGTGAGAGTGCTGGCGTCCAGGAGGACACTGCGTCA-CTGCGAGCATTCACG
GAGGCTAT
>n-GZ675N.seq
CMGYTGCTTTGAYTCAACAGTTACTGAGAATGATATCCGTA-TCGAGGAGTCAATCTACC
AATGTTGTGACTTGGCCCCTGAAGCCAGACAGGCCATAAGGTCGCTCACTGAACGGCTTT
ATATCGGGGGTCCCCTGACTAATTCAAAAGGGCAAAACTGCGGCTATCGCCGGTGTCGCG
CGAGCGGTGTACTGACGACTAGCTGCGGTAACACCCTTACATGTTACTTGAAGGCCGCTG
CGGCCTGTCGAGCTGCAAAGCTCCAGGACTGCACGATGCTCGTGAACGGAGACGACCTTG
TCATTATCTGTGAGAGCGCGGGAACCCAAGAGGATGCGGCAAGC-CTACGAGCCTTCACG
GAGGCTAT
>n-gz705N.seq
CAGYTGCTTTGAYTCAACCGTCACCGAGCGGGATATCCGG-ACTGAGAATGACATCTATC
AGTCTTGCCAGCTGGATCCCGTGGCAAGGAGGGCAGTATCATCCCTAACAGAGCGGCTCT
ATGTAGGCGGCCCCATGGTAAACTCCAAGGGACAGTCATGTGGCTACCGTAGATGCCGCG
CCAGTGGGGTGCTGCCCACAAGCATGGGAAACACCCTCACATGCTATCTGAAGGCACAGG
CCGCCTGCAGGGCGGCCAACATCAAGGACTGTGACATGTTGGTGTGCGGAGATGACTTAG
TGGTCATTTGTGAGAGTGCTGGCGTCCAGGAGGACACTGCGTCA-CTGCGAGCATTCACG
GAGGCTAT
>n-gz711N.seq
CCRTTGCTTTGAYTCAACTGTCACTGAACAGGACATCAGGG-TGGAGGAGGAGATATACC
AATGTTGCAACCTTGAACCGGAGGCCAGGAAAGTGATYTCCTCCCTCACGGAGCGGCTTT
ACTGCGGGGGCCCTATGTTCAACAGCAAGGGGGCCCAGTGTGGTTATCGCCGCTGCCGTG
CCAGTGGAGTTCTGCCTACCAGCTTCGGCAACACAATCACTTGTTACATCAAGGCTACAG
CGGCTGCGAATGCCGCAGGCCTTCGGAACCCGGACTTTCTTGTCTGCGGAGATGATTTGG
TCGTGGTGGCCGAGAGTGATGGCGTCGATGAGGATAGAGCGGCC-CTGAGAGCCTTCACG
GAGGCTAT
>n-gz712N.seq
CCMGTGCTTTGAYTCAACAGTTACTGAGAGTGACATCCGTG-TTGAGGAGTCAATCTACC
AGTGTTGTGACTTGGCCCCCGAAGCCAGACAGGCCATAAGGTCGCTCACCGAGCGGCTTT
ATATCGGGGGTCCCTTGACTAATTCAAAAGGGCAAAACTGCGGCTATCGCCGGTGCCGCG
CGAGCGGCGTACTGACGACTAGCTGCGGTAACACCCTTACATGTTACTTGAAGGCCTCTG
CGGCCTGTCGAGCTGCAAAGCTCCAGGACTGCACAATGCTCGTGAACGGAGACGACCTTG
TCATTATCTGCGAGAGCGCGGGAACCCACGAGGACGCGGCGAGC-YTACGAGCCTTCACG
GAGGCTAT
>n-gz713N.seq
CCMGTGCTTTGAYTCAACYGTCACTGAGAGAGACATCAGAA-CTGAGGAGTCCATATACC
AGGCCTGCTCCCTRTCCGAGGAGGCTCGYRCTGCCATACACTCGCTGACTGAGAGACTTT
ACGTGGGAGGGCCCATGTTCAACAGCAAGGGCCAGGCCTGCGGGTACAGGCGTTGCCGCG
CCAGCGGGGTGCTCACCACTAGCATGGGCAAYACCATCACATGCTATGTRAAGGCCCTAG
CGGCTTGYAAGGCTGCRGGGATAGTTAAGCCCACAATGTTGGTATGCGGCGACGACTTGG
TYGTCATCTCAGAAAGCCAGGGGACTGAGGAGGACGAGCGGAAC-CTGAGAGCCTTCACG
GAGGCTAT
>n-gz714N.seq
CMGYTGCTTTGAYTCAACAGTCACTGAGAGAGATATTAGAA-CTGAGGAGTCCATATACC
AGGCCTGCTCCCTGTCCGAGGAGGCCCGCACTGCCATACACTCGCTGACTGAGAGACTTT
ACGTGGGAGGGCCCATGCTTAACAGCAAGGGCCAGGCCTGCGGGTACAGGCGTTGCCGCG
CCAGCGGGGTGCTCACCACTAGCATGGGTAATACCATTACATGCTACGTAAAAGCCCTAG
CGGCTTGCAAGGCTGCAGGGATAGTTGCGCCCACRATGTTGGTATGCGGCGATGACTTGG
TTGTCATCTCAGAAAGCCAGGGGACTGAGGAGGACGAGCGGAAC-CTGAGAGCCTTCACG
GAGGCTAT
>n-gz716N.seq
CMGYTGCTTTGAYTCAACAGTCACTGAGAGTGACATCCGCR-TCGAGGAGTCAATTTACC
AATGTTGTGACTTGGCCCCCGAAGCCAGACGGGCCATAAGGTCGCTCACAGAGCGGCTTT
ATGTCGGGGGTCCTTTGACTAATTCCAAAGGGCAAAACTGCGGCTATCGCCGGTGCCGCG
CTAGCGGCGTGCTGACGACCAGCTGCGGTAATACCCTCACATGTTACTTGAAGGCCTCAG
CAGCCTGTCGAGCTGCGAAGCTCCAGGACTGCACGATGCTCGTGAATGGAGACGACCTTG
TCATTATCTGCGAGAGCGCGGGAACCCAGGAGGATGAGGCAAGC-CTACGAGTCTTCACG
GAGGCTAT
>n-gz717N.seq
CMGYTGCTTTGAYTCAACAGTYACTGAGARTGACATCCGTG-TTGAGGARTCAATCTACC
AATGTTGTGACTTGGCCCCCGAAGCCAGACAGGCYATAAGGTCGCTCACCGAGCGRCTTT
AYATCGGGGGTCCCCTGACTAATTCAAAAGGGCAAAACTGCGGCTATCGCCGGTGCCGCG
CGAGCGGCGTACTGACAACTAGCTGCGGTAACACCCTTACATGTTACTTGAAGGCCTCTG
CGGCCTGTCGAGCTGCAAAGCTCCAGGACTGCACAATGCTCGTGAACGGAGACGACCTTG
TCATTATCTGTGAGAGCGCGGGAACCCAAGAGGATGCGGCAAGC-CTACGAGYCTTCACG
GAGGCTAT
>n-gz744N.seq
CMGYTGCTTTGAYTCAACCGTCACTGAGAGAGATATCAGAA-CTGAGGAGTCCATATACC
AGGCCTGCTCCCTGTCTGAGGAGGCTCGTACTGCCATACACTCGCTCACTGAGAGACTTT
ACGTGGGAGGGCCCATGTTCAACAGCAAGGGCCAGGCCTGCGGGTACAGGCGTTGCCGCG
CCAGCGGGGTGCTCACCACTAGCATGGGCAATACCATCACATGCTACGTAAAGGCCYTAG
CGGCTTGCAAGGCCGCAGGGATAATTGCGCCCACAATGTTGGTATGCGGCGACGACTTGG
TCGTCATCTCAGAAAGCCAGGGGACTGAAGAGGACGAGCGGAAC-CTGAGAGCCTTCACG
GAGGCTAT
>n-gz751N.seq
CCCVTGCTTTGAYTCAACAGTCACTGAGAGTGACATCCGCG-TTGAGGAGTCAATTTACC
AATGTTGTGACTTGGCCCCCGAAGCCAGACAGGCCATAAGGTCGCTCACAGAGCGGCTCT
ATGTCGGGGGTCCCTTGACTAATTCTAAAGGGCAAAGCTGCGGCTATCGCCGGTGCCGCG
CTAGCGGCGTGCTGACGACTAGCTGCGGTAATACCCTCACATGTTACTTGAAGGCCTCTG
CAGCCTGTCGAGCTGCGAAGCTCCAGGACTGCACGATGCTCGTGAATGGAGACGACCTTG
TCATTATCTGCGAGAGCGCGGGAACCCAGGAGGATGCGGCAAAC-CTACGAGTCTTCACG
GAGGCTAT
>n-gz761N.seq
CAGYTGCTTTGAYTCAACAGTCACTGAGAGAGACATTAGAA-CCGAGGAGTCCATATACC
AGGCTTGCTCCCTGCCCGAGGAGGCCCGCACTGCTATACATTCGCTGACTGAGAGACTCT
ACGTAGGAGGGCCCATGCTCAACAGCAAGGGCCAGACCTGCGGGTACAGGCGTTGCCGCG
CCAGCGGGGTGCTTACCACTAGCATGGGAAACACCATCACATGCTATGTGAAAGCCCTGG
CGGCTTGTAAGGCTGCAGGGATAGTTGCGCCCACAATGCTGGTATGTGGCGACGACTTGG
TCGTCATCTCAGAAAGCCAGGGGACTGAGGAGGACGAGCGGAAC-CTGAGAGCCTTCACG
GAGGCTAT
>n-gz778N.seq
CMGTTGCTTTGAYTCWACAGTTACTGAGAGTGACATCCGTG-TTGAGGAGTCAATCTACC
AATGTTGTGACTTGGCCCCTGAAGCCAGACAGGCCATAAGGTCGCTCACTGAGCGGCTTT
ATATCGGGGGCCCCCTGACTAATTCAAAAGGGCAAAACTGCGGCTATCGCCGGTGCCGCG
CGAGCGGCGTACTGACGACTAGCTGCGGTAACACCCTTACATGYTACTTGAAGGCCACTG
CGGCCTGTCGAGCTGCAAAGCTCCAGGACTGCACAATGCTCGTGAACGGAGACGACCTTG
TCATTATCTGTGAGAGCGCGGGAACCCAAGAGGAYGCGGCAAGC-CTACGAGYCTTCACG
GAGGCTAT
>n-gz780N.seq
CMGYTGCTTTGAYTCAACCGTCACTGAGCGGGATATCCGG-ACTGAGAACGACATCTATC
AGTCTTGCCAGCTGGATCCCAYGGCGAGGAAGGCAGTATCATCCCTAACAGARCGGCTCT
ACGTAGGCGGCCCCATGGTGAACTCCAAGGGACAGTCATGTGGCTAYCGAAGATGCCGCG
CCAGTGGGGTGCTGCCCACGAGCATGGGAAACACCATCACCTGCTATCTGAAGGCACAGG
CCGCCTGCAGGGCGGCCAACATCAAAGACTATGACATGTTGGTGTGCGGAGACGATTTGG
TGGTCATTTGTGAGAGTGCTGGCGTCCAGGAGGAYACTGCGTCA-CTGCGAGCTTTCACG
GAGGCTAT
>n-gz783N.seq
CMGYTGCTTTGAYTCAACAGTTACTGAGAGTGACATCCGTG-TTGAGGAGTCAATCTACC
AATGTTGTGACYTGGCCCCCGAAGCCAGACAGGCCATAARGTCGCTCACCGAGCGGCTTT
AYATCGGGGGTCCCCTGACTAATTCAAAAGGGCAAAACTGCGGCTATCGCCGGTGCCGCG
CGAGCGGCGTACTGACGACYAGCTGCGGTAAYACCCTTACATGCTACTTGAAGGCCTCTG
CGGCCTGTCGAGCTGCAAAGCTCCAGGACTGCACAATGCTCGTGAACGGRGACGACCTTG
TCATCATCTGTGAGAGCGCGGGAACCCAAGAGGATGCGGCAAGC-CTACGAGTCTTCACG
GAGGCTAT
>n-gz803N.seq
CCRYTGCTTTGAYTCAACAGTTACTGAGAATGACATCCGTG-TTGAGGAGTCAATCTACC
AATGTTGTGACTTGGCCCCCGAAGCTAGACAGGCCATAAGGTCGCTCACCGAGCGGCTTT
ATATCGGGGGTCCCCTGACCAACTCAAAAGGGCAAAACTGCGGTTATCGCCGGTGCCGCG
CGAGCGGCGTACTGACGACTAGCTGCGGTAACACCCTTACATGTTACTTGAAGGCCTCTG
CAGCCTGTCGAGCTGCAAAGCTCCAGGACTGCACAATGCTCGTGAACGGAGACGACCTTG
TCATTATCTGTGAAAGCGCGGGAACCCAAGAGGACGCGGCGARC-CTACGAGTCTTCACG
GAGGCTAT
>n-gz811N.seq
CAGYTGCTTTGAYTCAACCGTCACTGAGCGGGATATCCGG-ACAGAGAACGACATCTATC
AGTCTTGCCAGCTGGACCCCGTGGCGAGGAAGGTGGTAGCATCCCTAACAGARCGGCTCT
ACGTAGGCGGCCCCATGGTGAACTCCAAGGGACAGTCGTGTGGCTACCGTAGATGCCGTG
CTAGTGGGGTGCTGCCCACGAGCATGGGAAACACCGTCACATGCTATCTGAAGGCACAGG
CCGCCTGTAGGGCGGCCAACATCAAGGACTATGACATGTTGGTGTGCGGAGACGATTTAG
TGGTCATTTGTGAGAGTGCTGGCGTTCAGGAGGACACTGCGTCA-CTGCGAGCGTTCACG
GAGGCTAT
>n-gz815N.seq
CCRYTGCTTTGAYTCGACCGTCACTGAGCGGGATATCCGG-ACTGAGAATGACATCTATC
AGTCTTGCCAGCTGGATCCCGTGGCAAGGAAGGCAGTATCATCCCTAACAGAGCGGCTCT
ACGTAGGCGGCCCCATGGTAAACTCCAAGGGACAGTCATGTGGCTACCGYAGATGCCGCG
CTAGTGGGGTGCTGCCCACGAGCATGGGAAACACCCTCACATGCTATCTGAAGGCACAGG
CCGCCTGCAGGGCGGCCAACATCAAGGACTGTGACATGTTGGTGTGCGGAGATGACTTAG
TGGTCATTTGTGAGAGYGCTGGCGTCCAGGAGGACACTGCGTCA-CTGCGAGCATTCACG
GAGGCTAT
>n-gz821N.seq
CCRYTGCTTTGAYTCAACAGTCACTGAGAGTGACATCCGCG-TTGAGGAGTCAATTTACC
AATGTTGTGACTTGGCCCCYGAAGCCAAACAGGCCATAAGGTCGCTCACAGAGCGGCTCT
ATGTYGGGGGTCCTTTGACCAATTCCAAAGGGCARAGCTGCGGCTATCGCCGGTGCCGCG
CTAGCGGCGTGCTGACGACCAGYTGCGGYAATACCCTCACATGTTACTTGAAGGCCACTG
CAGCCTGTCGAGCTGCRAAGCTCCAGGACTGCACGATGCTCGTGAATGGAGACGACCTTG
TCATTATCTGCGAGAGCGCGGGAACCCAGGAGGATGMGGCAAAC-CTACGAGTCTTCACG
GAGGCTAT
>n-gz823N.seq
CCRYTGCTTTGAYTCAACAGTTACTGAGARTGACATCCGTG-TTGAGGAGTCRATCTACC
AATGTTGTGACTTGGCCCCCGAAGCCAGACAGGCCATAAGGTCGCTCACCGAGCGGCTTT
ATATCGGGGGYCCCCTGACCAATTCAAAAGGGCAAAACTGCGGTTATCGCCGGTGCCGCG
CGAGCGGCGTACTGACGACTAGCTGCGGTAACACCCTTACATGTTACTTGAAGGCCTCWG
CAGCCTGTCGAGCTGCHAAGCTCCAGGACTGCACRATGCTCGTGAACGGMGACGACCTTG
TCATTATCTGTGAAAGCGCRGGAACCCAAGAGGATGCGGCGAGC-CTACGAGYCTTCACG
GAGGCTAT
>n-gz825N.seq
CCRYTGCTTTGAYTCCACAGTCACTGAGAGCGACATCCGTA-CGGAGGAGGCAATCTACC
AATGTTGTGACCTGGACCCCCAAGCCCGCGTGGCCATCAGGTCCCTCACCGAGAGACTCT
ATGTCGGGGGTCCTCTTACCAATTCAAGGGGGGAGAACTGCGGCTACCGCAGGTGCCGTG
CAAGCGGCGTACTGACAACCAGCTGTGGTAATACCCTCACTTGCTACATCAAGGCCCAAG
CAGCCTGTCGAGCCGCAGGGCTCCGGGCCTGCACCATGCTCGTGTGTGGTGACGACTTAG
TCGTTATCTGTGAAAGTGCGGGGGTCCAGGAGGACGCWGCGAGC-CTGAGAGCCTTCACG
GAGGCTAT
>n-gz840N.seq
CCGMTGCTTTGAYTCAACCGTCACTGAGCGGGATATCCGG-ACTGAGAACGACATCTATC
AGTCTTGCCAGCTGGATCCTGTGGCAAGGAGGGCAGTATCATCCCTAACGGAACGGCTCT
ACGTAGGCGGCCCCATGGTRAACTCCAAGGGAGAGTCATGTGGCTACCGTAGRTGCCGCG
CYAGYGGGGTGCTGCCCACGAGCATGGGAAACACCCTCACATGCTATCTGAAGGCACAGG
CYGCCTGCAGGGCGGCCAACATCAAGGACTRTGACATGTTGGTGTGCGGRGATGACTTRG
TGGTCATTTGTGAGAGYGCYGGCGTCCAGGAGGAYACTGCGTCA-CTGCGAGCATTCACG
GAGGCTAT
>n-gz843N.seq
CMGTTGCTTTGAYTCAACGGTCACCGAGAATGACATCCGTG-TTGAGGAGTCAATTTACC
AATGTTGTGACTTGGCCCCCGAAGCCAGACAGGCCATAAGGTCGCTCACGGAGCGGCTTT
ATATCGGGGGTCCCCTGACCAACTCAAAAGGGCAGAACTGCGGCTATCGCCGGTGTCGCG
CGAGCGGCGTGCTGACGACTAGCTGCGGTAATACCCTCACATGTTACTTGAAGGCCACTG
CAGCCTGTAGAGCTGCGAAGCTCCAGGACTGCACGATGCTCGTGAATGGAGACGACCTTG
TCGTTATCTGTGAGAGCGCGGGAACCCAAGAGGATGCGGCGA-ACCTACGAGTCTTCACG
GAGGCTAT
>n-gz845N.seq
CMGYTGCTTTGAYTCTACTGTCACCGAACATGACATCAGGG-TGGAGGAGGAGATATACC
AATGCTGTGACCTCGAGCCAGAGGCTCGGAAGGCAATCAGCGCTCTCACGGAGCGGCTGT
ACATCGGRGGCCCTATGTATAACAGCAAAGGGCTCCAGTGCGGCTATCGCCGCTGCCGCG
CCAGCGGTGTCTTGCCTACCAGCTTTGGCAATACAATAACCTGTTACATCAAGGCCACTG
CTGCCAGCAGGGCCGCGGGTCTCAAGAGCCCATCYTTCCTTGTCTGCGGGGACGATTTGG
TGGTGGTATCTGAAAGCTGCGGCGTCGAGGAGGACAGATTAGCT-CTGCGAGCCTTCACG
GAGGCTAT
>n-gz846N.seq
CMGTTGCTTTGAYTCAACAGTTACTGAGAATGACATCCGTA-CTGAGGAGTCAATCTACC
AATGTTGTGACTTGGCCCCCGAAGCCAGACAGGCCATAAGGTCGCTCACTGAGCGGCTTT
ATATCGGGGGTCCCCTGACTAATTCAAAAGGGCAAAACTGCGGCTATCGCCGGTGCCGCG
CGAGCGGCGTACTGACGACTAGCTGCGGTAACACCCTTACATGTTACTTGAAGGCCTCTG
CGGCCTGTCGAGCTGCAAAGCTCCAGGACTGCACAATGCTCGTGAACGGAGACGACCTTG
TCATTATCTGTGAGAGCGCGGAACCCAAGAAGGATGCGGCGARC-CTACGAGCCTTCACG
GAGGCTAT
>n-gz848N.seq
CMGYTGCTTTGAYTCTACTGTCACCGAGCATGACATCAGGA-CGGAGGAGGAGATATACC
AATGCTGTGACCTTGAGCCGGAGGCTCGGAAGGCAATCAGCGCTCTCACGGAGCGGCTGT
ACATCGGGGGCCCCATGTATAACAGCAAAGGGCTCCAGTGCGGTTACCGCCGCTGCCGCG
CTAGCGGTGTCTTGCCTACCAGCTTTGGCAATACAGTAACTTGTTACATCAAAGCCACTG
CCGCCAGCAGGGCCGCGGGTCTCAAAAACCCATCTTTCCTCGTCTGCGGGGACGATTTAG
TGGTAATATCTGAAAGCTGTGGCGTCGAGGAGGACAGATCAGCT-CTGCGAGCCTTCACG
GAGGCTAT
>n-gz863N.seq
CYGMTGCTTTGAYTCGACCGTCACTGAGAGAGATATCAGAA-CTGAGGAGTCCATATACC
AGGCTTGCTCCCTGCCCGGAGAGGCCCGCACTGCCATACACTCGCTGACTGAGAGGCTCT
ACGTAGGAGGGCCCATGTTCAATAGCAAGGGTCARACCTGCGGGTACAGGCGTTGCCGCG
CCAGCGGGGTGCTCACCACTAGCATGGGGAACACCATCACATGCTACGTAAAAGCCCTAG
CGGCTTGTAAGGCTGCAGGGATAGTTGAGCCCACGATGCTGGTATGCGGCGACGACTTGG
TTGTCATCTCAGAAAGCCAGGGGACTGAGGAGGACGAGCGAAAC-CTGAGAGCTTTCACG
GAGGCTAT
